# Supplementary material for: Identification of the hub genes in gastric cancer through weighted gene co-expression network analysis
Source: PeerJ. 2021 Mar 5;9:e10682. doi: 10.7717/peerj.10682 (PMC7938783; doi:10.7717/peerj.10682)
Supplement: File S1 — Dataset of GSE66229 implemented to WGCNA analysis. [file peerj-09-10682-s014.txt]

genesymbol	GSM1523727	GSM1523728	GSM1523729	GSM1523744	GSM1523745	GSM1523746	GSM1523747	GSM1523748	GSM1523765	GSM1523768	GSM1523769	GSM1523770	GSM1523771	GSM1523772	GSM1523773	GSM1523774	GSM1523775	GSM1523776	GSM1523777	GSM1523778	GSM1523779	GSM1523780	GSM1523781	GSM1523782	GSM1523783	GSM1523784	GSM1523785	GSM1523786	GSM1523787	GSM1523788	GSM1523789	GSM1523790	GSM1523791	GSM1523792	GSM1523793	GSM1523794	GSM1523795	GSM1523796	GSM1523797	GSM1523798	GSM1523799	GSM1523800	GSM1523801	GSM1523802	GSM1523803	GSM1523804	GSM1523805	GSM1523806	GSM1523807
NAT1	9.949202254	9.281379859	10.84885986	10.48454627	8.37254293	9.66008988	7.56978501	10.99330547	9.382858068	9.27899309	10.55752687	8.874848962	8.797324214	9.487335186	8.308909495	8.811748027	9.878557553	9.772868443	8.918627653	10.06468426	9.906298077	8.601149224	8.815191711	8.253744587	10.81540568	9.969185312	9.949286844	10.30588222	9.57358978	9.014987662	9.001780609	9.841970236	9.471648726	9.526897051	9.171912593	7.469260679	7.93623724	8.875348623	9.842013196	8.991484662	8.917049536	8.589573713	9.328404298	9.495676726	10.36810153	10.24502251	9.466268544	8.43849117	8.958468932
NAT2	6.615651302	7.474364207	9.499738258	5.896865077	4.996091226	9.308583986	4.928960039	10.28266682	9.615792726	7.173905744	8.698899061	5.235236756	5.535983972	7.383197236	4.75016121	4.899665859	8.981403614	5.040848133	7.820834132	7.012465496	8.635930052	4.963073761	7.726631777	5.212101558	8.693809808	6.536441605	8.238449276	6.424072107	6.829212958	7.21956535	5.664613044	4.782535333	4.941108643	6.666084203	6.943535441	4.78879721	6.39891775	7.308787908	7.111280168	6.293878931	5.298106808	5.311201667	6.573106867	8.465441201	5.793430799	7.05722672	5.991485353	5.246268801	6.903328743
SERPINA3	9.939594946	10.59287759	6.686185981	11.19911824	10.5296159	10.58991975	12.47658549	10.08793253	8.430171579	10.84968344	7.850864663	8.754674129	9.32228898	7.893800893	12.47899476	9.725350984	8.273186337	9.593501908	5.856704758	11.24171269	9.622328897	9.06498862	8.372093141	8.559374555	9.168400793	11.50879747	10.32169245	9.030678655	7.816905076	11.24211048	7.061588387	12.48598347	11.9912866	10.70233416	9.181638431	7.598699095	5.639987739	7.164992381	10.68230284	10.47733725	11.90552578	11.80582806	6.5551318	12.88587416	7.334545776	10.67846163	10.20574483	9.704847119	8.673577587
AADAC	7.358226852	10.25057217	9.137018598	6.143074753	6.435858184	9.884519335	4.641369159	10.9021382	7.839125706	8.424734852	9.380305205	3.68704397	6.889009828	10.61516512	7.543575201	10.3136706	7.692357954	4.395108767	4.553935153	8.164982765	9.627379861	4.026275806	10.07253896	5.724925184	9.267712843	10.55858622	9.049970441	11.13177405	7.47641574	8.880397759	5.314793099	7.857840132	6.594694823	8.123736016	7.95670362	4.355277006	6.334795485	8.015315894	9.121311192	8.66835078	7.963503979	3.499527014	7.572989127	10.79271837	7.431989889	10.93211029	9.203515238	8.5040927	9.213516137
ABAT	6.853181146	5.531610522	6.867324404	4.761909033	4.359757579	7.077964724	5.598024368	7.377946686	4.891405919	5.790675408	6.170022089	5.114992666	6.409057586	6.897121091	6.176352305	6.565006742	6.106574634	5.372431124	7.203768924	6.267947199	6.365797784	4.662421535	6.48288147	5.143601181	6.759789773	6.875395927	7.155904414	7.033331487	5.657255096	6.035729922	6.61066712	6.373593849	5.909247582	5.808402593	7.099403588	5.096667734	4.910684586	7.247951373	6.211494198	6.794923467	5.901108152	6.359560837	6.060198717	7.977729683	6.547516491	6.85663113	6.123440604	6.686164804	6.549578669
AOC1	8.650286851	7.202961021	9.267118778	7.868965647	7.552788512	8.258179603	8.049484182	9.082356399	6.676924742	8.718930099	9.026694712	4.89903946	6.803362394	9.048129602	8.125399564	4.687869613	8.005437077	7.006417359	7.766104451	10.30773749	8.735057993	8.258617962	8.842652128	4.865749818	9.253653636	8.579986242	8.49699294	8.949304357	7.996399319	7.254637667	9.567904412	3.175814373	3.129235071	7.790517966	10.60092686	3.447704258	9.885878335	8.159945417	8.222568264	6.296739449	4.018098277	3.453105624	6.040752435	8.302068025	7.135069495	8.813726574	8.473738789	9.579541157	8.27586527
ACACB	5.666400527	5.184206691	6.01903426	5.363134189	5.809551403	5.497966447	5.81305655	5.858779684	5.413382725	5.342961179	5.829889915	5.516686398	5.943785288	6.099641634	6.087837118	6.441508047	5.137649703	5.689621549	5.512852813	5.630174723	5.58268692	4.850080099	6.084524748	5.34286153	5.928287252	6.009753946	5.693054705	5.874923435	5.353180534	5.514828095	6.217392255	5.152608064	4.860877327	6.07310435	5.469977008	5.552666204	5.091020948	5.509815504	5.538236597	5.615909947	6.168000623	4.806995555	5.05394744	5.729344842	5.701345392	5.863852176	5.740137226	6.227121379	5.751864997
ACADL	3.105118728	3.001735486	3.221570684	3.196682647	3.529005913	3.781471458	3.287779522	3.184460367	4.150829577	3.233050247	3.074910384	3.143684676	3.292316845	2.985149367	3.882517958	4.056632797	3.189420327	3.017357663	3.071781045	2.999296749	3.386643314	2.923860825	3.120159077	3.130787064	3.654401371	3.067719312	3.345568853	3.632175553	2.941002994	3.4095047	3.343653125	2.785971163	3.156176063	3.477160285	2.859924648	3.761384322	3.030864115	2.96848447	4.341974925	3.041734369	2.888375405	3.187289743	2.888298709	3.076639567	3.158270621	3.500099161	3.253430299	3.417164216	3.010913231
ACADSB	7.762661971	7.186913086	7.25272507	6.352426897	6.535318509	6.327714967	5.811041255	6.876339701	6.445866915	6.198822352	6.693059534	6.885412809	6.596485375	6.442803809	6.6467347	7.390076263	7.025636685	6.854900618	6.097633967	6.576282248	6.839945076	5.943262867	6.67456506	6.268607353	6.751550802	6.658250161	7.230210605	6.749061472	6.23617187	6.481493022	6.230598456	6.8759098	6.753302296	6.763757725	6.762697311	6.634500231	5.573627631	6.183095128	6.383015207	6.491935238	6.373259681	6.676926441	6.644705249	6.291416938	6.03831384	6.642844956	6.532752138	6.836150756	6.520039042
ACAT2	9.692935689	8.732423161	8.278671805	9.499651856	9.433121628	8.37598891	8.603345653	8.098339298	9.460369812	9.097591458	8.19042529	9.061735437	7.946139355	6.892903338	7.629958718	8.022733757	9.737325168	8.24539264	9.223501364	8.234047739	8.556837591	8.733474451	9.124292059	9.148137606	7.292725353	8.671300306	8.289600834	7.871785122	8.909298523	8.362027718	8.19726252	8.984812562	8.93751162	9.425699145	8.381648229	8.606114201	9.137863517	8.639305165	9.714468444	8.202969384	9.006264108	8.418233857	8.533305734	8.477076338	9.187252342	8.475718945	7.502263449	8.44669049	8.721425677
ACLY	8.626571014	8.68252306	8.356050058	8.511497383	8.51327088	8.222592308	8.279088904	8.3011707	8.386817601	8.905361463	8.560979168	7.833122266	8.190102977	8.111031589	8.548435493	7.821160797	9.447383207	8.22908939	12.35033364	8.831556828	8.545543262	9.252339418	8.72203631	9.094658076	8.421556729	8.742273106	9.070118699	8.501201381	8.809408625	8.859476736	8.541734187	8.638340941	8.535158253	12.20932935	9.090376904	8.803845634	10.40203522	8.891234049	9.032999347	8.601162964	8.934311167	8.751520622	8.270937947	8.744872151	9.014482971	8.525392622	8.515674629	8.861817186	9.018003954
ACP5	7.143176731	8.110853833	7.954252333	7.663185487	8.570470455	7.254018415	7.087873226	8.5100658	7.816262312	8.031740965	9.987242379	6.76737624	8.753770304	7.756163056	7.237836231	6.724453739	7.425072235	8.001912798	7.212603382	8.424480136	8.88719824	8.465454807	8.309756325	8.155400978	9.037184845	8.190592328	8.442242664	8.758085918	7.013247457	8.769150505	8.943829986	8.510926573	8.664404587	7.849073544	9.238630019	8.28306885	8.057447665	8.664182009	7.975936851	10.42886191	8.143789988	8.219109992	8.550731357	8.322960403	8.346237259	8.634423715	8.794435179	8.752910544	9.136374242
ACPP	5.466232872	4.482081483	4.468772028	5.553591905	4.712035983	4.499135005	4.714641776	4.952803917	4.294007717	5.00410017	5.302164926	4.421338855	4.085777046	4.376109717	3.96290632	5.102033291	4.999255512	4.242205488	5.224809387	5.809014137	4.314716188	6.191885748	5.810100629	5.176532336	5.218589261	5.795194094	4.675813814	5.602710989	5.364915687	4.788895297	3.993368522	4.779950663	4.162112356	6.07334697	4.238194892	4.160337133	4.429154937	5.021070651	5.087696805	4.970732218	5.267073591	5.583343612	5.925733606	5.308923754	5.461592299	5.781087667	5.427037647	4.668799094	4.80235806
ACTA2	5.507313969	5.932979693	6.227353602	5.539954374	5.805236465	5.64081825	5.590382032	6.247440767	5.982107268	6.375692149	6.373588928	5.625378162	7.646099023	7.536956177	8.074662327	7.083418829	5.55418641	5.055185149	6.101532613	6.339903672	5.71855527	6.68959605	5.789540211	6.047866356	5.842459921	6.307905866	5.961998508	6.19704057	5.588910511	7.631387284	6.21174696	6.11191382	5.70246484	5.601194039	5.730417078	5.769939982	5.650422794	7.292639549	5.5814494	5.837412454	5.635637154	5.428018603	5.689056098	5.63503135	5.758956925	6.130349999	6.297235282	5.939779112	5.933548846
ACTC1	6.94737976	6.261687863	7.29820674	6.092537137	6.621448041	5.909885216	5.928446947	6.399464037	6.780937222	6.824530251	7.742661125	5.547394856	10.57603885	9.476258451	9.427426515	8.279652166	6.242694074	5.974099421	6.286804168	8.172807984	5.885327136	6.957798419	6.739168311	6.382261364	6.15492409	6.213464728	6.950044785	7.101977895	6.245320741	7.456540182	5.931239423	5.88966329	5.944914548	6.212520218	6.332626874	5.994925249	5.611318396	8.554670716	6.536351308	5.762739139	7.156122616	5.721982701	6.152542549	6.246334401	6.622380966	6.455377439	5.855934474	6.309990308	7.224707488
ACTG2	6.884557052	6.733861773	7.205690361	6.069430688	6.417227386	6.64275308	5.990087086	7.510850852	6.571946768	7.380100294	7.308991636	6.500686303	9.246030742	9.14096834	8.753794142	8.444539624	6.530549856	6.186512319	7.151871558	7.535632789	6.58233179	7.154657199	7.064673567	6.947431139	6.810966421	7.295598385	7.501432166	7.400504081	6.021581974	7.550865433	6.908676721	7.456874677	6.120173165	6.544493031	6.16720322	5.970951178	5.500919295	8.004395783	6.883070663	6.825439143	6.577497131	5.943408751	6.385022902	6.299589797	6.673203483	6.773965405	7.084934254	6.741044519	6.766516301
ACTL6A	9.878025976	9.438690084	9.862961331	10.21609641	10.41548977	10.52782603	10.46947446	10.03946233	10.98827802	9.698234854	9.306355376	10.09309635	9.267863604	8.2380875	8.193903449	8.794697636	9.10491527	9.417045143	10.72262541	9.593364957	9.240258302	9.610985652	9.346690298	9.37402666	8.946420748	9.169894084	9.172778041	9.899069259	10.21013678	9.087034326	9.424064749	9.208400901	9.572611832	10.41968292	9.300382567	9.755788514	9.973794305	9.186888161	9.859362563	9.124262554	9.653189393	9.14547017	9.743431566	9.471666268	10.82567046	9.357660698	9.130187567	9.446141366	9.94966477
ACTN2	3.363287192	3.404005752	3.455419006	3.619818792	3.380113738	4.138337235	3.565330503	3.423152877	3.754514993	3.441004033	3.332038077	3.332539669	4.896458651	3.97769377	3.954039488	5.376854332	3.244604862	3.343694093	3.485552272	3.439852902	3.431597195	3.430738914	3.636083692	3.601095366	3.455835223	3.305683012	3.568066633	3.478826534	3.537445878	3.167178396	3.406093623	3.42502527	3.315696683	3.441261419	3.298063389	3.486540776	3.467162099	3.438937892	3.357434303	3.335653564	3.448840874	3.331262257	3.410217781	3.350193753	3.437419068	3.31202484	3.377663945	3.454198605	3.521737721
ACYP1	7.550117608	8.045292612	7.880248776	7.933312535	8.599216571	8.969958829	8.663369342	8.294418982	8.14887331	7.873003223	7.861610736	9.106928285	7.720060701	7.617950189	7.73082345	7.390927665	8.163757797	9.061795704	8.181696764	7.751482792	8.800220654	8.04953714	7.639074547	8.387474539	6.987492373	7.744649917	7.810597488	7.363346936	8.327337917	7.204223755	7.678325409	8.624687194	8.225438935	8.053907398	8.603564525	8.219007096	7.717653862	7.151330955	8.547692618	7.146727625	7.122160675	8.027832246	8.664654507	7.806406923	8.774854793	7.464181804	8.031865251	7.634961291	7.205109321
ADA	6.518896482	7.514995001	7.604696555	6.543833045	5.924357163	7.540919878	7.138439312	6.80701309	7.537574958	7.762342186	7.79368971	7.270279927	7.409034336	6.680026043	6.67062331	7.310625223	7.027123485	7.534102132	6.102779408	6.918002658	7.177704489	7.191651905	8.205791139	7.59548819	7.963568896	6.795472101	10.11721846	7.346250656	5.659314943	7.826352467	7.026384463	7.565271758	7.325988814	7.600485064	6.614148059	8.080423069	7.890839933	8.386218054	6.101558556	8.773894909	8.016050982	7.369582206	7.952123191	7.591251579	7.180977223	7.24285181	8.117720491	7.136583293	6.886978301
ADAM10	9.093207353	9.846975288	8.974439578	9.382042981	8.575898935	8.370334014	8.159889637	9.177151122	9.511242347	9.170127055	8.982969854	8.758892406	8.755737239	8.42742551	8.589717441	8.73687507	9.1930036	9.168086059	8.668201914	9.105740563	9.481121887	10.23561054	9.105279958	9.067120372	8.658367489	8.990489085	9.365636351	8.938782505	9.307929048	9.132488432	8.959767623	9.866279343	9.943037203	9.132384896	8.787727573	9.57700698	8.355855214	8.993400299	8.930870995	9.028694772	9.171806108	9.710924158	8.533821213	9.360386694	8.746456418	8.995625358	9.931967185	8.978542079	9.037270888
ADCYAP1	3.687144431	3.645104342	3.720175272	3.746272437	3.528448763	3.637242967	3.415920517	3.694786328	3.854406462	3.882936356	3.428279841	3.509499271	4.328479686	3.814310584	4.767370843	4.000931636	3.363227232	3.530311717	3.771776918	3.426696916	3.58618363	3.371070049	3.487412921	3.722824737	3.877653461	4.084347049	4.334467838	3.450939103	3.607225286	3.410035232	3.428577147	3.332747577	3.672894927	3.590977745	3.548206592	3.568506032	3.427676101	5.209951394	3.511560389	5.704637144	3.53447533	3.62408112	3.371017572	3.577064316	3.512487079	3.60954874	3.397606436	3.482689853	3.574949363
ADD3	8.793394496	11.12101646	11.13342154	10.74410295	10.33072938	10.5520855	11.03192424	11.26952854	11.11551191	10.79312506	10.59754048	10.1877849	10.20419556	10.93220193	11.10475245	10.59372707	9.735519309	10.31271598	11.87668708	10.85239077	10.28550629	10.90013375	11.22489056	10.13754865	10.81011842	10.98466472	10.51500939	11.14037208	10.42236331	10.49980332	11.70747591	9.794757763	9.326346762	11.11360167	9.853385848	9.049706168	10.47137846	10.40935246	10.25512141	10.57340343	11.57896902	10.34275392	11.2003903	10.53471734	10.86730003	10.97274748	10.78806637	10.41225159	10.17015414
ADH1A	3.90241888	4.296652826	5.722181784	3.881917074	3.57607286	5.669995154	3.404012207	7.686101412	3.578024965	3.23669833	5.093842838	3.747576548	3.645483278	4.229634562	5.358778227	6.253915555	4.348869686	3.8823914	3.144774795	4.242882164	5.956439548	4.498828954	3.714435748	4.155119346	5.181105638	5.843438774	5.642676621	8.243716574	3.237698468	3.907849219	3.685850884	4.103871297	3.233869301	4.684774009	4.435650696	3.680916272	3.539062131	3.950100101	5.329639454	4.448334538	4.971009237	5.400303022	3.283167738	4.621594853	3.283167738	5.671902704	5.367301754	4.331756339	4.287036888
ADH1B	3.675574971	3.496533309	5.13492687	3.224438611	3.358649207	5.041049734	3.083307743	6.93686853	3.283899551	3.220517085	5.76804053	3.753095347	6.356448053	5.275120553	7.94367647	6.658900637	4.301554849	4.101241763	3.033398491	5.023012559	4.844635935	3.316700932	3.569760465	3.28892617	5.19040329	5.889092847	5.086050254	6.302135936	3.163417292	6.602178255	4.261445512	3.194952462	3.026245421	5.333151595	5.060022984	3.218940068	3.359285353	3.45021281	5.186357404	7.663815625	3.641716864	3.857281121	3.824495588	4.120294423	3.738850171	6.25887299	6.079969804	5.737793994	4.01160508
ADH1C	10.40379014	10.5972158	11.64731863	8.292713985	4.282591533	11.73694027	3.955536575	12.80837836	6.857169671	9.50641463	10.95963052	9.831035404	5.728183355	10.26619828	11.93673857	12.61981294	10.56770576	9.107859884	4.79492955	10.18620309	12.17672654	10.6325137	8.247233102	8.385958287	11.59513099	12.88166255	11.29980313	12.84807449	8.339028554	10.30435605	8.233472321	9.808755073	7.145645634	11.52972631	10.61893693	3.58539046	4.844655483	9.449958838	11.85011446	9.817675213	12.00773966	12.26558077	8.910425081	11.37298696	8.428418116	12.176016	11.99467836	11.16359257	10.57583415
ADH4	3.696390309	4.253540439	5.299939787	3.842773011	3.595249158	6.078344376	3.612383567	6.99197848	3.732028264	3.654370373	5.241366941	3.633630243	3.800712294	5.911349365	3.677175995	3.69661631	4.855527417	3.660675132	3.513889853	4.276155192	5.173214332	3.584159011	3.811491328	3.608346545	3.572750923	4.211293932	5.948439332	5.490404724	3.695990394	4.08945128	3.638069699	4.094562897	3.677272777	4.225435995	5.486380438	3.619505005	3.570410339	5.220038058	5.01343708	4.524524607	3.944284409	3.745881724	4.273081186	3.981257974	3.726194903	5.485727777	3.785216529	3.810989301	4.212092695
ADH6	3.543727135	4.418927402	5.648298391	4.853725645	3.766966504	5.421350752	4.034383621	6.571976414	3.957813974	4.546533314	5.756048212	3.963782545	3.775923545	5.192644595	4.066014294	3.876620192	4.997812025	4.607005951	4.376635495	5.661198447	5.266568888	6.456216913	4.022361596	4.158243177	5.034991144	4.703564674	5.810963079	7.342723815	5.622901304	4.445134184	5.603388193	6.120822839	3.918500272	5.021653525	5.178319865	3.620084797	3.629162417	5.435451441	4.513664896	4.622589201	7.364087795	6.505837705	4.833893946	5.235309377	4.329383775	6.046092795	6.618801743	3.875288057	4.363548964
ADH7	3.251512948	3.505073733	3.600715589	3.641250922	3.697498934	4.522881457	3.320941034	4.280327811	3.706669957	3.596373215	4.432294994	3.701933976	3.307393348	4.240030147	3.252541785	7.436622533	3.287842259	3.354305379	3.428049765	3.501705724	4.315237493	3.495046164	3.990567802	3.401554298	6.230740074	5.731554351	3.458812277	4.292209704	3.746036576	3.564120001	3.481750305	3.476969751	3.376671865	5.300604301	4.115331169	3.622169569	3.465254937	3.146934165	4.770334838	4.074409619	3.896590112	3.666913251	3.381917657	3.748977833	3.856449024	4.944637574	5.769257913	5.509252859	3.556582913
ADK	8.82213767	7.618093839	8.170424611	8.606152205	8.762312412	7.722742927	8.242600072	8.157936711	7.990174954	7.412879631	7.440742318	8.348878968	7.28352791	6.490178686	6.762502517	6.954911368	7.455535465	8.354261065	8.210714575	7.196086187	6.797749601	7.81770632	7.743221728	7.78183116	7.119375889	7.309578276	7.443632077	7.97483081	7.561314046	7.394998741	7.497719611	7.387707163	7.637095388	7.933386495	6.738925275	8.101328567	7.205380055	7.156822372	7.785226455	7.139323954	8.414637814	8.857344962	7.215143633	7.569333078	7.624107746	7.592181688	7.379233582	8.751459392	8.025378731
ADM	7.296334811	10.50573552	7.974700756	8.808506192	9.950900465	9.3381483	9.371360962	7.728992403	7.753544055	10.65149961	9.488584	11.04276886	7.809104635	7.510706075	9.090416059	9.044542401	9.511395118	8.949105107	9.571533876	9.352791695	8.130077673	9.104650799	9.597385123	10.90075757	9.358871855	9.021235142	9.936686013	7.9980438	9.023148101	9.055118109	9.378554105	12.04437572	11.04045557	8.38405745	10.08553835	10.49573011	9.814089054	10.23947126	9.943582309	9.378849693	11.41752159	10.00500197	10.10576695	9.474237634	8.700259894	9.004437685	9.516132036	9.264157496	9.671532578
ADORA2B	7.344945344	5.008424761	7.00795775	7.878123434	5.798519938	6.564590432	7.34462339	6.041315018	8.000902263	7.6042692	7.335608938	6.430944132	6.452118218	5.507012138	4.863898204	6.307277026	9.509478621	4.829816762	8.289388153	6.373947982	7.730522147	8.226794242	5.94122871	8.545379488	6.176055472	6.502628409	5.636858943	5.623538137	8.061482439	7.003681648	6.354112775	7.095324319	6.086319306	7.946158275	5.394156665	8.447589242	7.741276125	6.805661276	8.189630407	6.316466587	9.091325483	5.053973179	6.347614746	6.655452232	4.72692135	7.005932974	5.366728684	6.828753345	7.049324041
ADORA3	4.30938423	4.97515759	4.657880471	4.748467313	4.372051872	4.873228691	4.382255265	5.176330487	4.489702889	4.748870712	5.706052302	5.44439969	6.599683755	5.802512521	5.73629837	4.826617941	4.159513908	5.498440887	4.194811055	4.799436716	4.792779297	4.843431343	3.642587777	4.729524346	5.436342722	5.156543265	5.739242776	5.917283574	4.575035345	5.856744871	4.607530381	5.869074369	5.088469443	5.137069568	5.752183404	6.304324894	4.102731376	5.656702765	5.06332626	7.29550411	5.780922525	5.30295388	5.57146552	5.066827852	4.858461774	5.443183606	6.403830977	5.343992699	5.11894101
PARP1	9.008837532	8.605320822	9.302371087	9.421873336	9.456539027	9.579706302	9.293550854	8.6276066	9.085165328	8.945971931	8.730935708	9.261670215	8.673438896	8.952131593	8.779730167	8.428855184	9.297759255	9.533518154	9.010315612	9.2620179	9.355849165	9.380411756	9.711755657	9.287485829	8.705641312	9.022051391	9.066678702	9.14072366	9.566530441	9.007318803	8.781494118	8.997345505	9.206471456	9.431696304	9.655948959	9.370009996	9.770109068	8.755714564	8.608129938	9.386474408	9.042524303	9.366416527	9.765800859	9.460824046	10.01016813	9.017131298	9.112234578	9.421664195	9.30888654
ADRA2A	8.460653666	6.412297693	7.817853391	6.136391072	3.852102788	6.096984372	3.545666802	8.156358466	6.002860975	7.32844969	6.63708507	4.303368076	7.429778712	8.654981527	6.75744345	5.915875188	5.534469325	4.40069549	5.191405528	6.200120941	7.774326748	4.208304382	4.862653672	9.364611027	7.063541941	7.524570556	6.489964138	7.798864601	4.126953138	6.645242929	6.610134335	4.356503253	4.422272893	6.026618439	6.913146689	4.131320647	3.476994495	7.038646136	6.337900883	7.087406772	3.904986038	3.861138773	5.399447643	6.7259553	3.641297693	7.483511422	6.772397349	6.59488132	5.132473694
ADRB2	4.814812657	4.789198264	4.904529048	4.77972737	4.386092374	5.587896145	4.731212427	5.955329067	5.347939461	5.36737138	6.383747301	5.128256964	7.054644798	6.539820656	6.618445215	7.389239711	4.953547811	4.531891332	4.604600768	5.194530583	6.57388272	4.645522552	5.113566989	5.133967994	7.108636153	6.366477424	5.424864395	6.342833301	4.817367144	6.422147969	5.159026185	4.839350746	4.667748588	5.217047311	5.242631632	4.947584484	4.300020805	5.883991956	6.857369856	7.60008045	7.384958492	4.729179605	4.582648293	5.787024144	4.806412221	6.864607187	6.571877503	5.981803975	5.947203025
AEBP1	6.750686999	8.261457351	7.979794293	8.762420003	8.463551637	7.568917336	6.738792579	7.788587946	7.702306901	9.403717194	8.647248653	7.495867014	10.13192942	9.971141292	10.22294694	8.862450863	7.818989306	7.799536285	8.245159257	9.270581866	7.019073269	9.408837775	7.055994266	8.380322509	7.756315226	8.034556423	8.918414522	8.136800967	6.783515274	9.944518671	9.149385528	9.006118433	9.127691374	7.256364391	7.714446952	8.738093434	8.379271968	10.55942514	6.696772716	8.766265432	6.70149687	6.877233281	7.250339096	6.896540082	7.763620724	8.494341639	8.908777905	7.999222606	8.649050121
AFP	4.429289166	4.721473059	4.566377375	4.422234666	4.496263181	4.835610198	4.668432842	4.490642644	4.633412807	4.532253895	4.399582974	4.281188012	4.239322877	4.18818183	3.971145882	4.418928162	4.357181074	4.791850762	4.449320153	4.450825546	4.39491376	5.041773863	10.2666876	4.57658944	4.382924446	4.428331034	4.519883729	4.748033489	4.493433251	4.098604873	4.31454277	4.415266189	4.970189922	4.533616665	4.407445899	4.677566117	4.464842868	4.698237403	4.403809108	4.306237959	10.15862588	4.885760004	4.335621123	6.290245004	4.852910464	4.503567716	4.407606463	4.38184705	4.820090594
AGA	6.608966718	7.12239229	7.352630432	6.39964534	7.662698143	7.673096503	8.201113282	8.950998454	7.151888548	8.769646445	8.063119877	6.38153017	7.836133982	7.729398661	7.891593954	7.823129246	6.897847525	6.66954608	7.710088961	8.591115951	8.100843133	6.461220213	7.703930898	6.453668265	7.890351975	8.787255584	7.04708584	8.905891176	7.656768466	8.22644078	7.356811532	7.813795231	6.92011084	7.964760394	8.555360296	9.377886528	7.03094304	7.641120874	8.223582744	8.492066831	7.596404832	6.361597316	8.019604292	9.253371214	7.27567224	8.291115725	8.381659962	8.174246392	7.891039404
AGT	8.219006264	7.708665247	8.791502847	6.32958964	9.480368794	7.328293162	6.632231134	8.746831963	7.479628936	7.33412906	9.752034969	5.007152359	9.847116332	10.40036558	7.422616104	7.697023473	8.217546385	6.447059545	7.546361951	10.94990656	8.656008252	5.567391461	12.98023468	6.496020031	8.207314785	9.547405072	6.276660927	9.282858065	6.861665025	10.33621567	10.16660496	5.788338268	5.97413514	8.047208096	8.160759367	7.38604449	10.03380729	8.690921306	7.843644035	8.175980711	8.387748552	4.657714623	7.897630145	8.489867364	8.350468878	9.710366263	9.480151884	9.004087447	9.765315587
AGTR1	3.135561625	3.283160169	3.156672073	3.389872659	3.16609694	3.322742089	3.255167947	3.492260385	3.240835925	3.996396569	3.291308407	3.450288093	7.516483458	5.362407703	6.380734488	6.090754688	3.120308503	3.359825194	3.012828059	3.233628793	3.130772179	3.99055573	3.18327022	3.551482648	3.145984353	3.476466868	3.604796265	3.258753984	3.03691491	4.75850089	3.157503926	4.861571507	3.284537347	3.135142742	3.554590413	3.293753065	3.106957419	4.751905104	3.375999086	3.518003493	3.151156892	3.082148968	3.204722522	2.965798084	3.095484559	3.74391966	3.324463946	3.180301919	2.992688752
APLNR	5.858369227	7.851593697	7.61842699	6.127615598	7.492503353	6.356532178	6.309804842	6.764687415	7.274445357	8.430975277	7.591630609	6.082537973	7.456598994	6.938865915	7.056533194	6.648663216	6.060886907	6.877886112	7.020805784	8.329814275	6.777999037	6.987925719	6.598009068	7.33240853	7.034370677	8.260608699	6.901270807	7.283788754	6.231800894	8.35588684	8.822496356	6.93980034	6.95941776	6.042779184	6.318880639	7.713850483	7.801138937	10.41402732	6.027257133	8.391011622	6.259928557	7.031540776	7.263278495	7.325318464	7.588832772	7.944391588	8.981617439	6.542042294	8.148296899
AHCY	10.24355337	10.42568758	10.71187012	10.37952512	10.45486065	10.84802878	10.95341997	10.27348126	9.540257024	10.46595687	10.4574526	10.88781158	10.1525856	10.20788796	9.800495217	9.650518651	10.31564782	10.71845172	11.07873487	10.14531995	9.988974791	10.28836205	11.31907463	10.9696517	9.843808155	10.15240452	10.09207968	10.32176572	11.30405998	9.853183792	10.99988681	9.935691906	9.780241088	11.29512668	10.43177448	10.0409748	11.33426639	9.629425265	9.870925138	10.08016602	10.40617158	11.1002152	10.40818989	10.34598031	10.94362145	10.25022032	10.28448363	10.7020635	10.73529523
AHR	9.616314165	9.586576245	9.553965754	10.25054595	9.847220757	8.771344168	9.352402057	9.338511239	9.375990735	9.820666703	9.882828952	9.465508441	9.541798279	9.449246187	9.434049561	9.598892943	9.718000539	8.954086215	8.079957709	9.856570146	9.220933636	9.423551619	9.508453723	9.222258353	9.550461708	9.57128062	9.621636608	9.79215076	9.969409917	9.780837145	9.430934908	10.11726858	10.1076697	8.381183374	8.79514653	9.168358664	9.776459336	9.841126942	9.760624579	9.953273956	9.851985521	7.727783137	9.208166712	9.907943664	9.110330781	9.64837068	9.34239186	9.246184762	9.53027485
AIF1	6.758857536	7.627691907	7.413513347	7.297734631	7.527771753	7.286799202	7.440121887	7.853079663	7.588138626	7.908886828	8.112506411	8.021813709	8.868801509	8.02165515	8.200625585	7.661904132	7.036553981	7.877041241	7.136920589	8.203936525	7.817007509	7.462874595	6.459939015	7.66448471	8.154837528	8.114243834	7.631458885	8.410896202	6.615340177	8.210762401	7.971714525	8.079777029	7.687770791	7.181176927	7.637003128	8.058088927	7.406524833	8.838754063	7.478273484	8.942970843	7.972905838	8.199360451	7.866565813	7.604525196	7.510036162	8.144044232	8.032866332	7.725097469	8.03783976
AIM1	9.000435427	9.777171003	10.47321461	9.638963742	8.840490525	8.948594251	8.560292393	9.623054002	9.562754667	9.613911231	10.41988979	9.535753844	8.506813974	9.30025568	8.857559586	9.423616721	8.865854876	10.74292131	10.44998604	9.622428903	10.20708479	10.15819638	10.33967803	9.365877174	10.29450422	9.446929447	10.25731209	10.22930474	7.201643059	9.197140438	9.509826413	9.690226943	10.90477112	10.09883482	9.843039453	8.735926421	9.153807637	9.11095549	9.070132548	9.784040522	8.607975704	7.616140312	11.03291422	8.772535233	9.063474686	9.591770753	9.643730674	9.193219026	9.357941357
ALAS1	9.138212326	9.709804901	9.123507296	9.500252934	8.102689805	8.535622898	8.471721183	8.623284114	8.600884791	9.080017535	9.10945114	8.167537952	8.01687922	8.57964353	8.113804804	8.937755439	9.200683352	8.863312133	8.41820828	9.032878884	9.23160472	9.644856362	10.35482169	8.623345472	9.586391065	9.129327011	9.26486049	9.14149919	9.3332222	8.525875955	8.586751045	9.057270383	9.694643648	8.951715982	9.525811006	9.241712346	8.383927096	8.381726724	9.491979057	9.062058168	9.187238801	8.88999845	9.385777253	9.439091063	8.389865869	8.99038324	10.23476102	9.113752069	9.043609312
ALB	2.980031112	2.984806478	2.875484892	2.910828898	2.958784479	3.044145555	2.836700964	2.920639321	2.931243803	2.832754981	2.84325653	2.929056295	2.832653758	2.845395187	3.888306784	3.677628353	2.75808398	2.884802604	2.954691603	2.966615237	2.930111545	3.335207324	3.07634008	3.048026517	3.820896139	3.16326088	2.894198045	3.08298969	2.886508273	3.186099728	2.784361428	2.921772016	6.782346566	3.003867906	2.931250957	3.227930885	2.837313344	3.291376253	3.279100777	2.942567113	6.111153095	2.977724283	2.880760756	4.530599621	4.185271365	2.867221854	2.878544037	4.702248003	2.794698764
ALCAM	6.980057154	6.776186023	6.558670387	7.402536234	6.288660478	6.435156506	5.771489948	7.352064134	6.706614832	7.430385887	7.562610642	7.763417422	7.578535545	7.280885451	6.715923871	7.682525491	7.325585003	5.735277611	8.136046947	6.424302477	6.486298955	6.641492306	5.736714863	6.773526756	7.339265237	7.312520092	7.468986018	7.269250879	7.508979505	7.154733328	8.053714468	7.128318553	5.936475402	7.613230566	8.314754753	7.456562519	6.403467435	6.544043602	7.909746579	7.475396849	6.449773245	5.903366037	7.216382445	5.932056419	7.658042581	7.02826079	7.255305148	7.526292915	6.125503919
ALDH1A1	11.0112827	9.392173766	11.24083644	11.48777243	11.18954914	11.0598882	11.98196999	11.71524683	9.871043098	10.60910152	10.1976851	8.322681198	9.425342884	10.58438634	11.44926212	11.94792953	11.60743018	8.010518737	11.76434039	11.63122388	11.07277894	5.999784156	10.32280774	5.352926176	11.06876103	12.37029126	10.31429777	12.07676082	10.76133592	11.11385649	11.10069487	12.51628733	12.29245779	11.04291928	10.46508262	7.727940238	7.723464775	10.20148832	11.67863851	11.45144746	12.1999604	13.11749625	9.112004222	12.74991536	11.37763882	11.40520494	10.73241475	11.58062649	10.63778276
ALDH2	11.51374743	11.37968005	11.12403415	10.78724041	10.00983027	10.31468128	10.99196559	10.89870807	9.294343493	10.24968437	10.62468666	10.33392897	10.26322928	10.92494598	10.88748628	11.57315877	10.55222579	10.54677695	10.22919057	10.41353202	10.56681292	10.1218903	10.33968984	10.34958511	11.23668007	11.38981785	11.1919665	11.07876075	10.63604523	10.50413543	10.30385042	11.11398238	10.96848336	10.96949289	11.07915746	10.9645155	10.0489364	10.35879724	10.66689043	10.52282655	10.44852011	10.39928788	10.64280953	10.65125289	10.85675778	11.21989287	10.99181148	10.99107475	10.44337452
ALDH3A1	6.476550091	5.736973342	5.562065993	5.957348259	4.701234288	6.491990565	4.989809035	7.116561374	6.076212485	4.803083797	6.585465649	3.948982544	4.136562274	6.575955241	6.423968506	9.119376305	5.181204397	4.260716956	5.362789866	5.551228566	6.654744087	4.325687711	5.536973913	5.812746495	7.526473579	8.973503924	4.616775532	8.932511406	5.921034061	6.606350673	4.795195096	4.154940965	5.682767704	7.433569242	6.875996481	5.577606354	4.711581569	5.218381223	8.1526681	8.144706672	4.245390905	5.23957859	5.540069504	7.223816274	5.514462214	7.70277729	7.665593658	7.669926128	6.3647753
ALDH1B1	6.699075071	6.407863548	6.876693069	6.849735261	6.403073979	6.050224833	6.227184299	6.68093582	6.548936608	6.721460114	6.397606081	6.931310176	8.453892758	7.92063803	7.325657469	6.490572181	6.847485785	6.24703625	8.005742875	6.586696367	6.979345157	7.116470931	6.896451734	6.582072826	6.171968009	6.191139719	6.715996466	6.508129876	6.466048117	6.671808069	6.121166292	6.926445387	6.211682618	7.13897362	5.907813487	5.748773982	7.096888149	6.99859471	6.220509263	5.814473479	5.803377707	6.574269733	6.728961665	6.391741758	6.427156562	6.159160586	6.214191213	5.929069689	6.44859189
ALDH1A3	5.179185545	5.323880261	6.330713647	4.225339381	5.510564922	5.430823474	4.578115297	5.670576121	5.09084062	5.961858655	5.928437599	3.865711985	6.998309976	6.674831674	6.631268635	5.802077822	4.718400692	6.072321028	5.193633808	5.934707699	5.144307739	4.733745342	5.224023814	5.001068266	6.230951916	5.836717322	5.143377899	6.356422678	5.011968518	6.678220273	6.272422637	5.179747488	5.405422681	5.090950597	4.622297744	4.288070191	6.063411556	6.236331582	5.303771817	5.958257765	4.720240526	4.160591964	4.676734677	4.660678175	5.294761103	5.870327673	6.592599521	5.660085565	5.796093232
ALDH3A2	9.707579345	9.253084681	9.420303306	9.0126637	8.106444521	8.704463969	8.403213859	9.465908132	8.754590853	7.602331613	8.989341628	8.479299768	8.604811569	8.817271984	8.656901047	9.098591954	8.279068882	8.222071883	9.595194801	9.524855652	9.312674364	8.769942446	9.304257063	8.793537672	9.271092091	9.549062712	8.766021752	9.249466192	9.16823428	8.622115504	7.998068281	8.426175298	9.721726711	9.071794292	8.956923346	8.950521598	7.937398533	8.16114432	9.091413843	8.669533534	7.704980726	8.586981023	9.337334462	8.702441283	9.457393749	9.529746429	9.450251307	8.85634399	8.966564789
ALDOB	4.915622247	6.283905981	7.040492893	4.402452823	4.172171063	7.489573167	4.070386537	6.30678437	4.287457419	5.516191143	6.316112687	5.387202316	3.975472848	5.504177826	3.907242472	4.661307856	6.126704112	4.678458582	7.126988285	5.370242123	7.20998323	4.795047139	4.446783717	4.244025907	6.817350985	5.433337327	7.251147176	5.040399043	5.244104696	4.890118454	4.657060693	4.455595964	4.040332203	5.66006528	5.563878377	3.902534444	4.419671428	5.2935374	6.112313026	6.13338849	4.852973746	3.90589153	6.25080261	6.848563572	4.334432167	5.792279961	4.668146214	5.285640085	5.659981931
ALDOC	6.309787155	6.304260737	5.881293325	5.976781357	6.367338504	6.323723247	7.376183666	6.054654727	6.717847049	7.777318402	6.041419037	8.009582877	6.55092534	6.029884681	6.221964248	7.133157483	6.364131233	6.112098091	7.174140433	6.597735703	6.457757657	6.519800716	7.724245543	6.908229014	7.084579324	6.621082362	7.721022647	6.554527508	6.402869702	6.45451135	5.695924907	7.493740432	7.534515654	6.866586135	7.013771048	6.672678284	7.244135362	6.72091742	6.902608995	6.413613694	6.821999141	5.973624447	6.923324758	7.105731484	6.953270881	6.619941088	6.115064021	6.547856815	6.707961582
AKR1B1	7.581408921	8.457387764	8.375656693	7.936280596	8.988127743	9.179928015	9.283887277	9.362373845	9.632148289	9.45270226	9.919827063	8.760834105	9.883186998	9.160943724	9.401989991	8.928142553	9.760550151	8.170196505	8.051840075	9.733757214	9.207526715	8.362212595	9.648741839	8.770260764	9.167814874	9.409820377	8.292521777	9.892313455	7.041413934	9.944541239	9.875752283	9.874291758	8.526287395	9.550745483	9.662187343	10.37669744	8.775169149	9.666654393	8.943852469	10.54951235	9.55764005	8.975855264	8.601360801	10.13209823	9.173314392	9.673475992	9.60784686	10.78285861	9.633179415
ALOX5AP	7.726354777	9.738364061	8.766893927	9.015650194	9.133161103	8.659219074	8.062344619	9.550994801	9.021448696	10.22524706	9.894085578	9.709319656	10.73820076	9.281413135	9.475275289	8.652031438	8.755322325	7.97461065	8.796681638	10.09236947	9.355168157	9.638417665	6.814673018	9.5082804	10.67470962	9.721613312	9.313353744	9.958947998	8.118762143	9.801577942	8.490928078	11.54439188	10.41888807	8.812012306	8.248205731	9.679853473	9.528158784	10.29320785	10.19346916	11.09244847	10.58650003	10.17684453	9.12258129	9.906859674	8.426728038	9.699747029	9.79967987	9.286548497	10.33668661
AMBP	5.319351098	5.181290133	4.761471039	5.171387195	5.767524144	5.089616762	4.953580757	5.102829982	4.99100097	4.979331959	4.790917856	4.870460417	4.445278718	4.491224608	5.270961205	4.883690807	4.900928157	4.708269485	4.805785047	4.678022614	4.833645328	4.979642853	4.91465975	5.406589908	4.889724844	4.870216067	5.091785487	5.03688646	5.17892027	4.776754367	4.916287558	4.694430809	4.766349307	5.499097876	4.782430145	4.735429782	4.99200235	4.641570926	4.959643333	4.896250977	5.525867327	4.730697953	4.903749025	6.419189961	5.497544356	5.05697269	4.770097203	5.160949441	5.587858882
AMPD1	5.045704539	4.780724234	4.367712675	4.73046081	4.418083202	6.551261232	4.408672177	7.197580139	5.225980598	4.675816809	6.625208698	4.63397263	4.329967308	6.313882905	4.303629631	7.671566425	5.647536318	4.817255243	4.189899906	5.921773642	6.119303909	4.24497867	4.051474013	4.363832397	6.228385673	6.462999097	5.494196522	8.094880928	4.354704125	6.518561512	3.974250446	3.942754997	4.362958056	5.922849595	5.683233901	3.909394426	5.285485127	5.26463282	5.277694199	6.495265021	4.778442844	4.120870612	4.878799195	4.939698408	4.666208804	5.193016136	7.913201772	7.269169318	5.607200479
AMPH	4.495528004	4.251964433	4.517404868	4.188695528	4.388818205	4.291541509	4.102339696	4.38421821	4.224115792	5.037772696	5.366472735	4.02235066	5.925614297	5.109824611	5.304755229	5.373846724	4.083156323	3.568444968	4.199911321	4.679249691	4.161070453	5.040736923	4.195341587	4.291322007	4.138904472	4.538167345	4.205832991	4.539772795	3.735390153	6.071473842	5.139733287	4.758431651	4.080974749	3.984137801	4.350011423	4.261302302	3.91222596	6.884736433	3.894234411	4.248079821	4.291128833	3.346475791	4.093851927	4.202768096	4.103724639	4.58848575	4.669593892	4.383513435	4.628067445
AMT	8.13371578	6.07183926	7.250302597	6.043430475	5.93088295	6.941301159	5.439926327	6.766673773	7.488412007	7.117330759	6.433466505	6.569231292	6.482312323	6.7902655	7.061148053	7.255159077	6.09914258	6.823808278	7.729809926	6.084326604	6.31829425	5.959113	8.008539962	6.591327173	6.750989425	7.57994867	6.984479869	7.319047716	6.736866276	7.049757033	5.917454267	5.685661298	6.105284072	7.774511866	5.990847043	6.177087268	7.206160532	6.662386114	6.573565155	6.49399101	6.212865517	6.065413912	6.497992982	7.269373678	6.966430349	6.80454236	6.628427176	6.54662084	6.809863333
ANG	9.477424555	8.119560173	7.95505325	9.077605355	9.923417194	9.252311809	9.068651354	9.408420404	10.38883306	8.587569968	8.642859368	7.888185639	7.192888927	8.807739127	7.691588774	9.518561306	10.22230034	9.191645687	7.76535423	9.051857976	9.56287873	7.934936773	8.324306398	8.960400671	9.949704155	10.16673679	9.512660126	9.70896506	8.733939491	8.488647825	8.907156379	9.297740333	8.430944474	8.972279054	10.66109028	7.300078875	5.46100251	6.969064717	9.77427322	8.153388532	7.572530893	4.366385593	8.424871115	10.1291678	8.783815846	10.28945355	9.089802077	9.758554573	9.021435735
ANGPT1	4.535835143	5.238726833	4.512406626	4.413978142	5.901231896	4.526288153	5.663301392	5.161794973	4.464721397	4.69009517	4.595081599	4.304927137	5.952700827	4.862232774	5.929986726	6.471012917	3.8345282	4.059010322	4.200094607	4.554400738	4.314017457	4.974626895	5.241810991	4.307871403	4.545785636	4.917897588	4.189014891	4.932499425	3.664013966	5.315380136	5.208322943	4.77209513	4.170489219	4.314502549	4.525658402	4.456074044	5.791797251	5.851909658	4.576212751	5.417287168	4.029678748	4.085174581	3.988691257	4.211388554	5.095920446	4.483451355	5.32635824	4.162938392	5.253420759
ANGPT2	4.307882216	5.789398249	4.365399172	5.505452323	5.909656306	5.586819255	5.913552546	4.758971511	6.322051608	6.197009453	5.773703782	6.654018285	5.326908131	5.081537801	5.565477159	4.539382745	5.551263596	5.390136427	5.799114917	5.3773004	4.684821214	5.662641478	4.690309426	6.393122098	4.953510873	4.923868965	4.797070138	5.248348992	5.709812641	6.28164978	6.504732205	7.032759188	5.341639253	5.741857998	6.003048519	7.414970601	5.489189302	6.838501886	5.139446373	4.954706879	5.872004655	6.34526803	5.53013168	5.770380498	5.791782252	5.992963199	5.578763991	5.39728453	6.123725743
ANK2	3.597629221	3.530839838	4.045817828	3.398524983	3.816448516	3.61754136	3.314657018	4.388526326	3.580618397	3.808279067	4.21963741	3.467712438	5.05317059	4.730992164	5.265109288	4.699028574	3.583704012	3.716782246	3.396777495	4.270116794	3.757725735	3.579207618	4.174376093	3.532240997	4.133039315	4.189533258	4.01104713	4.158913743	3.394047056	4.729338646	4.022082636	3.24739965	3.430111535	3.753929442	5.437604365	3.320833366	3.764535886	4.110939446	3.656372793	4.473650431	3.612724715	3.272962293	3.491720556	3.602591894	3.666988227	4.30651682	4.083268613	3.853924825	4.026135788
ANPEP	4.086132471	5.506334738	6.136221409	4.255657459	4.765050369	5.983776232	3.773221439	5.880468787	3.806283202	4.953565129	5.14863914	4.432004293	3.817788148	5.522801692	4.896786674	3.774090938	5.155606721	4.193448241	3.880555567	5.433707198	5.912946498	3.987775039	5.21099497	4.44179346	6.20400605	4.531590339	5.868320221	5.776377248	4.662855909	4.570213045	4.324596978	4.695048049	4.242051232	4.395254506	5.157264565	4.726270416	4.602590834	5.445069988	5.319256547	5.427820495	5.241069644	4.342386682	5.466784436	5.788300586	4.224607033	5.542762232	5.713589776	4.104151875	5.066742973
SLC25A4	6.640017907	6.394635634	6.335509099	6.056563515	6.264982784	6.371323426	6.233936476	6.509613679	5.509311935	6.123888581	5.731391378	6.224108953	7.044057543	6.671479786	6.770218573	7.235921757	6.238222737	6.34729598	6.286894631	6.133959542	6.287615846	6.071221966	6.539692743	6.151319465	6.61113236	5.753031433	6.531772707	6.352889582	5.439342938	6.078235682	5.96738956	6.300317097	6.627814802	6.273084159	6.928193761	6.250119414	5.516639628	5.58044955	6.278185209	5.86385467	5.74566536	6.308536813	6.297747839	6.347495357	5.939134728	5.841174571	6.033050285	6.055121664	6.114815236
ANXA1	7.954462763	9.511487571	8.548121123	11.68014203	7.062897972	7.206889463	6.296936212	8.71714415	7.755576437	9.349581167	8.250793702	8.154188232	8.220762703	8.698704909	8.905015555	7.822713054	7.701431128	7.024410801	6.623701518	7.920389993	8.289223969	8.721671925	6.977687124	7.738221574	8.617108897	9.463410341	10.1563462	8.175673046	8.227463452	9.177231128	7.433352147	10.01580211	9.339368049	6.891141414	7.271177109	7.175454254	7.952149337	8.662038401	9.639623794	8.50139393	7.400359844	10.57212492	6.895997294	8.610322234	7.333128981	8.59334561	9.517245677	7.403496287	8.62733039
ANXA2P1	5.506031196	5.496251867	6.224316401	6.395326005	5.35535917	5.256916045	4.651957099	5.779340175	4.416578133	5.737942128	5.684450495	5.830671165	4.953935211	4.837818533	4.170225294	4.293450863	5.741207251	4.987149709	4.927999516	5.113308992	5.274959549	5.513804738	5.077489674	6.04151731	5.927641512	5.327565619	5.502935787	5.268559052	5.871312129	5.055473225	4.969581992	5.512087199	5.930936008	4.990234113	4.569621945	5.386867017	4.884285155	5.423778701	5.487883282	4.607747061	4.961693458	5.088006508	5.453944687	5.324275501	5.347540602	5.062563621	5.135531073	4.577228017	5.211456479
ANXA2P2	12.06082972	11.92334932	12.16810828	12.25578941	11.68018192	11.65390187	10.6403983	11.9907768	10.68276493	12.08668941	11.91224105	11.85393994	11.59421193	11.77629998	11.0066547	10.88112006	11.83721668	11.60847351	11.37400984	11.84916747	11.86923537	12.09663436	11.57750876	12.22329037	12.15596801	11.78662136	12.11913191	11.74067871	12.2603501	11.80057393	11.77647477	11.95976126	12.22506423	11.64632454	11.20259572	11.62000675	11.21967174	11.80014536	11.92907896	11.161268	11.31407903	11.51971057	11.86943961	11.9705873	11.46341824	11.7321236	11.6980801	11.22153619	11.69620895
ANXA3	10.99347153	10.06146591	10.81644847	11.73542041	11.11970967	10.36940999	10.95164039	11.58475692	10.93791191	10.55917464	10.40093774	8.313940472	10.71379597	10.62226915	10.20562047	10.51019089	9.900282151	7.137458866	10.59022663	10.34199015	10.89635335	11.1962267	10.77833163	10.47746121	10.89753112	11.4292831	10.90579772	10.6269036	10.97684661	10.51624694	9.790451755	10.02121544	11.501461	10.68523001	9.567083255	11.19296848	10.19690235	10.39989852	11.49545471	8.087513824	7.996192867	11.33431208	7.985842687	10.77363852	10.0227448	10.9434026	10.60074231	10.53585186	10.78823671
ANXA4	12.12704311	12.28047815	12.53680779	11.94833742	12.06504616	11.38335144	10.25462445	12.46637098	12.00631976	12.75223622	12.17149475	11.79531094	11.49325849	12.29705463	11.68347109	11.72870351	12.396596	12.2856429	12.76459936	12.4082404	12.40912147	11.73291358	12.61109924	12.04831636	12.61706331	12.4894667	12.24884064	12.36132151	12.6661207	11.64637659	12.30371995	12.66800833	12.57418783	12.4881998	11.83866488	10.9922605	12.83915411	12.01233792	11.63798131	11.83611128	12.41266709	11.40846561	11.50535333	13.30067825	11.91009473	12.09953882	12.28748184	12.09913578	12.07939136
ANXA13	6.585253003	9.961164103	10.34464968	5.090923652	11.1414378	7.836830203	7.282316607	8.318672249	10.74284123	8.700506328	10.47438864	4.638316373	7.400276383	9.644225624	5.348026262	4.782283099	8.564498378	5.181145515	7.064858779	10.36796939	6.92312681	8.41508963	12.07777532	7.518310138	8.4131898	7.357749133	6.997868081	5.133027646	8.131571418	7.417445806	7.09801208	6.719672152	6.501288406	9.301781911	10.67145496	4.591375017	8.121943248	9.081220721	6.969654281	5.476215924	6.503201592	4.401406166	6.77527344	10.77225407	8.331249838	9.090337961	8.724047147	8.210797905	7.885285506
AOAH	5.760314012	6.10217637	6.041684573	6.27997365	6.053857903	5.551097109	6.050203271	6.363444965	5.78950713	6.257872987	6.855351319	6.278078861	7.273500522	6.213287526	6.8918723	6.284225387	5.970967601	6.58674898	5.843911719	6.830532658	6.378803181	6.081222843	5.624874069	5.805315098	6.544456668	6.934005242	6.399640816	7.209245578	5.191725154	7.012322958	6.374942113	6.395866282	6.428317855	5.921860392	6.589909408	6.823022536	6.109183313	7.475718356	6.116839232	8.068504681	6.560551976	7.024981112	6.424240958	6.192435718	6.316445558	6.866872654	7.163553615	6.715022376	6.948627168
AOX1	4.241177622	4.81801019	4.501179708	4.650702923	4.522549569	4.474321636	4.286143824	5.338610591	4.144555086	6.321887546	4.557097397	4.235535574	6.17887003	4.982022122	7.213331831	5.752602554	4.511710207	4.363207872	4.39999133	7.21787993	4.313328435	4.595914157	5.701481461	4.571024547	4.348701035	4.691752142	4.745330792	4.525445766	4.118844671	6.63274504	4.616358621	4.550042146	4.812560866	4.395715065	4.289654943	7.512340067	4.459058666	6.995096229	4.348065156	5.145801003	4.305319064	4.089158363	4.286360671	4.202304319	4.561398011	5.221548528	4.580953869	4.3609808	6.02624706
NUDT2	8.231895727	8.299967275	8.000757324	8.713624781	7.947955442	8.491134583	8.27369003	8.859875842	7.817472418	9.341365129	7.907768192	8.885406461	7.970901924	7.920698472	7.635650651	8.132825052	8.005584156	8.28994714	7.89253369	7.453567294	8.390150129	8.462153303	6.311917739	7.333003684	8.328567267	8.322587413	7.783480417	7.672110638	7.756606709	8.019500851	6.707303784	8.288466279	8.728545357	7.799856383	8.469729766	7.754304035	6.670286693	7.95136601	8.496265223	7.862028894	7.234026767	7.570479781	8.383566737	7.679996958	7.987183293	7.427787147	7.445674748	7.673918491	7.706115799
BIRC3	7.782906927	10.03272515	8.394996875	8.418189204	8.936353579	8.46668638	8.293181802	7.943271738	7.912853111	8.461557742	9.392808587	9.774800991	8.753528577	8.459182893	9.390247606	10.12022314	7.810159372	11.15997528	7.915542479	8.408040403	9.16457362	7.848562583	7.987110888	7.680825262	9.050062958	9.200517028	9.383169893	9.099999371	7.118578014	8.758244646	6.716699859	10.17873924	10.1575718	8.233514058	8.533620892	10.79731762	8.534604328	8.116702997	7.942814043	9.945351365	8.935781466	8.449711528	9.159858065	8.662999091	7.381580803	9.030577149	9.458999196	8.479372559	8.880526482
BIRC5 /// EPR-1	6.635255278	6.475738023	6.821369389	6.928929375	7.333031174	7.547189262	8.168845418	6.208538134	7.166890839	6.713960727	6.228352708	7.176679176	5.310032848	5.034467616	4.767741043	5.260445564	7.14346229	7.240674577	7.449452883	6.40119571	7.285838397	7.424983509	7.138285309	7.714114009	5.645349823	6.467110967	6.402159217	6.214030926	7.583814914	5.912715689	6.330550602	6.988053644	7.218874288	7.203944415	7.286434679	7.990747499	6.236603637	6.08395102	7.516401568	6.4680908	7.600192363	7.182041602	7.825799109	7.199043921	7.765877153	6.584690697	6.417490068	6.587615907	6.92551945
APLP1	4.971497225	4.511151209	4.281922943	4.220709307	4.418183332	5.065787982	4.369003027	4.040122618	4.480614534	4.335452976	4.116086982	4.260474667	4.183266764	4.387340326	4.724889328	4.596315494	4.19940762	4.476130297	4.560963898	4.357830946	4.105369926	4.158894726	4.608636659	4.654937554	4.604175614	4.576597926	4.323467886	4.746481972	3.9271742	4.286403249	4.157756931	4.524326377	4.135809693	4.694765452	4.573209279	4.43340378	3.990264796	4.192665837	4.604315084	4.267673795	3.53339653	4.839130872	3.932223227	4.231055803	4.187267173	4.436652702	4.445419233	4.169005879	3.93769157
APOA1	4.345194664	5.046822547	4.252687044	4.360423439	4.040709742	8.47993175	5.690713746	5.191228129	5.349212828	4.139060542	4.698310592	4.034042259	3.608494276	4.198553606	3.867938068	3.975322441	4.249702372	4.287510842	4.273563551	3.771826856	5.372172845	4.236808627	9.78002992	4.334890355	6.610159425	4.179229305	6.317105781	4.219367215	4.282168285	3.965367191	3.728418929	4.123022964	3.981765529	4.192777837	3.780048141	3.819906429	4.214028439	4.846970298	4.992693559	5.497626323	8.90256286	4.065428464	4.93284117	7.840074133	5.01087136	4.205607351	3.748851035	5.344726407	4.518037219
APOA2	3.318248582	3.337894553	3.167987095	3.566601718	3.777958565	4.255139937	3.605848237	3.176949175	3.274588268	3.209150355	3.281247189	3.218228502	3.231841986	3.306934647	3.121238317	3.152771316	3.265921346	3.446824013	3.473171577	3.104807712	3.552389614	3.345496208	7.531892132	3.256558443	3.41757793	3.27800957	3.13633185	3.535560301	3.537597929	3.141731908	2.813849207	3.046715692	3.122174332	3.97298029	3.424416717	3.62344368	7.345312838	4.512234826	3.174474813	3.400891325	4.584998129	3.329388148	3.205747396	4.069886278	4.034530854	3.461465416	3.198879337	3.361535585	8.504329439
APOA4	5.390649592	6.906255741	5.590200992	5.491267423	5.223404105	8.648094718	5.619717204	5.876445597	5.753814876	5.306173786	6.394304423	5.315923269	4.973140254	5.662130521	4.914315063	4.852054112	5.227902777	5.615466876	5.395430281	5.114055652	5.869423393	5.142263081	7.220162224	5.693914349	7.641398741	5.06020403	8.136692434	5.006943161	5.628641672	4.746151482	4.964195908	5.070551353	5.369940331	5.408687412	5.367069957	5.211698405	5.124559784	5.080246311	6.131969488	6.61597526	6.502437003	5.370303604	6.283073289	9.569717715	5.122134416	5.303329005	4.96372862	5.277682132	5.393972902
APOB	4.05345867	5.910493273	5.344312177	3.940313749	3.815274536	7.826997364	5.426282322	5.757984161	4.017393997	4.155134094	5.755047781	3.666778889	3.811357473	5.439118792	4.004309325	3.645793704	5.425515559	4.273899591	4.092924973	3.764136458	5.735513282	3.608281466	8.417570831	3.783880473	6.591070748	3.621461727	6.689126092	3.690228427	4.765019033	3.367468967	4.247282807	3.717663113	3.72479895	4.689535628	4.505543524	3.844054132	3.928293063	3.778986548	5.857793225	6.104105482	6.628707257	3.954455096	5.869278784	6.247529385	3.804790019	3.480181526	3.604152263	3.840768195	5.351803264
APOBEC1	4.692363816	6.087990251	7.638937769	5.225861857	3.833995157	8.824728363	4.709176692	7.640578771	6.548496206	6.13454034	8.65180794	4.708130698	5.954044176	7.027470516	4.079461442	6.106738574	8.509669964	4.325179945	8.807774095	7.638707329	8.253608881	4.062944416	5.251588174	5.227113999	8.484803865	8.042244332	7.041124717	6.999898453	6.880591223	4.715977816	7.935362374	3.492129636	4.339383227	9.117543326	6.781798247	3.347315625	6.658720927	5.560174767	7.261652963	6.763990915	4.221925229	3.668729059	6.443614476	8.978467062	5.046880348	8.407581732	6.464787089	6.668302588	8.919310482
APOC1	7.150057482	8.768253391	8.532716854	8.546411007	8.979327097	7.830411671	8.456442489	9.192383465	8.804166231	8.788185996	10.21466274	9.31837685	11.05595991	10.22177596	9.596782289	7.495387434	8.411648209	10.57068687	7.856356411	8.233486158	9.390667103	8.52359276	7.761829041	8.731001181	9.272808207	8.607865274	10.24038143	10.48029985	7.880276043	9.055212523	10.12088276	8.921631963	9.013628133	8.107077359	8.580746094	9.299577692	8.009563916	8.544721833	7.760771726	10.93281076	9.40056717	10.25056541	9.339930929	9.392001057	9.079178335	9.473507072	9.07557978	9.326738887	8.098120442
APOC3	3.894396107	4.398550762	3.600477042	3.80753017	3.625072631	6.245427588	4.120821637	4.36237252	4.163814846	3.784083623	4.068521317	3.925742222	3.579905023	3.698731027	3.529139321	3.397509445	3.69133197	3.818882037	4.060240602	3.370298979	4.248845672	3.576753482	7.631949577	3.555182417	5.552143124	3.595140473	5.674879702	3.745427115	3.7460238	3.337224077	3.471215657	3.884559591	3.894371415	3.615406489	3.75267839	3.922025416	3.8511217	3.616250119	4.236717959	4.668802193	4.717739886	3.766363308	4.322496819	5.981963344	3.657755672	3.663766784	3.52286224	3.829420914	3.860433091
APOD	4.824752128	4.738679008	5.617182892	4.950900876	4.819405283	6.007642627	6.103378846	6.564983111	5.051239303	6.546853428	5.581472021	4.838792324	9.811382409	10.608387	9.381463196	7.243380122	4.565520887	6.016957368	5.021784071	6.957033548	5.596973482	5.256685609	7.530012516	4.681932459	5.638782116	6.256773325	5.637118884	7.641327838	5.466093777	6.684429485	5.923074834	4.809149908	4.375081392	7.27548773	5.116911141	4.997286798	6.349407495	7.492059067	5.757558804	6.47686419	8.67998413	4.736905419	4.745210636	5.242802313	5.700225679	5.940587281	6.736958357	7.327525415	6.853563909
APOE	6.300070881	7.883320344	7.534004513	7.585903201	7.825416407	6.865938556	7.149879316	8.216265829	7.404860612	7.799562093	8.79179883	8.733617374	9.465167361	9.09731664	8.923548843	7.033395857	7.824017082	9.034464067	7.186205793	7.579244453	8.509051488	7.98289838	8.823060634	7.641458845	8.334226845	7.861789462	8.901455098	9.22596222	6.946007974	8.725674516	9.177440867	8.194132516	8.491231951	6.904199643	7.663645873	8.853774945	7.426203751	8.414672784	6.79845528	9.927442208	9.130282298	9.324082715	8.28035849	8.277928617	7.854019763	8.637329578	8.367369869	8.159610452	7.593449866
APOH	4.31835858	4.236081841	4.195399896	4.213484017	4.102435174	6.212626807	4.566828387	4.46558851	4.32495384	4.251284405	3.999969535	3.910334377	3.973846148	4.309927753	4.023825631	4.315179815	6.048975641	4.232334979	4.022974346	4.358896508	4.119979715	4.475451669	6.951124163	4.299974818	4.532134092	3.946608526	4.084976653	4.154680448	5.22492933	4.17323473	4.165750403	4.064282275	4.480781333	4.115191281	4.741679004	4.209872608	4.271244443	4.224471093	4.113775114	3.875823162	6.608606193	4.048188333	4.389982828	5.683869791	6.857226849	4.210724111	4.338295961	4.25541308	4.953076961
FAS	7.634331304	7.804391606	7.55235083	7.632663327	6.51145735	6.682674362	6.145426742	8.193299466	6.221861837	7.624125084	7.639651933	7.86169452	8.385383677	8.323881776	7.557027592	6.995519278	6.778179977	7.363698024	5.883552813	7.532294154	7.900723534	8.568712626	4.787379126	6.821467949	7.020368775	7.67038692	8.243606566	7.805773085	6.503186331	8.252108819	7.068957093	8.269460972	8.679022881	6.674696465	7.466991944	8.89434852	6.636675952	8.596183422	7.367183346	8.797602973	7.805519085	8.282121266	8.408840599	7.901220325	6.648137231	7.713702561	8.393245	6.272458517	7.667457051
SHROOM2	4.794321625	4.740065552	4.35109222	4.960558225	4.79949144	5.652885047	6.556781278	4.874631618	5.007910202	7.124600348	4.798985571	4.528437156	4.7713149	4.52762676	4.569751396	5.113665187	4.119648213	4.285490578	5.083178078	4.581720207	4.783039105	4.997381233	6.681693657	5.119875392	4.727666876	5.961276531	5.545260821	4.605220663	4.600220221	5.542926575	5.594386532	5.466730437	4.633121366	6.667220298	8.222962214	7.572354064	7.047698068	6.504080387	5.992009	4.946886817	7.38497421	4.931339632	4.307555552	5.590693349	5.191990254	5.513272887	5.019762774	7.040748156	7.245807973
AQP1	5.896812894	8.667621489	7.874816804	5.913014192	6.569199775	6.002382581	5.164839383	7.536249579	10.51234763	8.794645762	8.10120356	8.535020025	9.138317277	8.398734129	9.33133641	8.063260801	5.741777126	8.067556596	6.956010384	8.008086213	6.564406629	6.472246513	6.0498689	6.913279098	7.204372525	8.613596603	6.697111566	6.965427431	7.286515046	8.386777913	8.436453049	6.131434459	6.419962559	7.912290831	5.936943898	5.787693564	6.439661955	9.197792042	5.645515604	6.390256286	7.585133187	5.76242138	10.62251085	8.555787079	6.261891859	8.376247381	8.001241246	8.359716022	7.274905551
AQP3	8.098271099	8.794194255	6.738801964	7.654682597	8.690032919	7.39309908	6.761614192	7.399821872	7.531222858	8.721252077	7.802202476	6.359523593	6.247925506	7.344752066	6.699022993	7.373069419	9.85257088	6.274014716	7.067770685	8.984750619	8.175379972	5.850881373	6.55661951	8.822462274	7.026576737	7.082884666	8.035484384	7.325970085	8.490520119	8.026437632	8.315734107	8.069119362	7.057233084	7.31032009	7.310660302	8.35905089	6.296564874	6.578027613	9.375940335	7.676647533	9.361291103	6.63500193	6.484590295	8.632961208	7.411379999	7.369387335	7.818924192	8.021742955	7.217327497
AQP4	2.801848994	2.800352674	2.689330584	2.810460925	2.641599288	2.960388393	2.644771171	2.807626113	2.789752696	2.764527937	2.665089505	2.798586322	2.740656222	2.73578296	2.714739473	3.841540469	2.687507877	2.762015274	2.614519963	2.653692613	2.908009068	2.794517162	3.573722827	2.823532011	3.629524809	2.608318291	2.7427652	3.269936921	2.819189258	2.679361519	2.663366253	2.821620449	2.707344596	2.957853281	2.979080799	2.765381089	2.715488341	2.699369795	2.94770509	2.817733952	2.899927219	2.688903589	2.746537918	3.0608803	2.744634949	2.763658364	2.770148432	2.701912781	2.769812936
AQP5	7.649687408	6.076635255	4.831225586	4.64201146	6.076367785	6.58139124	8.261626904	7.33289165	7.689123259	5.923855479	5.519000911	4.701970957	4.375939736	5.478354691	5.686140021	6.172363224	5.449475463	6.613695979	4.174516165	5.074220632	6.84031088	4.611469095	4.852390642	9.589260792	5.140700716	7.246832116	7.343372196	6.157365586	8.192083676	6.324442735	4.86494239	4.479183459	5.584456571	6.681687503	5.063439568	6.790684013	4.22960588	5.770162998	7.445620677	5.63433444	4.201961299	7.428935325	4.405617548	6.661000114	4.351116514	7.053372452	6.562578146	8.891384329	4.90937718
AQP9	6.579712396	8.391772744	6.850532624	6.977446587	8.271224733	7.201747304	7.202229877	6.77006397	5.8527366	9.113511987	7.435834774	8.669521632	6.858815058	5.436366728	6.202019813	6.192921145	7.273289039	4.756828159	5.758097139	8.48904512	6.550545592	7.659370809	5.123080606	8.422687458	7.482243156	7.578086755	7.633571616	6.39892518	4.483104747	6.950148789	6.471869242	10.37487598	8.377589521	6.481597853	6.628014887	8.533691575	8.577790338	10.06395778	7.657770466	7.632994774	7.880921926	8.646790736	6.560077505	8.16591042	6.917971806	7.741590187	7.284317118	7.375337414	8.753122315
AR	3.716295672	4.126508846	4.046482167	4.140968286	4.00194339	3.98450155	4.119233843	4.02561939	4.038749443	4.226620026	3.891322997	3.781461545	4.937891032	4.367074187	4.551213179	4.807245726	4.603363367	3.757920414	4.073636283	3.891270769	3.841767733	4.237958472	4.047331194	4.207063151	3.902645029	3.858301599	4.047647873	3.855817848	3.819218571	4.650227673	4.122043614	3.992337437	3.683443807	3.925675317	3.567721251	3.962998136	3.831344288	4.699693239	3.705492056	3.523296211	3.857535765	4.011932716	3.785438066	3.798870602	3.801501116	3.880627383	4.014510686	4.049735757	3.860477318
TRIM23	5.462620548	5.455806097	4.792030154	5.414591633	5.156447592	5.707839464	5.587741333	5.930611748	5.111866121	5.162537626	5.252750604	5.455914427	6.562435048	5.261540889	5.943058595	6.007271504	5.575930147	4.831796196	4.989093426	5.893320793	5.688658642	5.2671158	4.724367791	4.4519664	4.758400931	5.35787864	4.761576167	5.333818218	5.012115199	5.672668771	5.434853149	5.734712755	5.113058844	5.50278412	5.690794299	5.992612262	4.866426825	5.569250083	5.489426703	5.677081151	5.040100752	4.998473513	4.562443784	4.788341005	4.941144685	4.944116952	5.368732906	4.884414945	5.097463625
AREG	4.50531321	5.591321728	5.431560225	5.539038846	4.916037425	4.773437186	4.345785096	4.772705866	4.856282561	5.178421752	5.183045568	4.10785895	4.858743236	4.787813773	4.916073719	5.61644313	4.756688438	4.701196703	5.571207558	4.669035708	4.901606493	4.821814079	4.955071122	5.297893603	5.321145218	5.762469434	5.348093401	5.218005752	5.24004915	5.911431524	4.460917047	5.704424146	5.512590723	5.028614238	4.679626729	5.909167848	6.315355016	4.549941822	5.10059976	4.684189804	4.536161424	3.794742383	4.499572432	4.830836144	4.700668065	4.9861768	4.540282475	5.031215198	6.281227691
ARG2	6.077452405	5.765194472	5.836143199	6.675814305	6.450933346	6.86500565	5.914509707	6.047488464	6.398920973	6.097005855	5.509109958	7.157689401	6.48756962	5.399594522	5.930456688	5.872255883	7.353638011	5.057178805	6.2391967	6.168145181	6.477458681	6.425474798	5.722567176	6.362500063	5.945896273	6.087871863	6.606281948	5.425881386	6.873603086	6.260135958	5.882647285	7.294349309	5.704274939	6.385510995	5.809885756	8.834071873	5.481159027	5.967812653	5.777649862	5.294064024	5.534836732	6.882177183	6.982415188	6.555799029	7.128860878	5.960799128	6.631188397	6.303210641	6.034985737
RND3	8.785816143	9.733910388	9.741372164	10.40603987	9.608888057	9.2279427	9.87188438	10.07578306	10.66721391	10.24296721	10.14840046	10.39068608	10.5232646	9.880192312	10.08371482	10.89059871	9.451405047	9.568328561	9.885944867	10.30699733	10.29718135	10.39450331	11.50930507	9.808983357	9.980760029	9.889949671	10.35187613	9.751070289	10.49212232	10.63144622	10.33298082	10.74958902	9.778968446	10.00943607	8.77418645	9.205233629	10.06495802	10.01072522	9.533002155	9.793760863	10.66204431	9.781928273	10.0742585	9.12949622	9.722191268	9.877674583	9.708759787	9.846548994	11.34981109
ARHGAP6	3.767664232	4.151727289	4.519505382	4.019031155	5.374678303	4.242116864	4.20908741	5.353698177	3.853797869	5.281209786	5.32366168	3.942037846	5.856308776	5.732423668	5.252107467	5.293040121	4.81922967	4.242206172	4.095689633	5.314148142	4.376281465	3.895786052	4.496484983	6.646963826	4.616622688	4.942490273	5.565304581	5.191828662	4.232435399	5.385865353	5.597705036	3.940257881	3.958544621	5.085461736	4.331686332	4.189124179	4.229199805	4.970074219	5.453514719	4.805194483	3.881645947	3.488576097	3.845322045	4.82281614	4.921806866	4.904292327	4.89189497	4.855979227	5.034337918
RHOH	4.534354558	5.665075388	5.336239775	4.857532372	5.438079617	5.241599017	5.243972195	5.369969383	5.248844148	5.98248747	6.976424973	6.035925785	5.783699578	5.832913294	6.434594934	6.087748109	5.70088596	5.979115755	4.630471285	5.747457185	5.562362989	5.494847194	4.149042322	5.667229315	7.20778259	6.386946424	5.698002415	6.448244419	4.697065671	6.721476045	4.975964388	7.348765862	6.317145905	5.367637196	5.632602113	5.573352871	5.950309409	5.726282948	5.143689338	7.61588039	5.74628444	6.434243452	5.329818635	5.388626037	5.300490205	6.446846405	6.116905577	5.773401407	6.155645868
STS	6.316916836	5.90421467	7.028858131	6.949244913	5.229705344	5.738816456	5.694122474	6.909283863	5.492133745	7.780951687	6.828116116	5.282202442	6.370300807	6.948265654	6.619627899	6.704269483	6.067167888	7.198799627	5.173481817	6.886021277	7.695891969	6.790147907	6.732768791	6.017178702	7.877608763	8.236042937	8.399264897	7.607080086	7.298955755	6.969702494	7.046447435	6.756993874	7.792812548	6.549099884	6.993917807	5.603952742	5.915255052	5.663628722	7.593637956	6.839664451	6.640548877	6.333124307	5.690012514	6.829549527	6.288663185	7.677522349	8.221865545	5.777592066	7.079061883
ARSE	4.971978357	5.517529907	7.117919283	4.843438022	6.398901239	5.539125473	6.604560648	6.814015928	6.249666173	6.085892175	6.11652807	4.602400079	5.165738129	6.280518003	4.4076962	4.949060244	6.281631057	4.261081309	6.738492522	6.984268917	5.594598306	7.62124119	9.340506136	6.657126959	6.645545532	6.622402137	6.325020251	7.0516905	8.504248187	6.108830109	6.496953896	6.537009433	5.094589616	8.059100296	5.712349221	8.605437922	7.719762811	5.432375706	4.662138947	5.685861611	7.44866547	4.931124662	4.911208422	7.485798313	8.191005139	6.694886131	7.700073701	6.391105194	7.829649047
ART3	3.050063234	4.012619063	3.235097736	7.855860934	3.033209892	3.341999559	3.51758048	4.638769965	3.449896736	3.255131685	3.197573928	5.813960315	4.600574712	3.489517026	5.485009921	6.385881481	3.179187928	7.942139061	3.257377907	3.508328365	4.202447906	3.385028378	2.863554343	3.24746559	2.864856359	3.626653496	5.502681436	3.9006946	3.014804758	3.592516839	3.426164247	6.106529213	3.866976077	4.232836435	3.147042503	3.52442039	3.255175369	3.319462291	3.923914245	3.935188894	3.964907329	2.952860218	6.149690443	3.945491985	3.095774346	3.994439421	3.298169784	2.945955325	3.441018306
ASCL1	3.956762075	3.83875884	3.824956365	3.857848807	6.179886612	3.966743358	4.012591382	3.865753247	3.916499897	3.855638533	4.097102388	3.710072611	3.567861317	3.786034025	4.477192287	4.518208239	3.70052638	3.808864265	3.993444649	3.608154936	4.081200364	3.709603112	3.953249417	3.910731059	3.947197804	4.314630986	3.654700502	3.892117131	3.768246361	4.20550838	3.694995055	3.577975349	3.687049766	4.405683062	12.09022947	3.775456537	3.956800021	3.580885096	4.516443977	4.147214185	3.677487877	3.639304124	3.954596143	3.907579917	5.789052426	4.247868949	3.884464041	3.744960745	3.750295159
ASCL2	4.876943985	4.300115496	5.211056228	4.773944492	4.5007417	5.037528708	5.623782111	5.185996679	4.198299621	4.832185697	4.206817512	4.71847111	4.817429282	4.328822392	5.327871747	3.754047432	4.482637418	5.759651153	8.090636416	5.651719941	5.54943328	4.769374321	4.265582308	5.170584592	4.008039817	4.587448298	4.39633787	4.843303298	6.567264198	4.911587929	5.663882064	5.189509679	4.208451506	6.484869491	4.603531618	4.072897307	5.966073887	5.069139801	4.09394965	4.682051862	4.353651623	4.223780598	6.990267737	4.118134928	4.399654571	4.493201009	4.518271623	5.368453556	4.683011419
ASGR1	5.344238072	4.916152455	5.493714958	5.321235127	5.328465704	5.632110961	7.551170992	5.313385719	4.795250248	5.113453613	5.406579313	5.522399816	5.407070004	5.638004037	5.243617105	5.156646449	5.455926031	5.401375702	5.015959332	5.736395664	5.029842708	5.235170758	4.971782128	5.44226287	5.148277618	5.438278357	5.219605251	5.333110918	6.095141274	5.810458146	5.604184192	5.6100934	5.341158679	5.349438678	5.170929698	5.534246967	7.960756972	6.377787941	5.425290281	5.490618007	5.55183793	5.543532713	5.143400349	5.624561501	5.556157196	5.595692227	5.350082248	5.310777057	6.179753543
ASGR2	5.262852938	5.414648965	5.274425519	5.473191915	5.196939984	4.820500991	5.448930247	5.103908225	5.247682932	5.400120657	5.243199284	4.982821564	5.547851871	5.081435358	5.167429812	4.718712714	4.735191371	5.195644889	5.03475937	5.363668366	5.208087762	5.281625543	5.447707051	5.436988627	5.374438673	5.376921006	5.347344914	5.220049146	5.153779447	5.038124773	5.037271448	5.258036192	5.00038275	4.762038265	5.053361353	5.573077236	4.94284986	5.133345033	5.16233305	5.359682814	4.943897849	5.145511339	5.115277053	5.036121586	4.924651081	5.157449772	5.531058421	4.95811135	4.862791756
ASL	10.08447051	7.907066967	9.240252975	8.672133016	8.236824929	7.945127695	8.627049656	9.193193736	8.740882968	9.329672983	9.082496985	7.789686448	7.905626496	9.137598893	8.207354985	8.026486028	9.075637003	8.550722517	9.173746225	9.452524119	8.655114655	9.116712236	9.377989366	8.748285082	9.604653667	9.216920719	9.116626463	8.898086169	9.172196114	8.068403093	9.523244829	8.438550017	8.42341289	8.817406599	8.385535597	8.904599016	9.392878533	8.817676094	8.718257358	8.11486362	8.974612354	8.930707422	9.295027668	8.807578798	8.492924608	9.152926531	8.700286094	9.165592922	8.858601057
ASPA	4.022936402	4.031730179	4.294493088	4.308259107	3.618073069	5.369288583	4.167932062	5.568572392	4.055295976	3.870573888	4.411426556	3.895637563	5.276133952	4.618164728	5.305916638	5.859033686	3.982527192	4.137380177	3.728159832	4.117960031	4.680451568	3.846525598	4.590191972	3.811839913	4.229118394	5.219936355	4.612538888	5.554246392	3.802440394	5.321866814	4.179997656	4.206701499	4.146563286	4.508232781	4.009668834	3.94684427	3.905991899	3.936462674	4.159712138	5.35651591	5.131111876	4.058617022	4.093572835	4.101830677	4.087424386	4.654382358	4.874872551	4.154388766	4.19452022
ASS1	10.17804771	10.64446043	9.258007012	11.00683249	8.690906749	9.195227311	11.37416884	10.28822534	8.834831771	10.46578411	10.2095293	11.53953611	10.04297131	9.728789942	9.495954443	8.986645145	10.44358523	11.50760568	11.31262903	9.946307096	12.07425703	11.12886164	11.74584424	10.6321077	12.46143246	9.460579607	11.48130342	10.26541841	10.57366783	9.564749373	13.43842339	10.81490513	12.55923684	10.90514069	11.55958456	10.09365454	11.4640905	9.24051762	11.044488	8.497318134	10.47953395	10.38669456	11.01304847	10.64027466	9.618045776	8.988930408	11.37264857	10.4633931	11.30354604
ATF3	5.360808516	7.173242726	7.797999771	7.437459779	6.02377157	6.874231257	5.199941645	6.420544146	7.751630171	6.492575478	6.30665178	6.144508919	6.815200177	6.569402058	7.390815947	8.05132435	6.676675343	6.422648755	6.692946921	5.668327127	6.536556548	6.323932857	6.049382048	6.632008646	7.852445392	7.998721771	7.540015402	7.061718197	6.123384041	7.251822926	6.112357108	7.268485705	6.202344774	6.415428513	6.760975642	6.926810628	6.44969689	5.623392426	6.955138475	7.070050547	6.371277862	6.94842559	6.674254992	5.955050982	6.691805896	6.54612901	6.486733594	6.507391397	8.223512268
ATIC	9.912406674	10.10219101	10.31529049	10.79994344	10.34176941	9.297950618	10.00360254	9.974397315	10.00615719	10.1038962	9.811048545	9.586273363	9.232405316	9.823288744	9.612697541	9.204955814	9.985909173	9.785985559	10.27912864	10.40940489	10.00927321	10.41203374	11.09687588	10.80761691	9.874888847	10.01894347	10.04720577	10.11767179	10.93906529	9.959863489	10.40046661	10.01253365	10.14316123	10.50751386	9.654852859	9.793451237	9.672572672	9.953655755	10.01816477	10.01924443	10.429796	10.31996907	10.23367286	10.59473777	10.16207908	9.861727968	10.12176892	10.10347283	10.49481785
ATP1A1	10.53808863	10.90657655	11.45105419	10.75355471	10.93721699	11.47365328	10.62266522	11.29507979	11.24026921	11.43434217	11.31964574	10.95033939	10.07009486	10.8160151	10.83581267	10.40831889	11.53019183	10.68262999	12.7392659	11.62768646	10.82436031	10.8841586	12.18131396	11.47577024	10.95344583	11.34403601	11.33781006	11.22754321	12.25514429	11.0766262	11.3499515	10.95494873	10.87252859	11.88581878	11.00407482	10.64522549	12.25653429	11.02539528	11.07120613	10.70544442	11.56263702	9.651776217	12.00158556	12.15972949	11.43525765	11.13071353	11.06235118	11.56848313	11.1341499
ATP1A2	3.540713388	3.337702918	3.769798334	3.528557535	3.362915205	3.641256131	3.421382431	4.214096829	3.902234337	3.671965806	3.504946222	3.443570884	7.372964137	5.337804077	6.885746115	7.00102474	3.31199944	3.416993089	3.283932549	3.45276485	3.432776984	3.575570921	3.372469281	3.618257052	3.466688029	3.400083882	3.779524782	3.527011054	3.3263455	4.461782603	3.29550554	3.268632853	3.580150473	3.157749465	3.290062105	3.294713422	3.538165508	3.520637964	3.41131003	3.573819729	3.381111272	3.276014492	3.232807147	3.501837243	3.318719018	3.314882416	3.421422347	3.438738844	3.551810564
ATP1B1	12.84712913	12.46600091	12.81621484	12.96421596	13.4836845	11.80704174	12.07583358	12.43262165	11.81903151	12.59347539	12.41659334	11.03759721	10.93252119	12.52477568	12.72586214	12.40060166	12.08463293	12.47597805	11.89213247	12.43283661	12.2351089	11.88921298	11.69440782	12.74570156	12.96412002	12.51954022	12.98828327	12.67104154	12.8291081	12.36159226	12.07971353	13.12223564	12.76883722	12.11445478	12.14494207	11.68951503	12.22455855	11.5969486	13.25474497	12.05120566	12.24099215	11.59065933	13.33166877	12.42868753	12.08072843	12.31492058	11.95542479	12.41452738	11.66492684
ATP2B4	6.322610968	6.593340665	6.256211632	6.092330824	5.776653249	6.154481999	6.168498407	6.40731156	6.650924713	6.934964545	6.741659237	5.762240201	7.93450424	7.618292877	7.752904582	7.553066084	6.235200297	6.376498536	5.994554385	6.563544027	6.207425886	6.122889291	6.668832099	6.321701458	6.146845616	6.428445699	6.29557535	6.39301101	5.886264169	6.81801183	6.425323609	6.325063714	6.293214227	6.239860679	5.841999474	6.613915893	6.392510839	7.061256917	5.951595312	6.752690195	7.576471947	6.228590182	6.117144502	6.243277435	6.453768652	6.536358266	6.883896596	6.518503077	6.696910078
ATP4A	4.859848368	4.828200895	4.87432821	4.858171305	4.673211887	5.367314206	5.156000733	4.762026541	5.202303812	4.587679638	4.648707279	4.807501603	4.276626526	4.689967333	6.071656531	11.24956581	4.61394085	4.724492403	4.828758176	4.520782136	5.588079023	4.674466206	8.39289994	4.816943737	10.97698175	4.565557443	4.467991971	9.44783704	4.834266505	3.96332041	4.4691808	4.49932993	4.671988591	6.76509483	4.260632675	4.327470685	4.615387634	4.005662209	6.432422136	5.867153034	4.573866386	4.841781013	4.490127021	5.408375557	4.687501887	4.79894169	5.337638164	5.442916876	4.566908993
ATP4B	4.446384975	4.357599086	4.410121402	4.489422608	4.217071679	5.01627335	4.41762352	4.693284548	4.427119294	4.105018182	4.23024166	4.511501988	3.890440763	4.511274592	5.17927232	7.129958646	4.116863183	4.236196856	4.202026445	4.166968096	4.980501559	4.163564979	6.107135299	4.388135391	7.280547905	4.378922758	4.368240834	6.703153647	4.465153463	4.849277777	4.023942009	4.00750102	4.022535521	5.70922542	4.454955944	4.440792048	4.281837954	3.991218364	5.439933352	5.530638517	4.401108269	4.287921639	4.312103495	4.81876788	4.429068194	4.186710649	4.827700179	5.362139532	4.18069038
ATP7B	6.633744182	6.78112457	7.518040475	7.557750148	7.498192268	7.465894725	7.887145237	7.996067777	7.207707328	7.632580269	8.459582181	6.775798693	5.604781429	7.827656585	6.15783348	7.066660635	7.535238424	8.441639354	8.948352878	7.435160261	7.069968906	7.498551928	7.801815978	6.898099453	8.188506914	8.316243153	6.176572263	8.506886307	7.692392192	6.583302752	7.464284504	5.588762418	4.006629929	7.271806859	8.078282587	5.212484347	7.072067823	6.970129537	8.95533524	6.077208965	7.664108693	5.546275442	7.468399714	8.342309734	7.973376023	7.753568419	6.999607225	8.713207154	7.516455612
AZGP1	5.798190322	3.439667501	4.232063693	2.881786328	4.515035788	5.246286031	6.401874327	5.50613065	3.325945834	5.621879012	5.401340484	2.72228879	3.016403059	6.330249703	3.410926364	5.67824363	4.55647174	4.392853506	6.71061124	7.241043221	4.412383452	2.83871892	3.547938808	3.446403161	7.308426626	6.247441847	3.947060907	5.887697698	8.388143628	4.376495306	6.183939325	2.875923643	3.034220398	7.175504428	9.111538873	3.198931082	6.364873109	4.727465757	4.596647554	4.451610823	3.140988661	2.636133181	3.686987768	4.903782923	6.875973414	5.409096983	4.274063714	7.822161948	4.758415456
BAAT	5.398974862	8.236125458	4.762978455	5.484201537	4.864601502	4.766802116	5.106876477	7.434039066	5.032930257	5.027092515	4.677154928	4.895708676	4.519023606	4.503411264	4.713755693	4.374379818	4.934836621	5.059864072	8.652268783	4.659231498	5.191264064	7.488268653	4.717645599	5.584067399	5.151747918	4.939817511	4.924668009	4.989791284	4.607569218	4.933703456	4.815047664	4.599060171	4.667104706	4.477576877	4.581704638	4.633170615	4.842881095	5.161093227	4.897794792	5.557595103	4.048707885	4.786497569	4.956870415	5.13390048	4.841520103	6.043725035	6.827142324	5.149710224	5.730799035
BAI3	2.708253686	2.641814393	2.663718248	2.563297374	2.649778522	2.577797168	2.732149733	2.857504106	2.767255757	3.045302362	2.587509816	2.592498207	4.314702995	3.305594345	4.01800329	3.691886799	2.584528431	2.612096477	2.649291919	2.641422244	2.538399409	2.759926476	2.592398899	2.848619142	2.666630582	2.500818692	2.848363238	2.567408526	2.694420346	3.121593683	2.646136828	2.363048788	2.59626245	2.611330063	2.600029247	2.514753046	2.490285977	2.988797459	2.512358705	2.808098741	2.633968803	2.664342392	2.627511293	2.686732157	2.517016662	2.629473697	2.486148846	2.788194538	2.619798997
NKX3-2	4.315019834	4.620274446	4.018726214	4.384213417	4.911363931	4.19597683	4.201142259	4.239062703	3.969380182	4.834358003	3.863916793	3.937500507	5.904342943	4.661501521	4.422790337	4.226391551	4.514408108	4.258764589	3.877866977	4.031970996	4.19587747	6.010566837	3.505236479	4.232553022	3.719655211	3.641068179	4.895754305	3.551403611	4.061226123	3.432293705	4.48362985	4.558990598	4.557571869	3.828354708	3.773794924	3.93608538	4.479655161	4.248958605	3.795372703	3.714441129	4.274719702	3.873577609	3.798105291	3.916193493	3.651078083	4.823764745	4.232488096	3.973943929	4.252003146
BARD1	6.978529238	6.873709051	7.199151697	8.118606178	7.693779763	8.020992137	8.42046537	6.721639739	8.27892266	7.091528931	6.856500588	7.135893352	6.909665959	6.272643461	6.402777278	6.675467224	7.182704692	7.863895732	7.148000364	7.152196377	7.2104751	7.609739592	7.995172074	8.439394284	6.542687909	6.676886585	7.021369465	6.535281002	7.31492789	6.712601948	7.385771823	7.487031767	6.867057807	7.789407175	7.022301564	7.132192618	6.63458682	6.578174546	7.014565957	7.177857645	7.327021073	7.172950989	7.942685722	6.653327936	7.228156053	6.907406159	7.441394003	7.454968758	7.225481548
BAX	7.035378764	7.857670907	8.457082428	7.439983531	8.108276108	7.893079592	6.57588659	8.047608024	7.649017567	7.721550262	7.924614305	7.891623929	7.925848793	7.657454727	7.477379218	6.674562925	7.190936258	7.569675591	7.564887304	7.742271341	6.959153309	8.102662287	8.165621054	8.280642938	7.877330126	7.688399845	8.46078429	8.217542419	8.577095585	7.524992522	7.476669524	8.060394149	8.528481399	7.908678295	7.799144727	7.298261173	7.689516645	8.247538598	7.536129221	8.14929102	8.162741195	8.359757322	7.472955601	8.179391581	7.9238742	8.033807799	8.091843635	7.935455307	7.850211739
BCAT1	4.369403161	6.74355607	5.139279675	6.56671793	6.63597127	6.055470727	7.181631022	5.63019981	6.144404059	7.99118261	7.034581405	6.929913496	6.802027861	5.790715963	6.057002223	5.228909709	6.024046665	5.776318449	6.017336913	6.33725424	5.865864551	7.442308346	4.69802218	6.919834806	5.746362404	4.98491642	6.816587966	5.336963792	4.644947728	6.817199786	6.7279576	8.342358525	7.01528214	5.358389247	5.551491903	6.038238894	6.200794082	8.916775804	10.3071214	6.875464333	6.479947465	6.656922422	6.289128572	5.573694312	5.583038173	6.107422241	6.466400211	6.022593969	5.969209737
BCHE	3.024182726	3.660492725	3.318412987	3.541729686	3.908201816	3.719243087	3.310401706	6.464085787	3.065738356	4.197642881	4.873457436	3.427437141	8.635026343	5.631918605	8.742101505	7.607571375	3.627393446	3.61745092	3.458838095	3.73404662	3.711951715	3.660280941	3.07842476	3.090034132	2.864048741	3.218100155	5.238307043	3.95840451	3.077342247	5.537828915	4.483632017	2.988526827	3.637156835	3.065667015	3.727119856	3.918785884	3.189864455	5.949096642	3.106094852	3.964436542	3.254314166	3.04134487	3.12519545	3.198114685	3.217317861	3.448430768	3.462931349	3.40768264	3.717908335
CCND1	8.085102707	8.917775027	8.512302348	8.309494522	8.165574891	6.934596398	6.335663863	8.171269663	8.108604373	7.662161224	8.029529842	7.443899726	7.649617497	7.802214245	7.198261149	7.77844667	8.748214911	8.659938356	8.224228917	8.509468616	8.274500787	8.897338442	8.515796327	8.556171346	8.162094515	7.774135632	8.944375292	8.046663586	8.019170835	7.847608707	7.586353374	8.280493054	9.121401753	8.101225624	6.513666233	10.12256176	8.74589524	8.029686225	8.164194569	7.619813123	8.069735688	8.119445989	8.409353594	8.736105168	11.25300143	7.533828565	8.374348074	11.37834035	7.433200452
BCL2A1	7.599479376	10.47161889	8.234303763	8.664962931	9.819017726	9.368706889	8.834978687	8.271001758	7.976504029	10.86756616	9.719851204	11.34262422	9.649361759	6.760699861	7.675667494	7.524066266	9.090671121	7.875851766	6.805356811	10.27234663	8.517222446	9.09553847	6.516582744	10.34199426	9.698419439	8.6696083	9.029163427	9.052455261	5.98705602	8.614351542	8.009854813	12.74477289	10.08802742	7.861944146	8.278606288	9.372375102	9.714052072	11.08955233	9.595672837	10.21591186	10.36939616	11.04073152	8.740943899	9.607030984	8.645152968	9.726818789	9.209864381	9.005111679	10.45845174
BCL6	6.314507109	6.969824757	5.947843945	6.421991115	6.641088898	6.505813998	7.051017652	6.330981389	6.191622902	7.552889056	6.587961598	7.433473967	7.474612772	7.187304251	7.925990177	7.283172028	6.539000053	6.129436613	6.417805713	6.751554553	5.922047239	6.531357099	6.818170043	7.390743449	6.425872383	6.834592156	6.585609298	6.205639081	6.088322458	6.945339589	6.473598328	8.920571205	6.946505176	6.301988042	6.095300127	7.484479636	6.825763378	7.769800452	6.63956898	6.818568511	8.071555931	6.917261249	5.538614541	6.675619766	6.532803489	6.239205652	6.651882863	6.783934137	6.870443001
TNFRSF17	6.48947709	6.274405096	6.217964548	4.865290101	6.52651126	8.093895717	5.076274546	8.643825475	7.116953354	6.514650226	8.341183339	4.584225789	3.368014644	7.315543649	6.772782161	9.966149597	7.062848166	6.833869754	5.412085527	6.909106176	9.06907532	5.201064736	4.524775854	3.348772088	9.730390628	9.146250702	8.672248844	10.00304248	6.233241633	9.560545317	4.656560953	3.870319199	5.78547936	7.850680409	8.341771108	4.417263394	5.830693641	6.860815703	6.609845511	9.941952301	6.524621184	2.925800267	6.862066471	6.95681076	7.874544805	9.784396661	8.997513586	7.701636772	8.088138539
BDKRB1	4.252943549	4.574048505	4.670408389	4.170297103	4.668577381	4.303877151	4.123805605	4.629350018	4.061286254	4.940501767	5.074182418	4.028982314	5.406190696	4.580793786	5.563043514	6.125086461	4.313083572	4.157025814	4.371423815	5.622475511	4.492766778	3.937456441	4.08011038	4.522481261	4.745569017	4.481981815	4.525393836	4.695372945	4.284538029	5.843165391	5.112522922	5.2265885	3.940660044	4.330395215	4.566524891	5.246092284	4.30636127	4.889506056	4.453603558	4.576299115	4.355522355	4.110474212	4.300396533	4.365630365	5.031033626	4.427751	4.833311745	5.044403993	5.016556472
BDKRB2	5.886079733	6.738134574	7.344585806	5.930941297	7.450342408	6.607906922	5.61518869	7.131834001	7.046562573	7.138703338	7.916493166	6.211652664	7.088829544	6.81552704	7.22383299	7.15312901	6.67623595	5.56352189	7.116390635	7.855051738	7.345956761	6.251968351	6.012475248	6.821747861	7.167862687	7.544827406	6.611338159	7.502294725	6.863634784	8.172708065	7.98029235	7.294834108	6.216691206	6.610975794	6.635167665	7.396585119	7.276649107	8.301275318	6.976352464	6.893364401	6.171668756	6.949264173	7.235386257	6.70955704	7.163523693	7.325538171	7.96274501	7.575305809	7.757452529
BDNF	3.991748367	4.340253992	4.722618551	4.186748724	5.370917127	4.196569784	4.523146388	4.648397049	5.014689033	4.54002652	5.58087523	4.461844373	4.188531032	4.10054528	3.330909407	4.054153427	4.068223205	3.667637188	4.377552928	4.947552072	4.270056736	3.985210143	4.305273599	4.521011851	3.97436102	4.686308302	3.949574415	4.361527498	3.81344595	5.303605394	5.299840061	5.155256553	3.984015665	4.224264206	5.374446834	4.361358242	4.846113523	4.278850386	4.864238058	4.209173723	3.924753384	3.819582301	7.89925852	4.135716399	4.294121492	4.69346662	5.398631108	4.805571217	5.031413545
CFB	7.169514042	7.109660304	6.071801186	7.1880243	6.629672571	6.444086103	8.204915248	6.885655233	6.041716533	7.069860201	6.486069888	6.767867701	6.482406524	6.406689273	7.008802142	6.742476282	6.242780337	7.880826178	7.421883288	6.678483862	6.789561786	7.928065565	6.913468031	7.0696919	7.114983748	7.287730253	7.682082058	7.083466355	6.935261292	6.525245889	6.54968356	7.933610189	8.077659681	7.058340691	6.472555762	7.771860261	7.016608388	6.640336217	6.864223382	7.033484745	7.959683606	7.700159175	7.262298134	7.803296465	6.99387338	6.743056145	8.111627165	7.196593856	6.706435994
BGN	5.377452264	7.052948124	6.665233136	6.90822842	6.874925923	5.315747581	6.009652145	5.48145197	6.318198747	7.996659484	7.254930346	6.377567373	8.588840204	8.329976815	8.242501839	5.757641555	6.333533511	6.989916671	7.082417073	7.377643808	5.643656088	7.493481239	6.03812723	7.366561519	6.288516642	6.376445525	6.709643034	6.850866798	5.869131013	8.010048662	7.39541086	7.962032587	7.377365612	5.807101336	6.324691482	7.629331951	7.205860331	8.627203023	5.220219239	6.523081647	6.01364275	5.91579286	5.939907194	6.018529069	6.3714084	6.999327786	7.54703092	6.341733806	6.890496375
CEACAM1	6.857002363	6.325050602	6.95359372	6.636382915	6.272461754	6.23583464	6.22886307	6.335298742	6.669613973	6.582322791	6.840022048	6.282572636	6.037312879	6.437680758	5.625144076	5.740620607	7.476289151	5.906907307	5.575876411	9.251879952	7.027438837	6.787754188	6.508768417	8.569768635	7.854048669	6.063878495	6.785355222	6.634917837	7.532511906	6.018507098	7.59709339	7.276483731	5.770713996	6.84159659	7.220715269	6.337912643	7.466823594	6.458505187	7.034920869	6.635375035	6.126683779	6.507435362	6.448761086	8.267551599	6.202081839	6.47208085	6.39890775	7.450015924	8.315423249
BHMT	3.954599802	4.076004188	4.916541991	4.554074921	3.876897497	4.455739964	4.662954268	3.896861777	4.5673113	3.801480656	3.913245133	3.68704397	4.118532571	4.908329283	4.646361891	5.583442433	3.741900147	4.190464354	4.068088047	3.980136023	4.510768078	3.521786544	4.585477749	4.525189267	4.817405502	4.878092339	4.204820663	4.690029392	3.783118462	4.840006272	3.935675483	3.742156596	3.717414396	4.05366902	3.882321708	3.87301353	4.092912048	3.839911452	6.132593417	3.674296986	3.895129009	3.704990629	4.066897527	4.316383898	3.901487268	5.55241442	4.872020715	4.744990492	4.021303299
BICD1	4.086735784	5.566452509	5.415813303	5.485454407	4.743795247	5.528199027	4.444944054	5.395173464	4.611514992	5.280076926	5.428840805	5.542029421	5.68106443	5.337192132	5.640573673	5.460228332	4.828922005	4.939365111	5.006739441	5.256582987	5.240338819	5.79800671	5.445527044	5.815696248	4.885949697	5.129778709	5.785829848	5.265334813	5.246987349	5.612151137	5.52185808	5.821560707	5.700143033	4.712288518	5.202691079	5.576168997	4.927729529	5.649763472	4.792519197	5.376125525	5.353608728	6.231964094	5.128412513	6.088905666	5.211019431	5.296507578	5.603173495	4.872243909	5.815669399
BID	8.542889954	7.704148153	8.383891544	9.065009155	9.312860166	9.044201145	8.443096595	8.549962368	8.57327949	9.021641507	9.018507057	8.61788261	8.321668055	7.926082715	7.073935253	7.707424248	8.70747154	9.145260686	8.90273572	8.701969905	8.373748429	9.067772908	8.126331915	8.492653876	8.356675621	8.407789174	8.696194765	8.445857803	8.817157756	8.270244933	8.351026325	8.922910279	8.87513007	9.223817176	7.888482361	8.377427089	9.045826254	8.905542847	7.854494532	8.71476116	8.532844967	8.834856407	9.187062332	8.700656846	7.88719322	8.286963489	7.900119043	8.158668251	8.796939812
BIK	10.01509554	10.56233719	10.29601546	10.20959212	10.27841933	9.067817925	9.273420034	10.25781118	9.252715074	10.42921422	10.20382974	10.30886185	9.968510734	10.14855746	9.524033109	9.404843806	8.765847509	10.50733351	10.98159058	9.814579167	9.46270761	10.37730913	9.828240552	10.83085381	9.710329928	10.49463802	11.23680421	10.02128415	9.906099096	9.654056253	10.93133291	10.84713514	11.29784356	10.90653375	9.689726121	9.36134377	7.106241825	9.120430613	10.27656852	8.854336669	8.002726837	6.372799633	10.04596519	10.03781277	8.713415862	9.825326912	9.78261103	9.500402597	9.583342536
BLM	6.2526451	6.77448547	6.866258434	7.247589211	8.526972071	8.144649124	7.2716924	6.876945784	8.94086166	6.703155961	7.037137024	7.908428589	5.677074749	5.426098745	5.14158101	6.134932852	7.794372591	7.216995451	7.242657908	6.91801987	6.987635688	7.664389723	7.801876395	7.85779482	6.183504084	6.787106182	5.799634419	6.353658249	7.929848281	6.614723187	6.875971286	7.117820405	7.321889466	8.373463584	8.020382674	7.258256766	7.594408471	6.444821204	7.121533999	7.373439323	7.430369111	7.085322512	8.000048205	7.464383457	7.987404573	7.185553826	7.366473669	7.591245971	7.308150813
BLMH	6.196369604	5.850325838	7.294078962	6.837279362	7.430797077	7.545242397	8.005773848	7.084376025	6.121156535	7.932860339	7.302304905	7.170892674	7.318142527	6.578475851	7.145975338	6.836587345	8.093754114	7.715697886	7.379978915	7.199904236	7.435212859	7.791107816	7.667326792	7.868353826	6.920285237	7.387313584	7.37154994	7.229554549	7.719777661	7.829253321	7.221280536	7.325158888	5.820767327	7.065863938	8.077485838	7.673857824	8.466393244	7.89452728	7.315031668	7.533692145	7.825242706	7.65568223	7.732688344	7.025249453	8.017283073	7.272647519	7.501847924	7.793972778	8.213522211
BLVRB	10.2194873	10.37459471	10.49932272	10.87229236	9.363035362	9.97770743	9.323533679	10.83813447	9.583714612	9.751620553	10.13324897	9.635452438	9.71759925	9.947246257	9.951809444	10.3851638	10.34472369	10.01060436	9.409360515	10.19321558	10.36229632	10.35013969	10.48370552	9.986082782	10.64075293	10.82998195	10.69887981	10.32458954	9.826910321	9.901483838	9.789693172	10.21770579	10.50560769	10.0252214	8.90673531	10.21082395	9.66334638	9.679188584	10.09542833	10.11191352	10.47938422	10.07934838	9.516051971	10.43059614	10.39414225	10.65663213	10.03871114	9.78823298	10.71873644
BMP2	7.873921097	7.696358851	7.948131221	8.886877381	6.509146566	7.31027005	6.570373143	8.061616334	7.97939309	8.331333498	8.310448606	7.193762296	7.001303444	7.592844032	8.493025558	8.901854997	8.16442443	8.094344665	8.413401563	7.518669247	8.452576559	6.67670556	9.223350171	6.753317564	8.426395095	8.935134812	9.686346492	8.251385547	8.154937019	7.776739986	7.45943827	8.439570656	9.369644774	8.16462394	7.736617932	11.02355554	7.691696249	7.836155531	8.148834846	7.814596538	9.103792311	4.756558392	7.183274326	9.72170502	8.549265197	8.457889598	8.018725476	8.436795548	9.31874627
BMP4	6.478747261	7.644429542	7.389855282	6.387756272	6.42567502	5.975748648	6.293511132	7.542548979	6.564544471	6.947853024	7.421230145	5.110459758	7.744416103	8.884646431	6.85289248	7.094904253	7.024841925	5.002162376	7.385105289	7.565316144	6.509249503	9.064051114	6.895937582	9.372531105	6.825184931	7.6382243	6.387156409	7.392234336	8.825168655	7.906182784	8.535202803	5.515193748	5.59477254	7.99083462	5.705931177	8.235406324	7.665260581	6.468757654	7.649111244	7.347716603	5.486532692	8.228778102	6.511920156	6.367324199	6.559809339	7.48032499	9.079456311	8.231616393	7.221575735
BMP5	4.300226557	3.795162765	3.807103508	3.746226327	3.878240475	4.4708467	3.818042115	4.648835221	4.323195451	3.559289051	4.627342319	3.596724155	4.006848674	4.362415798	4.069005971	5.292183219	4.184450682	3.440189023	3.680104622	3.734938888	4.883315271	3.609746174	4.44107163	3.802938701	4.193679912	3.887064614	4.633619774	5.263494149	3.762892534	3.883526418	3.630126568	3.208234706	3.583200677	4.434502673	4.134721839	3.453295034	3.863853887	3.56361297	4.343200999	4.465637606	4.13317546	3.774981379	4.512629399	4.058581543	3.962411923	3.831110292	4.74800197	4.241454637	4.657488637
BMP7	4.970740506	4.591630817	5.003376256	4.828909325	4.919480586	6.157623398	6.265872637	5.034781971	5.05783741	5.268636888	5.326518519	4.516999688	5.351045994	4.708340595	4.407917785	4.887003108	4.703281436	4.532385664	6.271199481	5.118350382	4.739621392	4.893037456	4.884366379	5.044168938	5.061778442	5.643041879	4.682626914	5.232621019	8.147026273	5.507717073	5.122980612	4.585609466	4.461065053	6.306821634	4.7468629	4.657120936	4.805190442	4.541353942	4.962285096	4.753393154	5.319262809	4.691938238	4.947450327	4.800050139	5.432886959	5.418226236	4.841546186	6.533772927	5.725916152
BMPR1B	3.129320604	3.245139005	3.259204565	3.378888104	5.89434503	3.33954943	3.16638563	3.41243122	3.487841112	4.014529478	3.384757376	4.966853197	5.439980247	4.718671502	4.809160861	4.869845026	3.724895246	3.258985881	3.335117824	4.78173658	3.161022748	3.921924597	3.387250886	3.500939185	4.019789511	3.057775372	3.642060139	4.052598688	3.183423057	4.636498781	5.655311238	3.449339171	2.997816948	3.056808701	3.012453768	3.210675839	5.05766462	3.954000918	5.247579105	3.070798567	3.636571081	3.0567659	2.976941986	3.079247659	4.73786467	3.625430473	3.457776583	3.217287313	3.126862962
BMX	3.93944716	4.758620734	4.123167611	3.862072282	3.992717726	4.220172016	3.829223492	4.721807981	4.32713467	4.27176537	4.556057278	3.616835077	4.276626526	4.399519319	5.041358153	4.443019284	3.951712189	3.827313695	4.07723001	4.662790168	4.286094104	4.130228835	4.091143612	3.918865325	4.54671086	5.455065605	4.24847852	4.466251354	4.322781162	5.287386667	4.063134869	3.77569535	3.907453312	4.55254971	3.856466337	3.916331427	4.103381438	5.296093148	4.235037034	4.69959748	4.233460889	3.87674608	3.875390083	4.199729444	3.792504308	5.104630477	4.346561446	4.274393752	4.178759712
BNIP2	7.31547101	8.712652887	8.28060214	7.857743816	8.69425535	9.048861828	8.458795678	8.526985583	8.454530847	9.074579235	9.067766133	9.000831489	9.687651565	8.744300427	9.335124212	9.378428249	8.31751099	8.767036838	8.352797589	8.796286855	8.100810691	8.635087835	7.839781726	8.530186298	8.651717293	8.495931652	8.418833403	8.575187913	8.840054411	9.169720824	8.693248365	8.871612046	8.122830428	8.501868473	7.948109376	9.4898898	8.162404664	9.586010086	7.95575387	9.433980491	8.394750978	8.180394486	8.449598404	7.632934513	8.472872195	8.645013984	8.806630266	8.336712082	8.964180526
BNIP3	4.627870913	7.028052963	5.221340256	6.328264603	6.74255843	7.514072891	10.78778007	7.130006708	6.080355739	9.608545064	7.121693973	7.610901467	8.218002183	7.153982193	7.84962261	8.539170343	6.785072391	5.035362933	8.985556877	6.931524095	6.617117376	6.854576112	9.536017032	7.530474585	6.804293636	7.268153146	7.500239245	7.236529222	4.517209889	7.787946242	6.988194276	8.229626459	6.868361422	9.59809068	10.48513583	11.03408728	8.774935824	8.51757071	6.574308757	7.591806271	11.20618564	6.273279504	5.767990663	6.412159051	7.284171322	7.424995294	6.883900055	7.164046288	9.296905648
BOK	7.485635336	6.832332949	6.883320518	5.636149999	6.768080785	6.941097202	6.821786606	6.959113798	6.568455134	7.143851865	7.423670519	5.689874678	7.561053605	7.665723374	7.268153547	6.967748055	8.47640595	6.788312652	6.728474921	6.394509642	6.114427968	6.915841786	7.541909217	6.734008319	6.650264086	6.786346905	7.167977506	6.534661797	7.375496992	6.790772245	7.2114946	6.676328048	6.26305019	6.078826725	6.962309175	6.982681185	6.985003939	6.908044167	6.158763474	5.961135681	7.897498541	7.430787061	6.389247632	6.669950545	5.60977771	6.18190857	6.544472113	6.065067124	6.465279982
FOXL2	3.073736865	2.97675068	2.779944542	2.74340273	3.009958506	6.266002994	2.898832204	2.812215903	3.117237046	2.932086518	2.876572114	2.80034926	2.98615061	2.949111863	2.972930049	2.742977605	2.768304372	2.79433778	2.84074562	2.841113287	2.891453003	2.827021417	2.98649535	3.102407748	2.981763899	2.924274587	3.031223596	2.912930965	2.89538147	2.648289381	2.923346872	2.907419806	2.87063894	2.905394972	2.868861656	2.862767288	3.699880174	3.063672235	4.614833342	2.811561743	5.881449536	2.988330559	2.929044244	2.971022647	2.789909419	3.027239996	2.809784957	2.823061904	3.737485566
BPHL	8.296846565	7.68025556	7.623284252	7.224822799	7.246196249	7.263693939	7.715082031	8.069818637	7.050058929	7.695889165	7.334035378	6.102649423	6.838554546	7.077481728	7.360680224	6.75774734	6.940162699	6.544361839	7.75362546	7.185744611	7.665577468	7.180285026	7.443407652	6.122671952	7.735018502	7.759581459	7.500169152	7.479593246	7.218292302	7.476322193	7.164357452	7.0276288	7.614893298	7.672230568	7.000456498	7.052153484	8.068667173	7.125786801	7.333763573	6.735636334	7.566430031	8.084799614	7.397198438	7.525689661	6.921496342	7.383185396	7.406570724	7.786549885	7.436191663
BRCA2	5.066532987	5.456448062	4.951573384	5.732256288	6.490719689	5.047817321	5.720200168	4.984592528	5.371128945	4.838753565	4.572678493	6.036577476	3.897352951	4.269379661	3.910654758	4.389346351	5.086003984	6.144498673	5.41740203	4.664710744	5.408080394	5.715730606	4.724916508	4.785723498	4.059995891	4.477933523	4.576635446	4.572515964	5.934542342	4.759826	5.365407128	5.270523366	5.778230243	5.916419947	5.068671777	4.620169505	5.321270463	4.458986931	6.072020602	5.104676367	5.069321326	5.630668233	5.870891885	6.094461742	6.1098199	4.784138158	5.242037883	5.639006371	5.757777391
BST1	4.871782082	6.17449417	6.67270086	4.66138687	5.812797968	6.604130061	5.064411382	5.929283346	4.995221767	6.625181103	7.83259531	5.988968588	6.501849261	5.45111023	6.364820998	5.021141702	4.864598066	5.428002481	4.947804895	6.255238066	5.680161103	6.111000101	4.743501037	4.920983124	6.433493562	6.11851161	6.196424654	5.686121721	4.796443296	6.304586622	6.291190077	6.464346653	5.738471763	4.795667137	4.703644117	5.288922589	6.645868999	7.424740104	6.742825892	6.152388983	5.636344347	6.370287445	6.02525837	6.041607065	5.291261859	7.00649615	6.765889947	6.849512561	6.253224207
BST2	6.759489816	9.757534684	9.501670001	9.562345588	7.371770601	7.16321215	9.487245473	9.251228304	6.686346846	9.192904486	8.348577636	10.3630932	9.146074727	9.147643176	8.892986736	8.066108514	7.014708949	9.754577185	5.816449872	9.312560029	8.638942403	10.30377205	6.24298095	9.774403802	9.117987584	8.037925341	10.30286652	9.651905776	9.373291473	8.320186741	9.677008612	10.45971543	10.28368953	7.879181379	9.404751175	10.07799346	7.025021296	8.681132721	7.398837794	9.255007324	8.985028957	10.51016312	9.659834179	10.18114032	9.244871586	8.04381266	9.591773546	8.857651619	8.97261285
BTC	6.474327291	6.043898733	5.93221704	6.453560828	5.912537285	5.490334707	5.752854583	6.842078536	4.25151783	5.221512982	5.413206695	5.833428911	7.499246582	6.366972735	7.317174297	7.508891893	5.264167039	5.982986522	4.831619243	6.513028787	6.610748076	6.282257352	4.261807767	4.820775571	5.683210845	5.993985941	6.582200352	5.663250269	4.933626083	5.501588262	6.120228098	7.018144927	6.71033203	5.752956372	6.022543609	6.977518626	4.23345931	4.360846698	6.795918699	5.43939175	3.865117933	5.766022722	7.388719205	5.106630558	5.393515883	5.760468361	6.560897704	5.759640096	5.891244077
KLF9	5.860654141	5.840138887	6.028525919	6.123023427	5.996485289	5.975098959	5.442843389	6.106936154	5.110740854	6.100174236	6.123388419	5.383648933	6.57798072	6.531125929	7.159727114	7.05349525	5.818721909	5.645955891	6.277289079	6.200864196	5.653513504	5.799627903	5.345355497	5.410240716	6.094062195	5.971433365	5.827624802	5.935025016	5.443988992	6.482286165	5.671489059	5.848248004	5.35671284	6.085384068	5.602199737	5.676797938	5.695951915	6.440536492	6.201709809	6.240537965	6.324810213	5.819491114	5.44942045	5.539967849	5.615802105	6.224768586	5.937745764	5.735782795	5.840717073
KLF5	10.699919	10.53164592	10.78675387	10.26959582	10.43937883	9.481428353	10.93875785	10.09389344	10.78596102	9.970735982	9.809655125	10.426852	8.793370267	9.938199163	8.777442391	9.74298609	10.73820104	10.34687931	10.96946105	9.937111999	10.6830008	9.646426284	9.474447529	10.87560654	10.47188123	10.34249045	10.17967992	10.19580016	10.37228181	9.436802749	10.85179961	10.73135971	10.45112412	10.36309509	10.0262478	11.02405623	9.311319307	9.003368134	9.953060028	8.618967894	10.16373336	10.28147606	10.42270264	10.02938792	10.28771021	9.73573774	9.959706094	11.58791928	9.771017887
BTK	5.545900669	5.721426746	5.795176565	5.319384567	5.684907177	5.325770613	5.182533305	6.007654132	5.724893786	6.085490223	7.425379054	5.956729774	7.113302794	6.262452194	6.193612546	6.379190635	5.583429733	6.162727807	4.886171902	6.342670842	6.364766439	5.626157443	4.803904545	4.931983138	7.606612661	6.530844233	6.020428397	6.949044332	5.084514041	7.238763029	6.013574325	6.181838032	5.760501849	5.492659941	6.164714543	5.97088249	5.765721929	7.047586911	5.601430892	8.341405838	6.471023119	6.313293691	5.969947978	5.914448575	5.710255193	6.417803445	6.372035414	6.009761917	6.250057121
BUB1B	8.680922013	9.070269056	8.879152361	9.547989522	9.708764441	9.804599144	10.32860835	8.414671851	9.727284975	8.457598955	8.4241948	9.105489984	7.344509819	7.361602797	7.157272716	7.063351824	9.518420683	9.654191104	8.789645545	8.554645446	9.325808976	9.57548243	10.22973267	9.543606417	7.284446087	8.301774469	8.52044844	8.039854026	9.873815763	8.084410022	8.478533981	8.787835068	9.254924835	9.581924035	9.038120314	9.293057624	8.622542088	7.874301004	9.407139829	8.493231837	8.452305147	9.501950815	9.433902456	8.781962689	9.364784593	8.507362519	8.698751397	8.780703449	8.853303455
BYSL	7.662800564	7.424253442	7.611957078	7.505785347	7.171701924	7.987086643	7.516952144	7.286949791	7.977183597	7.299347474	6.924725006	7.823033798	6.482898237	6.807369355	6.879983307	6.355614979	8.16087645	7.613273493	8.12031156	7.119432497	7.654273147	8.03269663	7.338503756	8.207312055	6.579251719	6.86144806	7.445171017	7.294998385	8.261239734	6.683041685	7.004331836	7.492196576	7.352554567	7.935812322	6.667682149	7.21405345	8.005757016	6.898944683	7.202579868	6.898021518	8.06131202	7.566385888	7.470912024	7.222448993	8.334106102	6.909550856	7.255401765	7.385559394	7.879625027
TSPO	11.8809148	11.43643282	11.0779522	11.00492445	10.78377582	10.18974273	9.681154883	11.32799217	11.01823584	10.64028265	11.06802988	11.1007223	10.40421267	11.19806158	10.6618632	10.62616529	10.98359062	11.35567877	10.45543913	10.62453399	11.01776721	11.38267203	8.396784159	11.11108024	11.15880361	11.3411265	11.24309344	10.99805647	10.52951248	10.54179293	11.26599757	11.1568411	12.24218347	10.63946616	10.0283046	10.33604644	10.19513323	10.63755302	10.69000534	10.12888131	9.957961964	10.67194339	10.93963605	10.63501483	10.34276675	11.10852788	10.89684334	10.50249674	10.32402811
C1QBP	11.06911636	11.56394524	11.49307063	11.3110462	11.0588497	10.33108457	10.91706772	11.02914345	10.32188588	9.994518597	11.11962341	11.28312236	10.21902808	10.51547686	10.00952148	10.08204202	11.30895048	11.27803655	11.01170459	10.67164201	11.69911293	11.33010826	12.20932524	11.32721502	10.51959127	10.32927819	11.13137199	11.03322543	11.33171338	10.59759013	10.0456375	11.10682413	10.98324011	11.3167915	10.58664887	10.09108813	11.12251452	10.18882794	11.02817964	10.6721209	10.64874458	11.37946024	11.5198399	10.94488596	11.1019383	10.80070987	10.78810628	10.58356512	10.78340868
SERPING1	6.505643433	8.330901327	7.223186745	7.301281865	7.581296108	6.43701487	6.128683155	7.754340189	6.47685957	8.722682473	8.727432894	8.848248768	9.890273383	9.607846728	10.26901953	8.728688134	6.700186135	8.377447589	6.583298333	8.979845211	7.849582965	8.57464142	6.762170802	7.806886406	7.960123796	8.061203689	8.832122246	8.316000793	6.012831559	9.64807338	8.192322517	9.060428077	8.734673217	7.15287236	7.873173807	9.628344068	7.756677917	9.419104179	7.49376758	9.725054168	8.173030584	9.19200751	7.338773417	7.511061153	7.138640131	8.071392131	9.971659887	7.977604798	8.395182687
C1QA	6.3899196	7.526526663	7.048513677	7.116534821	7.426477128	6.595402304	7.34976369	8.012817072	6.943093642	6.951702748	8.578038209	7.901891616	9.235012995	7.702614935	8.370127656	7.581053953	7.020497966	8.466504594	6.618904911	7.749337228	8.266493325	7.584285812	5.913339644	7.326645669	8.205912952	7.991619393	8.138005692	8.551941119	6.069534113	8.096838823	8.190397883	7.715148401	8.168726025	7.04941862	8.278719134	9.20712886	7.381849273	8.530839965	6.734797365	9.898403854	8.292827466	9.027080142	7.945330002	7.52492127	7.644345753	8.252986724	8.63777952	7.79226794	7.972452432
C1QB	6.984082351	8.768895178	8.149328761	8.188225952	8.442932773	7.230920001	8.164532154	9.098439402	8.197632098	7.919414701	10.01205466	9.061788818	10.43676843	8.946753532	9.478082324	8.456369773	8.095613225	9.233276797	7.606289149	9.161246641	9.484341557	9.067540275	6.66578	8.54537292	9.474048931	9.260372283	9.389480413	9.942864885	7.185529511	9.747262805	9.504940062	9.11653792	9.652967216	8.053139984	9.343931836	10.19342486	8.24702095	9.829337711	8.047905919	11.18170014	9.850790791	10.39237415	9.478964887	8.916056487	8.916157802	9.448960412	10.05257661	9.104550731	9.263005446
C1QC	6.52734893	8.1165512	7.223629329	7.330444906	7.685679611	6.212493007	7.56818089	8.20797471	7.153166205	7.283412556	9.051728519	8.304639953	9.286132104	8.177460607	8.538129528	7.589558694	7.521773875	8.585112256	7.10407865	8.412386533	8.473648916	7.938585386	6.366581118	7.696606593	8.7794724	8.16861853	8.600203666	8.746202787	6.209130561	8.219675107	8.637720768	8.282245247	8.611590851	7.422639789	8.543465004	9.378676322	7.538984149	8.881618416	7.224238532	9.533587297	8.98242656	9.150823679	8.392060443	8.134407324	8.161887432	8.45024132	9.146247473	8.251633948	8.608478097
C1R	7.283819909	8.740677449	8.70674116	8.493959483	8.694674941	7.860221282	9.146704698	8.953687311	8.07937617	9.699545984	9.935502898	9.521304261	10.62188175	10.72326504	10.91393007	9.278268615	7.993126331	8.226374607	8.154937493	9.661048413	8.168640327	9.441531873	7.303196153	8.557708205	8.765472535	9.414825699	9.026176433	9.278758498	6.600894519	10.61202779	9.245270916	9.408965115	9.565766951	8.058825951	8.150458968	10.69548678	8.911282183	10.43338769	7.813874647	10.00655628	10.02510315	8.418984976	7.966682702	8.459048779	7.935683195	9.32178113	10.52000571	9.145319347	9.171786734
C1S	6.524279112	8.182459808	7.673024685	7.651619584	8.273027139	7.004707666	8.754355809	8.319134903	7.074366328	9.269790486	9.282442804	7.559646447	9.892232065	9.031214406	10.04849706	8.852031545	7.304634082	6.600444778	7.491977163	9.406846519	7.776179692	9.05423171	6.375512831	7.287390601	7.896846697	8.679115633	7.815559284	9.475648449	6.004371099	10.639728	9.289570468	9.051142023	9.157866225	7.97337792	7.852296584	8.775525524	8.386591793	10.2843968	7.200946368	10.12748075	9.513908514	7.058776424	7.244908456	8.19382294	7.728174818	8.999911573	9.839941324	8.49936745	8.997474881
C2	4.894759848	4.900622837	4.438765114	4.769185606	5.954005372	4.397417798	6.549198772	5.430387202	4.726804964	5.695180115	5.450851981	6.283158784	4.963567557	4.788625616	4.316190584	4.489737789	4.897758819	5.217340109	6.470292097	6.082849214	5.11124367	5.035614296	4.762112546	4.949530822	4.965302502	4.8806062	5.484018038	5.562651391	5.909936939	5.233396425	5.551253977	5.133771455	5.100704763	6.373098047	7.075341912	7.34669114	6.267532851	5.826732818	4.69691562	6.581520275	5.660742779	5.198657825	6.091177602	5.329985011	5.356454408	5.08594965	5.441662053	6.308061527	5.502072384
C3	9.421595734	9.636630749	8.664067342	10.38474011	9.225825061	8.256695976	12.71197965	9.079066963	9.732307156	10.21082741	10.69468334	9.056762309	11.34293482	11.7569045	12.41814633	10.00035097	8.091774732	10.69677283	8.02818662	10.19187457	8.822283859	10.4626503	11.83481367	10.21220528	10.21368411	10.15348784	9.549820533	9.990210215	10.23942065	11.27768155	9.890955002	9.966145641	12.54420656	9.320668378	8.452128607	13.55024257	10.05040166	10.88129647	7.092221427	11.55752914	12.61103389	7.859143831	8.411076088	9.796103438	8.888208637	10.63882824	11.25387142	11.0276891	9.685190332
C3AR1	6.803061134	8.914452475	7.898623782	8.185296739	8.518125899	7.482718885	8.161882432	8.761181935	8.214160568	9.305786624	9.644036603	9.126570046	10.05200086	9.137015975	9.415500925	8.422790795	8.073420643	8.001809517	7.328247969	9.199375947	8.71822568	8.513789491	6.452250327	8.34605044	8.77409296	8.608172442	8.750704719	9.426544784	7.100360383	9.251662385	9.311242989	9.303802957	9.429698148	7.846008594	8.53938886	9.564804477	8.30601969	9.69422162	7.698818362	9.842189495	9.415987748	9.708626413	8.255211084	8.17191841	8.338011091	9.112489871	9.193137696	8.535428545	8.64840908
C4BPA	4.868335068	5.4625319	4.98673389	5.158713978	5.67002612	4.782798294	4.651250346	5.426534887	5.351546415	5.926791406	6.477085602	7.26886415	5.362185327	6.001360705	6.581325847	5.160115509	4.70753721	4.847820171	4.913535147	6.972169599	4.663429725	5.35113463	9.082648465	5.141513556	7.993632752	5.168722099	5.019769165	5.172790864	8.921734685	5.801758746	9.206756676	6.383432007	6.040514791	5.871855156	11.55247092	5.772707268	5.725842426	4.933965297	7.092712501	6.07292656	9.140574051	4.889759084	5.44646266	8.539517912	5.796884187	5.755490266	4.874977918	7.378269142	8.479941815
C4BPB	6.98481413	5.950026398	8.593388594	7.654702778	9.544310799	6.779485576	6.714347893	7.359760152	7.524989211	7.424160273	7.716801802	7.629415434	7.24802116	7.904253081	5.704055695	6.799795745	6.684832642	6.789926093	6.59168965	7.836767366	8.569875308	8.636532623	8.144416426	8.054400823	9.267310557	7.161678431	7.964661	7.53643589	6.381940886	7.498884728	9.340410894	7.58513307	8.506965091	6.484858972	8.912198599	6.185097328	5.718328852	7.410444366	8.653420533	6.004765446	8.598070003	5.18423915	7.513329279	8.169269869	6.994188913	7.869506441	7.359483195	7.522207188	8.099574234
CAPN5	7.782092747	6.958517568	7.465629815	7.075530687	7.210931199	6.445066093	7.082490903	7.480763752	6.460991407	6.883297458	7.079809391	6.970624818	6.169978901	7.250152031	6.974989407	6.838374274	7.400751968	7.75214557	6.637637622	7.251287494	7.376027665	6.850116543	6.364699949	6.646412138	7.978724043	7.507372476	7.654287379	7.348150712	7.024829868	6.284681247	6.911733218	6.775763261	8.432254446	7.017645765	6.983270214	5.594361098	6.812043731	5.990368727	7.746300309	6.419541632	6.026602386	6.778358802	7.169640438	8.54814981	6.728504325	7.305723443	7.078134374	7.083513461	6.869683623
C5	4.317937576	4.876467822	4.467478781	4.639838531	6.301135447	6.005324492	10.20499916	5.506506649	4.001638466	4.634823241	5.750323669	4.949442993	5.613379858	4.976514835	6.070699804	7.54232515	5.127780587	5.916079772	5.553228092	5.688357025	5.053136732	4.210285311	7.632351402	4.907534903	5.411379223	6.081572647	5.772987256	5.288527643	5.383892136	6.602162422	6.526022746	5.291609577	6.032016929	8.416450063	4.528001499	7.404078545	3.982050746	5.275492769	5.895490528	5.934479912	7.580483341	5.449636731	6.741201344	8.634846891	6.637291355	5.579666049	5.608938966	5.151716856	5.686657696
C5AR1	5.284118303	7.140312759	5.835574235	6.0401316	6.725839614	5.695326567	5.977483023	5.747575575	5.32556542	7.261247249	6.662252624	6.630073408	6.808328038	5.875518811	6.976794967	5.636898478	5.866282585	5.080475471	4.869571447	6.739090979	5.698018346	6.200063181	4.58144309	6.327297418	6.444531688	6.110983338	6.354685463	6.279527947	4.799879865	6.70260193	6.477023571	7.945928798	6.618961063	5.110364125	5.646788097	6.856479353	6.285242514	8.015822863	6.1980572	6.649980678	6.871120607	6.80274455	5.483937508	6.511571995	6.214855657	6.449429179	6.315856307	6.441705304	7.4168423
C6	5.209411826	4.202025842	4.527312274	4.756975178	3.75458108	4.708436494	4.238196836	6.03351221	4.594906921	4.053408038	4.113729861	3.649967632	4.074506303	4.840284308	4.417493971	4.940582577	4.047200664	3.926991913	4.279011606	4.031656547	6.626110555	3.95469606	5.160952966	4.154753989	4.2250769	5.036210277	5.207500423	6.0594091	4.205510633	6.585825173	3.747538586	5.793207097	3.866246059	4.11919775	3.679691949	3.644771552	3.653288152	3.664411944	7.948264584	5.112137622	10.01920162	4.25154102	3.644495893	8.472662147	4.430539449	5.161432636	6.698670375	4.290054894	5.065841472
C7	3.779749936	4.034064139	4.630468057	3.754303241	3.449515858	4.694471786	4.145771398	6.588642505	3.734184604	5.106507386	5.301157446	3.976883405	8.245678182	6.998665528	8.359742034	7.518971767	3.916552725	4.538513209	3.701805689	4.605055353	4.664022773	3.771068071	4.184700815	3.842775437	4.784124368	5.405962708	5.784490957	5.458286534	3.80504256	8.518638523	4.421707981	3.862320572	3.945287288	4.497170646	4.007854147	3.7836182	3.546323331	6.707368917	4.244014284	5.337601748	7.116447386	3.768178386	3.694043575	5.654490094	4.40621197	4.413158738	5.644578347	4.890901458	4.277025642
C8G	4.00508205	8.784279051	3.765492661	3.889188099	4.056606872	4.30502359	3.58553238	4.087666256	4.613359209	3.650086195	4.413432725	3.508387456	3.467431868	4.569027181	3.855804091	3.064129565	4.114150179	6.527802871	3.863725814	3.613194883	4.32096978	6.949637945	3.981917689	3.966012217	5.247033368	3.311695936	6.267535355	4.011720384	3.865428403	3.702959943	3.201063946	7.619637179	7.79654042	3.583555707	3.916840902	3.788347173	4.673623888	3.714749413	3.926957785	3.639152403	3.747034652	3.969671325	3.90555813	4.173082459	3.770504874	4.012216543	3.330764024	3.548750928	4.410357882
MPPED2	3.073498082	3.343838605	3.412582656	3.101777675	3.392787614	3.506124551	3.07306908	3.506082764	3.087439156	3.421582972	3.34182389	2.804864739	5.294088551	4.603526589	5.572009077	5.615478529	3.191008181	3.21493696	3.270222173	3.494009399	3.366348616	3.191935365	3.098808851	3.220863599	3.212560218	3.11641854	3.302797793	3.47744066	3.077486868	3.972845907	3.35322785	2.944108349	3.123098739	2.931826036	2.908000053	3.074939883	3.133487985	4.143788036	3.066432547	3.067321552	3.126059913	3.114049759	3.103084759	3.291103771	3.110546377	3.342134685	3.406046242	3.056015261	3.498387879
CA1	4.259880532	4.631486162	4.205520532	4.031645921	4.003865959	6.903233425	4.206520909	5.82767895	4.362411076	4.090787211	4.52992487	4.361130171	3.915148675	3.971321835	3.779528805	4.233369982	5.481769063	4.068956741	4.329051622	4.048782661	7.636556039	4.039211381	4.372330208	4.403652533	4.273986726	3.974729916	4.459615835	3.847769772	4.503974143	3.884062711	3.991613054	3.968236805	4.175357332	3.93822784	5.00551278	3.864024144	4.115353152	3.952139266	5.696572697	5.440502995	4.221750541	4.079521025	4.102566317	4.384997239	3.893469481	4.030725374	3.873756874	4.253535513	4.335997701
CA2	12.65808302	11.61429381	12.64969015	12.66559993	9.800775021	12.41336811	8.093736524	12.40526049	10.4801779	10.93654816	12.1866128	7.405631907	7.962946361	12.53942588	12.02689712	13.36406099	11.59763332	7.145016251	6.912365385	11.85204235	13.10942547	8.783752403	11.42938956	11.37116295	12.99706485	13.16589807	11.87415008	13.09545994	10.8394568	11.64355061	8.736400948	12.75364487	12.83573141	12.39086724	12.02520643	10.04772062	5.991048707	9.603688175	13.35335256	12.31431961	10.76683801	8.212863078	8.870990205	13.19478007	12.53139259	12.89685594	12.49138836	12.30316462	12.35898118
CA3	3.41107613	2.926298446	2.832276504	2.939456436	2.924113574	3.480769329	3.521904182	3.240704037	3.006078113	3.351452312	2.819196784	3.133130664	2.886408995	3.015629804	2.901867943	3.439402294	2.908206816	3.02432872	3.588946456	2.762821103	3.130265728	2.688842369	3.261588384	2.991183434	3.260095529	3.048835666	3.320499467	3.037121838	3.147987128	3.288441235	3.289988887	3.046489206	3.118540372	2.865903651	2.67345886	2.789067643	3.293468538	3.024630822	3.032280075	3.053946113	3.48395387	2.803843962	2.86353334	3.259849813	4.832508332	2.689200121	2.737589525	2.932959414	2.746973094
CA4	4.615934395	4.431495815	4.344977572	4.398686383	4.376770767	4.667818614	4.427250822	4.321175684	4.57407542	4.245340319	5.745525729	4.494600225	4.351100956	4.39471778	4.319472703	4.714734693	4.236152536	4.630086013	8.25121396	4.336011835	4.492395242	4.507919283	8.415054186	4.538990017	8.115500413	4.556138217	4.289179741	4.307701348	6.197449544	4.395196525	4.701922898	4.408111056	4.230457051	6.095428705	5.070923064	4.575069448	5.836078435	4.572720634	5.059358226	5.595882649	5.079782845	4.532814597	4.62031283	6.523791276	4.395898801	4.272649766	4.415298314	4.509449889	6.820855084
CA8	5.621997442	4.237860388	4.918034488	6.327633017	4.787651967	4.28942485	4.848829705	4.800953713	4.282621633	5.036562378	4.7977049	3.646426318	3.513427101	4.049522744	5.939859268	5.112251025	6.121150011	7.981436869	3.810546047	5.401604699	4.707867425	3.707103455	5.66225921	5.098751161	4.798774396	5.299112701	4.272369216	5.111677818	5.218283207	4.775294762	6.277963567	3.67472482	3.734643646	4.957194235	6.588322647	3.699266541	4.022166752	3.94379503	5.540030634	4.31539957	4.605642055	3.911896743	7.249033221	4.942117227	6.929424588	4.932937931	4.430966222	4.985043575	4.636300181
CA9	9.960420952	6.323248684	8.421657604	6.963225615	6.240897581	6.7727275	4.924777227	8.040763734	7.146300881	9.240927949	7.054654765	7.324845516	4.400754044	8.482156919	6.949286285	8.891276554	6.384094869	6.096658124	7.092310455	6.529823628	7.898676611	5.358069873	7.327355811	7.090188651	7.945656835	7.965775589	10.22186321	8.237558016	8.522251919	6.844036076	4.763756229	6.872631821	6.920465696	9.22916126	7.047346808	6.643847529	4.658413292	4.690448142	7.933318912	6.801880659	5.397307376	4.654265525	7.006711783	7.047733665	5.797651132	7.177855985	7.383199282	7.071458283	6.58575375
CA11	4.598536257	5.146891712	4.534001257	4.907562109	4.713221787	4.963846573	4.820588148	5.033588857	5.110850585	4.936163407	4.973460071	4.691537855	5.461582587	4.969062892	5.280330103	5.361672839	4.592428643	4.843000242	5.067816964	5.091614953	4.820016403	5.714384458	4.408371632	4.858839341	4.842179243	4.906521614	5.089228812	5.071947257	4.476682546	5.097245043	4.939221309	4.987451247	4.928124565	4.887199383	4.915009274	4.847904421	5.102424635	5.245392545	4.930081677	5.511264492	4.937608007	5.998751398	4.994663438	5.121146504	4.68269132	5.038837165	6.280127534	4.975140958	4.744673879
CA12	6.472878362	7.046990687	6.354598728	7.064550341	5.742802641	5.908599885	4.681877953	6.890560786	5.104845745	7.432508596	6.779331834	6.85758362	5.825498094	6.691263005	5.083920009	6.054956545	5.462675054	5.908456675	5.72432421	6.928115905	5.754880909	6.394777931	5.687873714	6.603125141	6.381675764	6.041173314	7.074209926	6.808085465	6.138991501	7.276583854	6.332812667	8.350762898	6.046709435	6.935162489	5.485313599	9.299384181	5.754564526	8.046621484	6.826751468	7.132447632	6.738297034	6.495213441	5.154886545	7.27430026	6.762101317	6.602962467	6.887663863	6.021709527	7.06607214
CACNA2D1	4.318059549	5.114059815	5.754569219	4.743130164	5.460833637	5.272418004	4.926147228	6.432124874	4.989222364	5.587280731	6.148342071	5.305834637	6.671990865	6.687705709	6.591942085	6.247831442	5.267118576	4.820213508	4.911971384	6.524754349	5.251762328	5.289722826	4.705822303	5.672853251	5.26705046	5.635197383	5.761715374	5.488891538	4.109160025	6.102054761	6.550999061	5.170007354	4.776721841	5.607951516	6.894641614	4.711899379	5.441547523	6.180755826	5.860776856	5.269775392	4.477269424	4.269180352	5.259311967	4.862198591	6.521352172	5.811989186	5.795849682	5.028849594	5.434295584
CACNB2	3.739747515	3.739921036	3.705378631	3.820013991	6.263862184	3.759110077	3.840535185	3.798617542	4.078660402	4.099350305	3.830475985	3.635473274	4.880112741	4.462948537	4.563298398	4.910854027	3.597349047	3.706770655	3.78749029	4.743884585	3.917102096	3.863206245	3.727059449	3.776016797	3.736338017	3.78676907	3.838881325	3.845581217	3.592536346	4.220581613	4.164655404	3.643754067	3.654151485	3.769921187	3.71601367	3.574797968	3.760705521	4.306022865	3.65477889	3.759693267	3.705175914	3.625109674	3.67083903	3.573620907	3.736947914	3.781672982	3.736915953	3.767803907	3.811889699
SLC25A20	8.300669531	8.213632689	9.197182259	8.744253858	7.802747872	8.966209584	8.126640758	9.129008347	8.594659373	8.723294572	9.038631152	7.44006067	7.915325582	8.087593736	7.707806982	8.67447455	8.138327248	8.50457051	8.240776479	8.646611091	8.550878827	8.000827054	9.264651625	7.355207066	9.252863625	8.854414775	8.512349439	8.919139703	8.051832688	8.067662599	9.224949307	7.972371814	8.253518693	8.250680947	8.194137071	8.134991374	7.805793656	8.549949442	8.430462837	8.733062615	8.287489926	7.975781781	8.956911676	9.34322712	8.029129729	8.844399532	8.473684513	8.46910848	8.408007087
CALB1	3.154427259	10.55271728	2.955935976	3.007897439	2.828564997	2.864816258	2.996154678	2.934016359	11.52600771	2.9726661	5.852027879	5.940131321	3.119086607	2.948317943	2.897474487	3.059507265	3.27155229	3.021700193	3.107892651	2.963020387	3.421309266	2.873196878	3.172690811	3.458129172	2.930169588	2.947430387	3.077439169	2.994365327	2.981779955	4.210376244	2.892991106	3.1033316	2.904104442	2.885622219	2.923870198	11.27593236	3.036059142	2.94510904	3.716524519	3.788561445	2.904570433	2.963755641	2.896042355	2.821058234	2.985982889	3.124098554	2.991744554	10.39927126	3.6843083
CALB2	4.773704259	5.651246094	4.867018061	5.029456638	4.53857694	5.155172285	4.647300338	4.706602876	4.760442739	4.837035352	4.85243529	5.199748878	4.909069157	5.489231122	4.517351893	4.733557904	4.650357392	4.803603851	4.871912692	4.89489305	4.820096444	8.114401952	4.808287791	5.156386277	4.785306068	4.53325712	4.672915464	4.398698271	4.797196125	4.416804483	4.769071723	5.684793752	6.210170122	5.031393951	4.631646491	4.73612531	5.725039327	4.866877755	4.665894173	4.7352419	4.944009669	5.044374651	4.908914788	4.804752975	4.588417654	4.745311956	8.141240692	4.628210514	4.869312989
S100G	3.730731871	4.91966666	3.699635125	3.761447679	3.434945995	4.575636658	3.469660036	3.790562465	4.043601219	3.771945657	3.510375487	3.518040155	3.266317754	3.648200812	3.420346207	3.505390717	3.909431717	3.683979322	3.994851338	3.431445694	3.997097335	3.508075178	6.004733377	4.175780429	3.515757264	3.477888773	9.058150854	3.581820936	3.687205578	3.334135596	3.523980332	3.559049922	3.678857037	3.654937921	3.523538171	3.814017285	3.511839208	3.507280612	3.376789704	3.458806766	3.156780432	3.499527014	3.843942482	3.707068606	3.632415211	3.584575292	3.691653328	3.359151037	3.772604607
CALCB	2.968362247	2.882431969	2.794661857	2.926720789	2.713739104	5.057181659	2.876927335	2.902361392	2.971203824	3.17508113	2.876572114	3.034739864	3.146450865	3.102499766	2.97925175	2.803431461	2.957894159	2.97924486	2.88207331	2.981401618	3.078616005	2.796133423	2.641598752	3.068598178	2.95808967	2.586984253	2.889016612	2.776119579	2.659272931	2.648721822	2.694007851	2.858948313	2.940142421	2.605708483	2.854501206	2.914069827	2.761863906	2.916893842	3.219976787	2.842622719	2.958363106	3.139745184	2.812125922	2.76264739	2.770063421	2.941301995	3.034816997	2.830454304	2.773358048
CALD1	5.802839243	6.514586754	6.382457455	6.092143744	6.467004629	6.051186512	5.998159921	6.251249871	6.077239829	6.91168748	6.794593175	6.301316058	8.031475797	7.766623316	8.173382425	7.854713046	6.21560712	5.80490083	6.288731651	6.791184167	5.830497337	7.466129269	6.237379046	6.592758493	6.222474065	6.532043525	6.409437159	6.397720578	5.5884153	7.859039983	7.392020428	7.222728641	6.526147663	5.995359507	6.518887978	6.299653583	6.498650366	7.810847625	5.771692209	6.577892521	6.097196853	5.684606168	5.8666193	5.979910357	6.084427208	6.401465722	6.85026957	6.130737184	6.599528026
CAPG	8.718795973	7.550673652	8.406416584	7.533899669	8.512007468	8.357526788	8.369746458	9.347742545	9.043819403	9.096065975	9.3984892	7.718514728	8.844788372	8.659617442	7.850762608	7.395010609	7.785146218	8.178055038	8.126510135	8.770140672	8.614711116	8.76543715	8.247880727	8.413050893	9.484055648	9.115600553	7.818990991	9.074708715	8.505685342	8.588764473	8.419505596	8.268954352	8.020969258	8.665794172	7.772040659	9.646398431	8.853209168	9.47005752	8.814684922	8.904463046	8.944051174	8.446133828	8.310945809	9.283865073	8.043476212	9.015712428	9.072495859	8.799842134	9.449852257
CAPN6	4.758044894	4.069726523	4.662067866	3.990012316	4.418691159	4.207372488	5.645644144	4.644649474	4.016299366	4.281040096	4.105602543	3.552060352	5.777839002	4.975008592	6.483211461	5.120444475	4.054133137	3.39141827	3.362439231	5.833480332	4.51446183	3.329838944	3.821612369	5.006612165	4.281249266	5.33435505	4.40934494	5.327092926	6.60070431	5.186834566	4.310613565	3.306534314	3.253140102	4.63390601	4.096691128	3.641528531	3.271644509	3.93909655	4.553506542	4.454946302	3.468816903	3.220543056	3.694146755	4.999146571	4.851913393	5.210428445	4.15508806	4.323907244	3.801770361
CAPS	6.595076303	5.188794054	5.2231197	5.420260566	5.283320306	5.761906441	5.442623529	6.052024593	5.636788701	5.46919415	5.264686592	5.362054637	5.3558569	5.904910585	7.933864919	5.960012406	5.269709238	5.486610314	5.247312823	5.200912606	5.493293127	5.165100881	5.751792474	5.103386444	5.786855887	6.032262683	5.632427211	5.795066086	5.648913386	5.484688333	5.446092523	4.965333575	5.065349355	5.313171824	5.406088778	5.015007029	6.288192295	5.450722126	6.594619903	5.460154182	7.344753697	5.074722942	5.223982497	6.019876608	5.858306167	5.461689943	5.170295367	5.704165962	5.291380069
CASP1	7.011304765	9.620887785	9.808728625	8.551206218	7.855990597	8.259059009	7.761007644	9.583363516	7.50011485	9.314138251	9.962765037	9.123128846	9.205250991	8.401040611	8.537032862	8.394941797	7.858397995	10.84790341	8.812768778	9.252696704	8.912391668	8.980362743	8.306057029	8.951214398	10.97157227	9.215466296	9.064030337	9.612045108	8.377205104	8.85960127	8.448862492	9.996896914	10.05884872	9.117900274	8.580926796	9.862618044	9.167678686	9.287761003	8.047977842	9.808598749	8.931274731	9.298264413	10.71973382	8.165866449	8.269299173	8.77926671	10.23847788	8.154010302	8.791532033
CASP3	9.903147641	9.491772202	9.735498322	10.58970305	9.536326574	10.06873862	10.26147595	10.41656461	9.930755068	9.66446272	9.618198504	9.953542296	9.287507293	8.914746119	8.373574913	9.263072862	9.801500855	8.868359861	9.204994435	9.294735469	9.78409658	9.869551674	9.71847749	8.624683283	9.576943424	10.01432389	9.628177094	9.466258716	9.261629017	9.351754909	8.988493422	9.882067418	9.848868177	9.345217935	9.457980405	9.353096681	8.520467503	9.235551252	9.680345463	9.504354212	9.975631866	9.285615876	10.03799531	9.286037015	9.24039218	9.683605594	9.497163628	9.739036836	9.265275748
CASP4	6.621023896	7.29664379	6.75982133	7.129735651	7.001564162	6.149962827	6.16296673	7.312754711	7.041178735	7.361512332	7.506848487	7.149072162	7.497119992	7.142725271	7.520418295	7.243538431	7.369265421	8.193893139	7.251315502	7.651322204	6.917810402	7.822596646	6.303418264	6.883200691	7.461449863	7.64764384	7.279982494	7.359836879	6.740498642	7.688310408	7.243279162	8.450034003	8.427481172	6.792744211	6.979144509	7.314086715	7.126127406	7.938715956	6.895553311	7.66021994	7.127904279	7.842214385	6.588335191	6.562865317	6.260278685	7.139349871	7.038154081	6.693957505	7.086083676
CASP5	5.440589719	6.148968738	5.799599872	5.089894903	5.075277474	5.006605008	4.665524409	5.453333715	4.863282933	5.943618313	6.74929335	5.427264086	5.202005542	4.417100571	4.405559144	4.640518493	6.046033726	5.524116788	5.825636331	6.365097978	5.739481634	5.502709458	5.459543646	5.345816668	8.899435699	5.480218531	5.126761755	5.325133678	6.557129928	4.82698568	4.704105277	6.638621647	5.545925279	6.087739329	6.149022681	6.071718364	8.114714253	5.740849106	5.437066841	5.784769129	6.483154556	5.717406617	7.362146011	6.790217941	5.122684654	5.261155319	7.435342841	5.724327703	6.017622742
CASP6	8.801902685	8.603828718	9.323112449	8.970434581	9.120330459	8.418282756	8.546360307	9.24546565	7.837343632	8.661758048	8.94615354	7.839383274	8.161994606	8.596757517	8.339700586	8.800020253	9.581172046	8.319523104	9.47879807	8.783965741	9.287254039	8.378776028	9.653182222	8.426041903	9.02040792	9.071727413	8.61148249	8.84913319	8.595024883	8.627519854	8.431910187	8.44227429	8.765869955	9.187474815	8.770826024	8.911982387	9.172260255	8.437135964	8.839787047	8.197096793	7.636729137	8.197610201	9.491236276	8.430762939	9.257319782	9.202313115	8.808116464	8.832353609	8.989612917
CASP7	9.58074513	9.342921848	9.820404361	9.852003624	8.961523732	9.492371012	8.7447581	9.850834813	8.823847393	9.35751667	10.02856936	9.33116783	8.954794955	8.781434815	8.406680637	9.519829662	9.624924558	9.947407667	9.387160134	9.611517553	10.28859808	9.326478707	8.397624395	9.001178162	10.5781473	9.700323531	9.790494307	10.27011351	9.369558902	9.071231078	9.626355849	10.01325932	10.03826308	9.489356198	10.06975738	9.436255093	9.256321248	8.983872618	9.98630976	9.661627315	9.838756662	9.843789161	10.41438192	9.662248228	8.864070528	9.850259855	9.357209631	9.416672967	9.991611245
CASQ2	4.236989312	4.265978451	4.677076688	4.3457102	4.26259526	4.184517016	4.357057205	5.449061549	4.405545744	4.530211116	4.30244345	3.727066409	8.852686838	7.244410666	9.107750118	9.040653671	3.867295723	4.344379496	4.157054144	4.608389206	4.128372299	4.408875828	4.46510369	4.460346718	4.478784586	4.13937666	4.83086859	4.445815757	3.770257226	5.721470731	3.983557605	3.88222813	3.970075266	4.036795038	4.507795236	4.033833924	4.207483708	5.428502381	4.043555605	4.911094392	4.100441558	3.731489219	4.02184921	4.3849644	4.318524168	4.238855314	4.029077278	4.662227635	4.244480136
CAV1	9.060468992	9.408859475	9.191748441	9.085181394	9.848102676	9.618685563	9.014430936	9.862987179	9.830629603	10.41444866	10.25468813	8.991403754	11.7656768	10.55944803	11.41758187	11.68209611	8.919729149	7.907629912	9.726818878	9.794301886	9.24858639	9.875099766	8.388309423	9.625627582	9.089559045	10.34440594	8.997040724	9.943219809	7.886155969	10.84853278	10.81960736	9.671775563	8.947161944	8.472910316	9.985801449	9.658331694	9.612458445	11.27515248	8.862787278	9.866969837	9.217948226	9.009005188	9.471149913	9.467721657	9.356162743	10.4741404	10.55443121	9.39874128	10.63558519
CAV2	6.079118816	6.703837623	6.678442343	6.230215657	7.191353225	7.373635858	6.402445318	7.042063821	6.238539679	7.307008922	7.234961876	6.382085619	7.975697084	7.771518972	7.650399649	7.536987995	6.427000812	5.103169855	6.655771321	7.057234691	6.677481571	6.64768618	6.841454003	7.149007072	6.790567501	7.022341236	7.521336109	6.928585606	6.076966183	7.739492387	7.657041722	6.990709792	8.809153986	6.408281378	8.01247029	7.940452667	7.092594351	7.830331829	7.119280135	6.986452731	8.440486475	8.574718538	6.517157874	7.475657653	6.543008538	7.25760152	7.958271941	7.502706615	7.348269804
RUNX1T1	3.767942073	4.112835477	4.526024125	3.798064198	4.235094364	3.616604417	3.675599189	4.455350803	3.676035986	4.75034076	4.620960487	3.647517712	5.884859427	5.69516385	5.772320062	5.254820469	3.638509893	4.088955596	4.153559954	4.703343421	3.820152097	4.37959504	3.884351605	4.126657287	4.087259988	4.551556893	4.147448325	4.445445671	3.574834579	5.355257434	5.042438613	4.251521011	3.996788199	3.935469887	6.322901158	3.874057738	4.482513024	5.739247762	3.724139629	4.704452568	3.623305901	3.590018257	3.607319208	3.869185972	4.182480119	4.742049852	4.934362721	3.771027992	4.327150801
CBFB	8.354401717	8.499325327	8.166754926	8.4548941	8.432675863	8.240195615	7.979247194	8.090589646	8.287247618	8.341570743	8.196789628	7.835009703	8.113708622	8.004289332	8.092216634	7.752765187	8.417799016	8.433009559	8.272196679	8.028018618	8.405052264	8.599965818	7.242145591	8.624037062	7.680111638	8.01914174	8.551565681	8.27392655	8.565393953	8.524034574	8.159616986	8.927939598	8.911716969	8.937774604	8.557767771	8.622104143	8.954408398	8.182671592	8.314415337	8.784215794	8.534706386	8.753303951	8.435509469	8.735151974	8.758295856	8.469347961	8.477207151	8.119312081	8.422962785
SERPINA6	3.46739009	4.003157359	3.989772421	4.047099884	3.632300159	3.618445598	3.995308976	3.888502691	4.204089357	3.588631021	3.616863877	4.150373643	3.624792993	3.758356477	3.487754806	3.54081813	3.558226144	3.675658226	3.945589456	4.681529706	3.600463079	3.688086253	4.396236923	4.031001286	3.637139215	4.090554457	3.994757321	4.008504867	3.779410557	4.374457544	4.436248947	3.472149992	3.710702696	4.124758771	5.592025861	3.858740318	3.7142821	3.950100101	3.654280254	3.710335683	6.419465617	3.793226253	3.817786326	4.743295596	3.917425133	3.789430166	3.721101684	3.696316008	5.813015515
SERPINH1	7.884512809	9.319017354	8.440049333	9.040372156	8.853436934	8.395820997	9.549962781	8.558154167	9.441299483	10.24025709	8.563428414	8.735823155	9.718572	9.120030319	8.797850966	7.016719129	8.586124165	8.892228177	9.066774278	9.277350363	7.891131044	10.06634832	9.520715557	10.02404858	8.229489788	8.617619103	9.093970299	8.504777799	8.798928562	9.998831425	9.609978956	10.05026048	9.056224914	8.65999953	8.055053579	9.775412489	9.056114957	10.91463806	8.884665886	8.064183126	10.31581594	9.118818222	8.708728533	10.0259033	8.910601601	8.621014232	9.082422266	8.589296985	9.243728436
CBR1	9.342112265	9.354146522	9.509614528	9.170003047	9.855548779	9.700139364	8.825554711	9.77160698	8.730224396	8.651636008	9.806187776	8.916937335	8.946997554	9.426104479	8.708907499	9.148607426	8.889472996	8.848607866	7.879561741	8.931341763	9.557894099	8.204708073	8.753040263	9.930121241	10.11136081	9.191857326	9.693604045	9.765725936	9.292476829	8.665182341	8.581541885	9.384344524	8.626616216	9.232948761	9.425563084	9.968780806	8.676740148	8.776341207	9.965425819	9.078780571	8.731065392	8.551701841	8.844326649	9.816189142	8.287046528	9.217677408	8.781721736	9.336087802	9.032468331
CBR3	7.074409947	7.556061105	6.635599543	7.16473255	8.825510276	6.317503042	6.348422928	6.729113007	6.520935741	7.925755348	7.583484582	7.696196998	8.148188105	7.98110691	7.249347362	6.876252066	6.799892895	8.605124101	6.546215488	7.518309088	6.571900726	7.930991409	5.687764384	9.288637692	6.853552891	6.4618084	6.637958258	6.888816171	7.928641818	7.027613889	7.757383328	7.790942775	8.183309688	7.976303674	6.66448714	6.900017124	6.769366156	7.576135077	8.261042437	7.003460191	5.791267876	6.944727551	8.13345882	5.527103587	5.817936126	6.522806004	7.860986432	6.88688553	6.410104049
CCK	5.385086053	5.582165498	5.708844046	5.344421121	6.171652678	6.906920251	6.505624056	6.970317886	5.819158238	5.934592695	7.049976605	4.810129883	7.412727149	5.235938441	6.557554518	5.796800406	6.605776519	5.426489657	5.888144284	8.3512745	6.594392424	4.846148396	5.265430724	8.803670312	5.769927078	7.823414301	7.18976108	6.372246374	6.516492937	7.854727271	6.275142942	5.007823018	4.895329786	6.068363398	5.341033103	4.985830193	6.032114787	5.512113439	7.011713265	6.238968917	4.943140579	4.889759084	6.860752476	6.81660966	5.321787211	9.33153597	6.079583222	7.070451262	6.647921268
CCKBR	4.051817101	4.071400218	3.964665975	4.253386435	4.091166251	4.411260321	4.084240509	4.243080742	4.422360539	3.848088059	3.907771801	3.987514088	3.806080476	4.10109364	4.04637822	5.229739732	3.941456098	4.094629878	4.140051559	3.767292926	4.185467056	4.056384267	4.391333409	4.17020381	5.081426763	4.576631785	4.377626539	4.483626862	4.139696464	4.19859715	3.743830359	3.775948755	3.755365404	4.367536357	3.854710363	3.949549186	4.035410864	3.822931561	4.443044758	4.0267067	3.982794559	3.869155495	4.025524945	4.493954259	4.142086804	4.381773686	4.198159593	4.381067253	3.710744011
CCNA2	8.600389463	8.816886545	8.583811792	8.651899046	9.213505221	8.373891579	8.829932548	7.945528665	8.775605812	8.129844331	7.901601298	8.696694273	6.739925674	6.400520562	6.343062182	6.927381086	9.126925122	9.015423545	8.353220441	7.891334154	8.916452113	9.329434988	9.216453423	8.69388968	6.791831211	7.948689279	8.195923522	7.841660517	9.256611873	7.653570882	7.633726561	8.696936242	9.192420231	9.064464178	8.817786758	8.974293425	8.430907856	7.458019815	8.994173212	8.104920441	8.615000909	9.103142315	9.320813068	7.972879275	9.287389774	8.197878606	8.332266597	7.861699454	8.532403908
CCNB1	8.650684815	9.314007757	9.220612666	9.204817102	9.905263239	9.482142851	10.51137044	9.256188353	10.08900926	8.202485559	8.373457096	9.235949309	7.207376517	6.956650749	6.723596276	7.550979611	9.162144167	9.589488341	9.036920704	8.901450803	10.01082822	10.04424827	9.892287195	8.451459001	7.575224151	8.680180762	8.848638873	8.901828157	10.32936409	8.470401739	8.716013807	9.20559136	9.591252764	9.969135927	9.183000318	9.457371841	9.079247014	7.726113482	10.04502083	8.328238376	9.220169643	9.668234241	9.646552812	8.791011871	9.830185236	8.893956561	9.118597718	9.006903909	9.237526186
CCND2	6.572107194	8.051136879	7.434852985	5.360545458	5.778531034	5.660075963	5.184865167	7.305438186	5.518689889	6.188871938	7.407736631	7.459410095	7.346169064	6.774143689	6.785444116	6.166844673	6.665026926	7.853664659	8.322007224	6.536975761	7.890405431	6.730280266	5.70996546	5.59163431	7.316419171	6.045729684	6.614421979	5.777495978	5.218069979	7.245600888	7.280981992	5.929926961	5.838974859	7.309162616	6.088689035	6.232806052	7.121438425	6.789649068	5.392687707	6.994037603	5.825065047	8.174817443	8.749673453	5.460353727	5.653007597	6.924664813	6.080615866	5.534856647	8.371763716
CCNE1	5.114335354	5.399900355	5.35108409	5.816332197	7.166425025	7.292667535	6.781396608	5.142693962	5.853640626	5.144897497	4.897275794	6.198251348	4.851027041	4.9213328	4.576002859	4.592683602	5.704131204	5.904582631	5.639936874	5.264464583	5.319318532	5.814053315	6.485855669	5.719222814	5.00780243	5.094732276	5.408018397	5.112562056	7.888850344	5.196897543	4.999536488	5.334544847	5.522204003	5.893263515	5.998238166	5.892313196	6.536750817	5.114647701	6.649991586	4.98822941	5.095834411	5.811962312	5.618580454	5.621419708	5.475981992	5.113882425	5.699991114	4.91879909	5.638167593
CCNF	6.086896443	5.907811579	5.774154673	6.037525152	6.246625062	5.987500787	6.228196226	5.43881624	6.009238337	5.812433349	5.848225656	6.140886532	5.230156043	5.513945903	4.959340516	4.910317896	6.224481033	6.242725836	6.238731623	5.734979436	5.831809696	6.314960053	6.149981168	6.282899325	5.45967287	5.423245229	5.815296954	5.457937775	6.951012105	5.281116489	5.683938499	6.142247776	6.57225122	6.542485373	6.608588876	6.552190211	6.044737363	5.320717437	6.162755549	5.894578972	6.178219146	6.506005534	6.373967443	6.154889404	6.496313222	5.596793865	5.854804361	5.88208609	5.641727247
CCNG1	11.77726466	10.95082346	11.06338839	10.30684538	9.764884746	11.31461404	10.5370664	11.12230292	9.745547145	10.44151012	10.8541406	11.28908913	10.93732502	10.67868794	10.8703681	11.58207744	10.87385846	10.67347711	10.71575296	10.58692224	10.72692129	10.76615715	11.28723192	10.96812814	10.95788535	11.20207332	11.17093841	11.00277326	11.11989625	10.91013333	10.86461337	10.41054905	11.13148745	11.37439423	11.06549251	9.317318245	9.850662153	10.6925114	10.45857137	11.0288308	10.89298673	11.00251614	11.09361661	11.05598094	10.79994951	10.86566914	11.11346657	11.05830495	10.53438171
CCT6A	11.11468941	10.66492375	10.70129841	11.55036801	11.25511004	10.73211184	11.02210551	10.67531779	10.98856214	10.69791485	10.52665732	11.11166042	10.21740444	10.12806933	10.11813512	10.04602517	11.15373329	10.96404816	10.8716118	10.51332095	10.13423761	11.33330004	11.26723783	10.42216125	10.00640122	10.14375906	10.33880579	10.53718933	11.29456608	10.28042182	10.43950336	10.30061461	10.65286962	10.60697509	9.821598671	10.19972672	11.10706177	10.24127751	10.28059549	10.16653425	10.24681344	10.8798518	10.99615685	10.42856578	10.79198904	10.30329877	10.15471565	9.787953191	11.04222426
CD1C	5.781754547	5.564646643	6.426498013	5.468958696	5.541844789	5.94026517	5.151442466	7.194432168	6.414971187	5.656510505	7.741307496	5.169785368	7.109622013	5.993024694	6.631223519	6.016656035	5.825666182	5.693220596	5.478499299	6.28761382	6.535943195	4.927284365	6.071929543	5.692968989	8.132089024	6.722226728	5.659058725	6.641891019	5.519241088	7.473027408	5.055189995	5.338874621	4.77590914	5.53875823	5.519105688	4.863840615	6.010256275	6.762393501	6.094040741	7.964069108	6.064491939	5.513234307	5.914910579	5.782852177	5.781664494	6.727669971	6.37902397	6.315804727	6.101125311
CD1D	4.211501229	4.982173716	5.297085685	4.088151043	5.004634137	5.634945124	4.534154161	5.989716822	4.072882117	5.517651478	7.733705973	4.101015217	6.686247501	5.620991694	6.300274474	6.432329249	5.331819483	5.407492129	3.989409181	6.714752715	6.187819132	4.707024224	4.327617854	4.06628553	6.908624186	6.853242978	5.785909443	7.550448039	3.922632947	7.067026035	4.970335557	4.602003742	5.624502125	5.481208644	5.862303061	5.127324446	4.905553882	6.726158647	5.274068773	7.994566467	5.234650847	5.630004972	5.075791912	4.409922968	5.599431291	5.884909563	6.544433887	6.017924758	6.538346926
CD1E	3.820126651	4.025297567	4.925241433	3.944564848	4.070333037	3.999928427	3.842382113	5.581218821	4.498000483	4.04565589	5.85614373	3.629984221	5.037458138	4.274868003	5.101988741	4.7977949	4.598297492	4.040492365	4.11777127	4.386731116	4.976332776	3.984445244	4.102254302	3.809093673	6.367641344	5.334536263	4.060103572	5.830899334	3.916415447	5.274240981	3.806452273	3.611599522	3.795028129	4.345014482	4.046712885	3.826650219	4.612091597	4.418542151	4.611829961	5.964752313	4.138282796	4.088154995	4.562027785	4.23534521	4.279983954	5.006622193	5.391924684	4.398898959	4.733320673
CD2	6.053055651	7.332507131	6.810640147	6.468223059	6.891644008	6.692786966	6.403563748	7.268669833	6.43342814	7.879840736	8.581410238	7.725151638	9.036296196	7.956780737	8.531572951	7.801149434	7.272887275	8.281930149	6.933105641	7.502811916	8.121134891	7.362001107	5.791930336	5.911951822	8.184760848	7.82708051	7.714046043	8.688023298	6.555521888	8.247006015	7.101659075	7.668068269	8.117872074	7.730890075	7.952700844	8.606185862	7.107025801	7.567998324	6.8683254	10.43538606	7.591730581	8.309966894	8.094947665	7.464027983	7.617906862	8.136464988	9.036102051	7.679029039	7.818434898
CD3D	7.585728502	8.137767073	7.87670336	7.20963508	7.841440806	7.764691043	8.785685901	8.192991175	8.111862434	8.432302432	9.328814737	8.642450157	9.444798535	8.115249643	8.931919299	8.313245319	7.987311837	8.923323182	7.936646261	8.424858059	8.650794904	8.28265251	7.012339161	7.29833724	9.057166502	8.755830269	8.491757139	9.497254258	7.499472142	9.00200118	7.759504115	8.627758139	8.675404405	8.489543028	8.860805096	9.375375296	8.136876108	8.45374916	7.864671493	11.23784007	8.404329893	8.674216738	9.182140978	8.233332203	8.393534093	8.902403224	9.371811464	8.71744563	8.465419666
CD3G	5.827475949	6.479564204	6.084680844	5.795453399	6.112228492	6.12959274	5.967475156	6.19929312	5.971383987	6.263555787	7.429035845	6.912152828	7.800719781	6.45001071	7.018413664	6.437894477	6.087090612	7.156362802	5.827667101	6.236178561	6.915803894	6.180804529	5.708656739	5.524448283	6.918349088	6.577474879	6.721560312	6.931407126	5.577206412	6.490224151	5.757536858	6.583652004	6.963300152	6.540662891	6.645085747	7.564271529	6.109464577	6.322428678	6.237057387	8.977496526	6.543657773	6.907603629	7.043474241	6.184736198	6.205399735	6.648944641	7.111934526	6.156142783	6.187564127
CD247	5.57733324	6.602676554	6.131235626	5.508557073	6.010261134	6.303715547	5.653812743	6.575403103	6.898584245	6.901531499	7.678920759	7.380209863	7.431507897	6.695663131	7.400427816	6.653968438	6.510768645	7.50924354	6.082933296	6.737801733	7.062352654	6.380998177	5.762404936	5.499759503	7.24014433	6.940713026	6.691290516	7.705294962	5.663385555	6.971877503	6.2165344	7.622461792	6.940284266	6.915500729	7.469312635	8.308179514	6.567346097	7.02602869	6.647023772	9.072326387	6.674107408	7.511769065	7.753933657	6.820333154	6.87077777	7.400472775	8.252458683	7.107875451	6.92570797
CD8A	5.845137843	7.065274641	6.100766961	6.118365162	6.402527897	6.658011389	6.290089934	6.684881076	4.932846171	7.075573322	7.676539587	8.095771394	9.173772282	6.972485599	8.358949244	7.157365592	6.823846869	8.810165675	4.80765821	6.764117745	7.667738209	6.802318114	4.621498053	5.958385395	7.251553681	6.482696319	7.979339953	7.658338445	5.962748819	7.794858947	6.420578671	7.662124582	8.27206867	7.352497632	8.053854895	9.263611908	6.083907296	6.69565714	6.755586965	10.75744601	7.377955888	7.598543787	7.09128003	6.094653203	6.68826418	6.93194688	8.336424579	7.062587213	6.295963341
CD14	7.070775602	9.000703376	7.73215626	7.882887772	8.465534707	7.941007035	8.46559625	8.473492766	8.204914355	9.911538048	9.364493623	8.796125542	9.898958388	8.592144602	9.209359988	8.185034702	8.662172065	8.455132511	8.279252768	9.897240876	8.488065907	8.469693324	6.84042149	9.323292719	8.80410645	8.657875592	8.620436579	9.156435357	7.374410475	9.298707263	9.256152864	9.740107459	8.700359722	7.782300491	8.873821368	10.08951459	8.971530584	11.11678172	7.9612273	10.01073318	10.35055766	9.122934692	9.161045311	8.614732184	8.690443648	9.111168139	9.375007863	9.122420331	8.797728156
CD19	4.901400147	5.410505098	5.353540144	4.979510158	5.058021142	5.852286713	5.599788841	5.507907523	5.156785204	5.253314847	6.963810595	4.335797438	4.942937447	5.895936982	5.904601997	6.203918216	5.24274241	6.083978432	5.024283728	5.638584371	6.37856772	4.892992773	4.881460157	5.200425063	7.911990949	5.899916726	5.810589383	6.535157033	5.417757125	7.227575905	4.426880189	4.843725299	5.292145246	5.858348483	6.186316411	5.153338488	5.294369985	5.500357463	5.118731381	8.497155349	5.167391612	4.789217574	5.65778401	5.121011258	5.903524136	6.552859906	5.787617874	5.79173388	5.826292575
MS4A1	4.301741933	5.030129999	5.34550967	4.081601549	4.489470346	5.808271156	3.887853607	6.092503806	4.762527253	4.777528358	8.255152207	4.206745582	4.750987854	5.608878516	6.386634166	7.569809141	5.25541658	6.580406645	4.086076901	6.253536795	5.281605897	3.934308022	3.998477748	3.725443699	9.599000012	5.766495172	5.460090829	7.108603395	5.045425354	7.930172073	3.579936626	3.589576401	4.667199743	6.05923655	6.052578253	3.658737098	3.689271246	5.121007627	5.47483382	9.508112491	4.87949718	3.867376736	5.588792309	4.819048507	5.816758372	7.520179427	5.886037616	6.325065732	5.991952944
CD27	6.14396546	5.923210359	5.704276199	5.700648295	5.923330645	6.474508357	5.717018687	6.640989686	5.75314372	6.296848509	7.188433793	6.213292803	6.599198705	6.427446379	6.854645726	7.876777396	6.561885156	6.600569564	6.141249702	6.640906942	7.516588906	5.69576537	5.686642232	5.519920125	7.297473023	7.097900344	6.603026344	8.259295358	5.659246316	7.479985885	5.415063761	5.933838989	6.055979896	6.729824714	7.435963429	6.340697857	6.727896914	6.476598859	5.67709398	9.110943795	6.279150112	6.539007832	6.758303047	6.13022177	6.670201886	7.605276944	7.400354927	6.887488765	6.792761075
CD86	5.500734505	7.373263912	6.047986257	6.688096942	6.938608042	6.209327893	6.057402292	6.765423189	6.503895042	7.652385189	7.608618343	7.945222466	7.743354673	6.558806473	7.173258984	6.314736342	6.62913806	6.765301528	5.837071838	7.98195643	7.203510979	7.550863298	5.151191982	6.683591064	6.937100085	6.696252664	7.165687527	7.612911512	5.505785159	7.342966785	7.400994936	7.578392588	7.69878033	6.35171222	6.88713216	7.608003854	6.601591163	8.375947834	6.265043502	8.407787875	7.534569886	7.774380942	7.109305134	6.904266241	6.926459774	7.26110884	7.397396908	7.143620545	7.302113521
CD36	4.200162163	5.014713464	5.496540071	4.608324812	5.208838797	6.467748939	4.325448761	6.140698275	4.138897997	5.376729944	6.87933194	5.015219721	6.397194944	5.384622336	5.884154118	6.600379136	4.866921527	5.068453399	4.522748965	5.471659582	5.669426468	5.097718307	5.139753603	4.928609523	5.798841815	6.44077056	5.781006655	6.070170248	4.418588225	6.220445826	6.715856272	5.446441156	5.104571427	5.448591689	5.126882035	5.664447434	5.151633679	6.721250692	5.501233451	6.726370024	4.449304754	5.458685972	4.932472676	4.679868982	5.31416474	6.562064954	5.616243509	5.902291086	4.841974591
CD38	5.848896334	6.585004223	6.035314113	6.411078205	6.550589542	6.187616728	5.825558366	6.956745801	5.549308819	6.534259703	7.445822881	7.80483653	6.619501485	6.068123743	6.764199152	7.66349604	6.823785423	7.426460998	6.276710346	7.618817605	8.593707584	7.082034042	4.982051482	5.276708263	7.388189418	7.895097917	7.483783455	8.751635352	5.972083127	9.000232887	6.22199279	7.278303989	7.962169115	6.930322033	8.60271026	7.716112527	6.468496277	7.247667961	6.442720112	9.850468961	6.94560995	8.168470144	7.229357097	6.907397671	7.697219217	8.144866907	8.571266429	7.542560617	8.080171259
ENTPD1	5.653543205	6.776197259	6.360497586	6.301462631	7.081338077	6.023206689	6.121583081	7.051355911	7.000917788	7.682930575	8.264430598	6.294157767	7.883928225	7.495824604	7.391503922	6.7495753	6.038193189	6.730204932	6.502588035	7.710781491	6.750169721	6.652578793	5.729751843	6.942910172	7.16883935	7.567885054	6.481182166	7.387793348	5.985380475	8.223058238	7.898002271	7.119646764	6.793818467	6.135563879	7.257798219	7.311525597	6.973944022	8.77986683	5.754785531	7.710406945	6.946485498	6.376323922	6.521508926	6.657600701	6.90072197	7.978353594	7.53736428	6.663208116	7.738462872
ENTPD3	5.984734229	4.178023621	4.621761358	3.809232048	4.598257657	5.211341977	5.042580928	5.683115502	3.799131462	3.998833106	4.608349105	5.175213776	4.337949951	5.019355142	4.769311152	4.815775899	4.534545049	3.930811643	3.447071236	3.692770668	5.581321376	3.95434853	4.219364591	4.249629016	4.680021208	6.260518501	5.035439057	5.498607434	5.212250831	4.524773599	4.230897487	3.948927575	3.899680846	5.110803404	5.258511203	4.141315518	3.912268019	4.547455095	6.402206454	4.390058216	3.863770962	3.886448774	3.712166711	4.993056824	3.843046472	5.734637004	5.02172416	4.324523263	4.904372836
ENTPD5	5.670426756	5.856848073	6.354366546	5.46769513	5.530761645	6.383870738	5.554113934	6.468450536	5.811953935	5.62355736	6.315412743	4.93017213	4.930474962	6.422417092	5.922553188	6.297851652	6.299676742	5.354200764	5.40447664	6.350891951	6.616312522	6.187769031	6.108254047	4.981906167	6.737229222	6.670170567	5.947947931	6.575623003	5.923430181	5.229035374	5.138624676	5.227862142	5.245144803	5.761965455	5.982632257	5.556879826	4.87021458	5.708850313	6.549523507	5.931249905	5.856232028	5.585098159	5.571675909	6.796482102	6.03070829	6.446848188	6.450481286	5.851869547	6.181123342
CD44	6.63635577	7.638403895	6.731308692	6.624915333	6.402143863	5.666458858	6.091509362	6.952463619	5.490268235	7.329441078	7.112118994	7.606068102	7.070285542	7.096117456	7.168460106	6.719517817	6.572228603	7.074265628	7.437001555	6.909600763	6.514911365	7.917945611	4.936027232	8.211357215	6.77746819	6.600966089	6.569792111	7.069519676	7.88142025	7.25108399	7.26665272	8.214843962	6.882872066	6.688214755	5.946744891	7.853890444	7.542339756	7.233582913	7.435119644	7.336078616	7.888996892	7.619413136	7.411605499	6.883334726	6.500803497	6.873899641	6.960510987	6.612617166	6.527191645
CD48	5.549362423	6.280794697	6.139574422	5.964293137	6.043016225	6.319234206	5.902939801	6.587763606	6.215069137	6.810429942	7.514284786	6.968412878	7.021391766	6.473321817	6.856682053	7.045139077	6.302369338	6.67943846	5.940760111	6.746460879	6.475131491	6.279527094	5.225997447	6.327875993	7.74019054	6.954134272	6.583024597	7.281745697	5.616515176	6.983437303	6.443495363	6.982314778	6.738101298	6.533454712	6.586529951	6.289175203	6.174815139	7.403301437	6.064487764	8.129439664	6.502308273	6.944916173	6.56745322	6.479108058	6.339264823	6.955639047	6.864964353	6.803082965	6.805045862
CD59	10.18934609	10.06878497	9.499109265	9.768762722	8.866575731	9.213881064	8.310530888	10.2041421	9.557857134	10.19460565	10.04400859	8.895776208	10.13778327	10.07870855	10.38157047	10.13870367	9.354361963	7.985900805	9.574242593	9.844398251	9.590561035	10.51821499	8.883787961	9.882579282	10.28632934	10.3824767	10.48130854	10.12885355	9.61181385	10.43881588	9.720559757	9.891453755	10.80570162	9.114631621	9.609698362	10.05214261	9.820508356	10.49174607	10.71791866	9.917111688	9.614028589	9.065213506	8.575842157	10.01415134	8.748836218	10.35793689	10.12716582	9.651544479	9.847211383
CD69	5.687683428	7.790997866	7.279418317	7.256676566	8.691837289	7.669577697	7.213398277	7.214560446	6.500353015	8.458484776	8.427153823	9.356378166	8.584658522	7.246759106	8.811547905	8.365253626	7.373617981	8.006804664	5.626423322	8.4041658	6.988714491	7.051542335	4.745062549	7.714934904	8.90314848	8.21405679	7.681604372	8.132667891	4.998855801	8.621793603	6.450542101	10.20747013	8.124431115	6.825543116	7.155795311	8.387871804	7.725542688	7.504725711	7.538644542	9.316429423	8.337415029	8.798285985	6.940698405	7.143694241	7.171517569	8.426104544	7.873430775	7.208589855	9.017529136
CD72	4.646353415	5.295082479	4.562675378	4.523320814	4.809867989	4.983297501	5.297375093	4.869465556	4.578484375	5.379964144	6.567945829	5.8137913	6.472245974	5.47020716	6.205243889	5.409881659	4.635092315	5.897514264	4.414517007	5.890007659	5.445823694	5.074868329	4.810822838	4.858774773	6.913827145	5.590520149	5.9134027	6.19617419	4.652144211	6.276262101	5.915155369	5.800685529	6.16786127	4.887546266	5.598905159	6.717180504	5.220251166	5.656238639	4.800385664	7.608034288	6.018858608	6.7057843	5.040132413	5.693430162	5.301966402	6.075500823	5.544034545	5.487624413	5.643189874
CD79A	5.525557365	5.294627284	5.370867098	5.389840916	5.103667686	5.403703483	5.225110563	5.415074114	5.614321144	5.284132197	5.630054714	5.332764539	4.93051184	5.306469091	5.407162925	6.219563538	5.361875683	5.453426585	5.293707456	5.312294927	5.587016447	5.227567844	5.209107832	5.314522695	6.848528832	5.908545723	5.55870899	6.496713803	5.281384268	6.297564267	4.975150768	4.923414249	5.388997534	5.457484119	5.912501984	4.975387894	5.392745626	5.177178347	5.171298084	6.752310029	5.406531191	5.045158346	5.494010488	5.442609661	5.485721524	6.315222398	5.744342139	5.788971663	5.704437391
CD97	8.588095459	9.485076128	9.40320873	8.442289502	9.008860072	7.416497875	8.024900502	8.513075873	7.681885395	8.739983726	9.253496702	8.281074732	8.856420734	9.24775817	8.760411556	8.4804908	8.621580908	9.383177705	8.129435503	9.162521313	8.966046802	9.456120302	7.779114175	8.879177437	9.091195444	8.605027427	9.595367998	8.439103698	9.129020152	8.310277047	9.083371499	9.362460883	9.170536567	8.088269651	8.283759644	9.696758248	9.348984785	8.787170515	9.427918365	9.250997802	8.099293601	9.041830984	8.743766946	9.123149681	8.113834921	8.998203921	8.724866287	8.341507475	8.869416966
CDA	3.804959847	4.320021979	4.95698863	4.222044797	4.36779241	4.26102551	6.354158299	3.845170177	3.723645747	5.740469781	5.764739461	4.316757854	4.672959147	4.4865339	4.038700401	3.720405504	5.359889177	3.714242509	4.183117945	5.793398701	3.814612188	5.961026134	3.95611964	4.897089307	7.204800201	4.205808003	4.226627353	4.033215856	4.375212438	5.307713782	4.182251647	4.675485619	3.86605798	4.872543149	4.193445191	7.976737184	5.449106538	5.993457171	4.811508908	4.780211891	5.569381885	4.523847063	4.241993375	4.947642254	4.392527716	4.656560953	4.241551253	4.827506996	6.564100389
CDK1	8.99221964	8.554034051	8.623585997	9.347750947	9.41949275	9.305410831	9.806994062	8.625709074	9.848893693	8.350300869	8.438645135	9.253036009	7.753748285	6.846703106	6.599349463	7.225340846	9.062221705	9.044678413	9.019028819	8.276586954	8.99091962	9.153083072	9.336002791	9.147990012	7.000665042	8.136953399	8.2994695	8.194994049	8.936563638	7.800652432	8.723623068	8.891965789	9.153037653	9.566721422	9.133882751	9.084284151	9.148046999	7.63601247	9.694049546	8.043092352	9.989994348	9.582355028	9.520041744	8.343450756	9.143903852	8.522488519	8.387133685	8.715382903	9.230850461
CDC6	5.76260644	7.110711313	6.641475839	7.265025403	7.387740482	6.580484345	7.050882818	6.2893018	7.621086691	7.343769699	6.548053912	7.570839151	5.748047861	5.157456158	4.595397453	4.286479753	7.700490622	7.225295887	10.81175398	6.357479422	7.598939571	8.14166285	6.357121192	7.812357382	5.0619117	5.960018822	6.536486794	6.168312505	7.211527	6.132781588	6.297731867	7.517123212	7.561572866	11.73596722	6.382954027	7.70510045	8.61935918	5.611129862	7.080840522	6.309606005	7.986112339	7.343145115	7.616083234	7.772383398	7.693052639	6.692395616	6.632080627	6.830274582	7.745839301
CDC20	8.119622414	8.704120265	8.970247963	8.811361815	9.700759194	9.48363976	10.39947538	7.959656927	9.540110578	8.627296258	8.552068049	9.481704816	6.825699722	7.073851292	6.418404907	7.038313082	8.835980683	8.479951023	9.116430876	8.389468392	9.322950152	9.625184002	10.38269808	9.61853415	7.696174503	8.418542263	9.031618755	8.09976211	9.595104084	7.765475007	8.2474135	8.857652341	9.540096862	9.432887517	9.202854533	9.207268935	9.109149811	7.628767074	9.864891457	8.447149184	8.925979279	9.470989581	9.434738933	9.102611829	9.54080018	8.688649993	8.813467011	9.148948205	9.209253549
CDC25A	5.165447839	5.508354053	5.408463455	5.6786717	5.034241339	6.048597155	6.419501746	4.84757114	5.839727633	4.858254193	4.701353499	5.40302915	4.209858664	4.306926619	3.831157712	4.211206373	5.87331672	5.345633962	5.316653226	4.871264108	5.452763417	5.990802636	5.989078346	5.290857171	4.395891573	4.64762516	4.985545696	4.839843037	5.805635437	4.954258959	5.132342754	5.414922585	5.245466947	6.240641885	4.963436217	5.528729264	5.249154447	4.538782318	5.942878429	4.97156397	5.068690601	5.858594491	6.119792007	5.279356362	5.267529553	4.802662063	5.079036588	5.573049351	5.63887863
CDC25B	7.306129991	9.110080361	8.127836595	8.405817082	10.37595096	8.55970613	9.939965824	8.022485884	7.958858079	8.535257775	8.880647745	8.318242234	8.303953876	7.788818918	8.368346341	7.440690783	8.691462471	9.325488209	9.144157077	10.28665364	8.078560871	9.099336521	10.24717688	10.37355216	8.308597164	8.168477033	8.550929526	8.064154106	10.44325142	8.390608737	8.927834183	9.186001887	9.169857431	9.426786778	10.41795164	9.34081456	10.39157405	8.547182449	8.853084778	8.847519561	9.396878506	9.018617204	8.883506746	10.28187923	10.01391824	7.947364403	9.02883224	9.705158647	9.218295478
CDH1	9.010829748	8.857701829	8.786093266	8.349919934	7.60562038	8.193869837	7.986949923	8.345734536	8.065837014	8.292516151	8.166165923	7.532320818	7.045357565	7.604033339	7.283013167	8.301947423	9.182072093	7.018793218	9.066251664	8.820342677	8.82586938	8.634112512	8.132237183	8.1714272	8.209410353	8.445947772	8.426961616	8.510972799	8.812660648	8.079865826	8.391966334	8.584082543	8.413572212	9.297313869	8.974117857	8.718645904	9.101813666	8.465749685	8.835352653	7.959817433	9.333116156	8.911125961	9.355476228	9.536714252	8.696808677	8.325825534	8.473036318	8.254045313	8.881786685
CDH2	3.909412854	4.29684975	3.973227283	4.348223887	4.053945054	3.850503597	3.947169208	3.956295591	4.082165133	4.468939874	4.02003293	4.044962226	4.679562229	4.365430955	4.38100605	4.437461495	3.754647944	3.989430307	4.250247707	4.240752164	3.843830448	4.643750135	4.118065892	4.400082042	4.235649883	4.050275547	4.024405511	4.185012668	4.004549217	4.260129283	3.940712858	4.911440374	4.15419263	3.722370803	3.903654408	3.851218248	3.810540392	5.422323092	4.017973304	4.201235162	4.12043808	3.807784593	3.982491431	3.857402538	3.82263947	3.968878083	4.256392927	3.958037529	4.009792369
CDH3	7.850056355	9.109837591	7.68660612	6.789393118	5.319638775	7.528213039	9.456211358	7.414587681	8.187385887	8.405934716	7.542938163	7.036201606	6.963012416	7.548898825	6.242849788	5.416063546	8.206675896	6.472303589	7.478537539	7.971017765	6.295938766	9.243624735	8.52557758	8.508245375	7.224795318	7.05815552	7.572742727	6.960365203	7.117505361	8.692586531	6.363898447	8.102767604	8.327920686	8.122619699	7.410616715	10.50768509	9.390584055	8.239106818	8.206057649	7.052619408	7.547442797	6.980880237	7.590490627	7.63556689	5.830607339	6.880998314	8.758694582	7.94201118	8.853828045
CDH5	5.298657303	6.766499129	6.484362575	5.743638177	6.986441159	6.294723215	5.867652801	6.427995	6.205811853	7.908894441	7.469924245	6.17169214	7.467999467	6.811933229	7.377053571	6.568783293	6.110147697	6.556037398	6.36643597	7.833149957	6.114227374	6.437159108	6.109012287	6.857280016	6.147512377	7.231062808	6.490356741	6.804411747	5.429045675	7.625360704	7.861606557	7.349577499	6.245628429	6.023815803	8.674018592	7.385476745	6.863663906	9.185600512	5.864576232	7.7150618	5.936435569	6.512283597	6.514287764	6.699669044	6.939924641	7.207444021	7.2416014	6.593512676	7.377181858
CDH10	3.106516926	3.095803143	3.19673175	3.170952017	2.887616801	2.995414776	3.234776015	3.317497035	2.97657321	2.994830914	2.90121601	3.295433127	3.132112068	2.929151552	3.773871293	3.181460374	2.935026005	3.042847904	2.986962171	3.133997267	3.041244303	3.130371984	3.043246771	3.249348532	3.032638752	3.040091724	2.981798826	2.95808967	3.105984048	4.062702758	3.139117996	2.676796935	3.012997853	2.823877741	5.082002219	3.031769382	2.816034099	3.08029863	3.052265041	3.202032863	2.991795956	3.190771054	3.060723105	2.834204348	3.175869552	3.199834018	2.757550409	2.935319871	3.090920432
CDH11	5.831637041	7.301772049	6.964031245	6.86905719	7.346309643	7.01806872	6.075733726	6.539568718	6.033324476	8.153487037	7.682160642	6.151245317	8.749630479	8.844166401	8.440070973	6.831985107	6.249596591	6.638144833	6.878763789	7.472369126	6.08843909	7.801060503	5.90758347	6.559850353	6.393731465	7.095400207	7.069797028	7.12212581	5.490346823	8.757561838	8.068902032	7.527301724	7.224918712	6.15983828	6.397531673	8.454047048	7.48093496	9.119251265	5.546471086	7.109729628	6.057657641	5.463476805	5.766129203	6.547000132	6.323668372	7.390997309	7.910570059	6.443907616	7.297161435
CDH12	2.907181742	2.782469024	2.74578825	2.855988245	3.18564982	2.954376038	2.797750908	2.960025397	2.848254011	2.775343464	2.755466957	3.242528895	2.762538161	2.800848507	2.836471259	2.768881227	2.8444684	2.799009661	2.821732398	2.641065688	2.907920908	2.83434803	4.789261397	2.680647886	2.804343556	2.732453898	2.84427193	2.733784574	2.846233873	2.82163068	2.829990005	2.86103122	2.631349733	2.548225541	7.086638767	2.874793937	2.693363556	2.788168713	8.02463939	2.727871812	6.594239766	2.581002155	2.850290138	2.672948173	6.479810946	2.819468409	2.690267645	2.867749481	2.709317124
CDH13	5.727535029	6.724853891	6.25961413	5.682923119	7.247672687	5.498378706	5.704873547	5.726645768	6.012238019	6.606432294	6.541869688	5.842111635	5.999812089	5.824557262	6.365155676	5.699931692	5.223550454	5.88673626	6.310701259	6.980241346	5.576135931	6.051536937	5.126146079	5.896766856	5.579381127	6.330353765	5.40708357	6.028338453	5.625630491	5.202008671	7.592178616	6.553087599	5.70545793	5.018353707	5.678282851	6.566520527	7.287206231	8.2805849	5.733411869	5.018371088	5.848076247	6.004396316	5.908494715	6.341230487	6.359053269	7.032555119	6.653822475	5.30430169	7.754953056
CDH17	10.01686601	9.861905464	12.05801186	5.874922977	10.60410697	10.17253292	8.587093079	10.05112718	10.15919984	10.81687426	11.52852041	9.30719862	10.06627734	11.06407312	4.1359894	5.011952518	11.9972843	8.492364801	11.85896077	11.6002446	11.32907357	9.661619369	10.66200176	6.386329867	11.94897213	8.958906116	10.46410323	9.067534089	12.13959736	8.288359172	11.33110996	7.207297934	7.055426616	11.12748769	10.2207404	4.546137136	11.59632907	10.64468241	8.782754014	7.985474089	9.181100306	5.650313491	10.86703878	11.4643565	10.37620232	9.782952812	9.111051086	10.7954691	11.47749628
CDK4	8.877496076	9.518953682	9.08448744	9.428581053	9.360479474	9.869777654	9.589183352	9.470065431	10.09280946	9.162732315	9.007199862	10.46149409	9.0689305	8.636289951	8.899859369	8.147497436	9.74693645	9.36146681	10.40757411	9.491281484	9.592454485	10.27113398	10.58743102	10.25410032	8.820776509	8.837512326	9.138439321	9.249638174	9.65700351	9.524812047	9.553049081	9.061435699	9.320913839	10.56960781	9.766621645	9.29599707	9.797405633	9.35454044	9.196997912	9.051694704	10.50556149	10.37200029	10.16415603	9.562507354	10.10585466	9.086268976	9.411551923	10.08828451	10.46358837
CDK5	7.004116239	6.838473088	6.762649702	6.841220432	6.593249073	6.658838441	6.400557505	6.934772273	6.532488509	6.914217406	6.861130911	7.185522283	6.621563686	6.722022906	6.812141483	6.046922913	7.649347041	7.33386296	7.234648091	7.267562021	7.0498409	7.828425173	7.114838219	7.131169188	7.014524815	7.052953019	7.199305799	6.955715276	6.878656316	7.019889043	6.564301946	7.156097701	7.230414292	7.227379748	7.148506259	6.801950286	7.55979252	7.316447695	6.84365867	7.230164367	6.70161459	7.384849842	7.858194418	6.810114693	6.975586286	7.014597651	6.786517052	6.611929198	7.297297695
CDK6	5.810248943	6.269502917	6.654657102	5.493670344	5.717052671	5.948994625	5.954963038	5.591430668	5.727263536	5.51792924	5.982282798	5.303360409	5.702599403	6.190822544	5.871531692	5.947990854	6.032974118	5.31184851	7.197327348	6.02344559	5.488653406	5.714177221	6.10076453	6.497846944	5.41750642	5.812742341	5.541267318	5.824945641	6.672148229	6.113139919	5.950868672	6.569391474	6.476385798	6.654683672	5.383813781	6.5288564	6.328513162	5.641696218	5.92074266	6.376210384	6.018645367	5.811063221	8.175494395	5.942613906	5.434126699	5.815483785	5.500627156	5.851978749	5.318227587
CDK7	9.655882186	9.91849654	9.294094544	9.790679796	9.13506562	9.108391871	10.09963891	10.26540254	9.993757375	8.561299762	9.104631922	9.093459246	9.306933452	9.044991546	9.310152261	8.567207081	9.798898674	9.15342925	8.841397292	9.355207194	9.848680221	10.21149482	9.124788229	8.707180225	9.312659187	9.182861892	9.427952068	9.356852519	9.666175063	9.102296732	9.564776972	9.316462079	9.421095462	9.433768137	8.971330841	8.787326818	9.220695251	8.832054495	9.853272107	8.89351662	9.161363261	9.720927414	9.301516228	8.746543096	9.514226439	9.265153213	9.554895207	9.249218403	9.260275298
CDKN1A	8.266564763	9.21942429	9.354041092	9.270892567	9.127355192	8.841766619	7.904058876	8.8779274	7.326307817	9.110884881	8.955538258	8.472817152	8.967445283	8.913037627	9.287903164	9.319291544	9.670619647	7.975519465	7.299055633	8.698511688	8.640426727	8.91982232	9.067188726	9.19667217	10.18784117	8.308657609	10.11953351	8.779276775	9.721052448	9.190060807	8.526433029	9.490404979	9.070646901	7.716558401	8.860738886	9.482847046	9.013576682	9.044094621	9.025314594	8.684691447	9.163922364	8.394238661	9.774692617	8.456699109	9.230919141	8.510293103	9.007863391	8.81905957	9.813035794
CDKN1C	5.655201903	6.210761713	5.862699294	5.591119837	6.806487918	8.631987806	7.78617365	7.652335268	5.360448678	6.871286743	6.328060916	6.831733185	7.552032624	6.874294707	8.251212518	7.90462562	5.842768288	5.35569589	7.855396045	6.278625181	5.966632546	5.630783985	8.3020866	5.988466683	6.636295434	6.375888745	6.663890364	6.343364893	7.086964555	7.809863504	6.641407402	6.573431131	5.910721532	6.391057868	5.985349276	7.75112029	5.846204361	7.692098716	6.755907401	6.93116162	6.41684059	5.295925181	6.282368525	5.41524313	7.809428647	6.595089318	6.742559763	6.987802548	6.482688157
CDKN2A	4.902345363	6.200025049	4.515940944	6.153519253	7.749181484	6.52937246	7.306493599	5.712401441	4.760195122	4.591971494	6.037540438	4.686155207	4.942902705	4.802604327	4.498139272	4.468698233	4.827518411	4.60610328	5.041772249	5.958361945	5.034722309	4.672326684	6.535903306	4.652563302	4.769136452	5.243977328	4.592653043	5.007515152	6.573820941	5.742576962	5.730208405	5.667589225	4.880579042	4.983786261	8.155962388	4.752806712	6.18110764	5.01197126	7.741679936	4.977770709	4.310663569	5.249050685	5.870141553	5.257417199	4.836021946	5.221669892	4.706592994	5.306339304	5.367737777
CDKN2B	4.791562033	6.057070682	6.034516771	5.223373505	6.437189706	5.987185137	5.030712547	5.858990987	4.365701515	5.015325369	6.316013019	4.088153991	6.178788111	6.062225439	5.694966398	5.478787653	5.824903315	5.112459591	4.901617978	6.508910254	6.150593127	5.809659016	6.140751921	4.685165541	6.34363197	5.168321386	6.198007266	6.082182295	5.276975323	5.773262264	5.845357135	5.665289496	5.818443419	5.119969396	6.392772628	4.287924732	5.772506667	5.21078714	6.465991681	5.008778049	3.888099231	4.948172744	4.253608896	5.754237537	5.63729524	5.800481284	5.355531533	5.634974082	5.759760533
CDKN3	8.571107193	8.93700757	8.897280221	9.38046108	8.796053787	9.172294267	10.49935411	8.792634141	9.984990529	8.43763341	8.689372878	9.768314677	7.780376406	7.161803537	6.640639786	7.13314788	9.340226469	9.367314774	9.650451833	8.642231687	9.29953716	9.394436624	9.083729192	9.531551767	7.660769148	8.60152232	8.36502797	8.562824436	9.688395633	8.436461245	8.598760907	8.839536627	9.236782149	9.637739335	8.793273325	10.1617741	8.155440579	8.465987311	9.672276213	8.386269795	9.050248079	9.390666096	9.772762878	9.707443739	9.823549988	8.926183729	8.408680212	8.984167476	9.030656547
CDO1	3.456339781	3.452909959	3.696993404	3.445183134	3.786493234	3.455072071	3.647476144	4.123329191	3.939318446	4.142375664	3.906660925	3.538727237	5.51062153	5.172437469	5.384485867	4.998190063	3.304978641	3.592662172	3.433947692	4.349485739	3.4453684	3.535688352	3.489020597	3.816795041	3.778734379	3.367440477	3.78956388	3.97266254	3.579875583	4.638761837	3.766420939	3.479753937	3.454161916	3.730632114	3.459581529	3.409391581	3.549453736	5.005785039	3.157598869	4.332818307	3.612075824	3.380387367	3.528084317	3.468126061	3.589822425	3.830015456	4.123878492	3.388831545	3.685409494
CDS1	7.77490829	6.876414589	8.292356061	7.641606363	7.533877045	7.702716847	7.708242676	7.991961007	6.672769301	7.53416099	7.584556842	6.746170711	6.470773843	7.215552266	7.10123984	7.545008646	7.631400095	6.858540155	7.043067799	7.405102958	8.03358351	7.835974622	7.518061604	7.226687165	8.283711296	8.047699925	7.116981819	7.961202017	7.667618432	6.919652187	7.049941575	7.190642245	6.841447324	7.713359889	7.44939842	6.705243241	7.473204397	6.915429799	8.167074675	6.950348777	5.86442116	7.265595878	7.356459726	7.519729041	7.998112031	7.900401368	7.649820517	7.293344287	7.610161865
CD52	6.512361958	8.0939463	7.841777319	7.592608388	8.033939859	8.168941111	7.625632962	8.810605946	7.821770332	8.754515329	10.82124236	9.022832836	10.470034	8.798299183	9.441928799	8.798106487	7.7628746	9.34023354	6.974257757	8.412152737	8.793927293	7.794287115	6.330054882	6.518305955	10.97450551	9.087622245	9.212660154	9.850805938	6.968953037	9.66009283	8.434931043	8.659067499	8.774456172	8.347081387	8.557867951	9.088495944	7.771864351	9.114737721	8.011807746	11.54117643	8.749447412	8.814862448	8.692130754	8.117430216	8.171260169	9.888161143	9.260106558	8.825448362	8.473844494
CDX1	7.263654084	7.300535173	9.491462274	7.03814338	8.621860142	7.545743747	7.261606106	8.137961072	7.872456615	7.422591749	8.80762513	8.658875504	7.623510084	7.777511672	6.520362062	6.714189315	9.836882989	6.708201806	9.122752937	8.620259887	8.400247797	6.409054443	8.673400917	8.468366912	9.624603323	7.140810403	7.073962442	7.304873082	9.146542599	7.190738685	8.631774641	6.369761141	6.520393893	9.548557338	8.780132319	6.3873184	8.177952172	7.130632452	7.428565627	6.805846631	6.672575385	6.494656813	9.946272575	7.942066308	7.835596792	7.731006812	6.942897489	8.684372231	8.741154857
CDX2	6.474110479	6.356444204	6.273201512	5.277549689	5.878771492	5.29678054	5.362938867	6.208329031	6.223249718	5.180302748	6.393368627	7.753478538	4.553387206	5.017071008	4.445615163	4.688183561	5.868382317	5.407492129	8.402531574	6.555332384	7.412033434	5.902429582	7.447459064	5.321247261	5.809785674	5.036210277	5.633108041	5.161365836	6.136093176	4.973627115	6.312489334	5.737448798	4.565545327	7.299838554	5.588757234	4.734889788	7.693216999	5.624335047	5.946652263	4.458573406	5.928272158	5.837106076	6.658602037	6.529777846	6.285334362	5.16820872	6.263455883	6.497820494	7.563200707
CLGN	2.589365272	2.893580944	3.134087135	2.633008772	4.596530014	6.489499115	4.041253191	3.401086833	3.339254334	3.393890824	3.052143891	3.029532497	6.582076281	3.06408836	6.57881574	5.498381277	3.441084036	2.849638893	2.815115552	2.993038092	3.678369793	2.967851605	3.735462525	2.767051943	3.034559938	3.287572794	3.512048149	2.843286195	3.659851712	4.053396424	3.529683118	5.157375931	3.074341704	3.032085093	8.511407415	8.06183903	3.739177943	3.46963317	4.53751663	2.925620348	6.933958003	4.535397651	5.228027525	4.741915713	3.792504308	3.247375639	3.530810004	5.03748245	3.329430274
CEACAM5	8.269264527	9.263957736	9.016778083	7.637071823	9.407397278	8.299412191	7.759821643	8.484859979	7.810324463	8.58881366	9.053962595	8.117228228	8.48345639	9.124508856	6.28323056	8.319197237	9.135543681	6.167756781	7.590657371	9.483114986	8.90550921	9.104150405	8.812280843	9.383394513	9.3384365	8.598717887	8.425273531	9.269615217	9.252276572	8.32276818	9.406691688	7.909498668	7.219402848	9.152574486	9.55903764	7.203367087	9.156770594	8.427712413	9.43305247	8.672079126	6.583482773	4.864453661	8.143391417	9.227608404	8.159651612	9.189543353	9.03587244	9.026605832	9.580781332
CEBPA	7.559366428	6.22334385	8.127814843	6.391398014	6.867764579	7.424005026	8.028219424	7.925903854	9.25198106	7.507392874	8.451453744	7.076758319	7.926699069	8.111832638	7.641612861	6.272764601	7.574121619	7.784830161	8.093615518	7.35754605	7.651299022	6.461929971	11.37243169	6.268341565	8.807234287	7.491705831	7.667384376	7.558223574	7.755083554	6.625651878	6.737815866	5.906788825	5.44289159	8.073661261	6.292152186	5.514902312	8.528326703	7.259935268	7.05603421	7.475106423	8.36863205	6.77517302	8.06138021	7.813855742	8.802402476	7.567722816	7.004980598	7.513360631	9.136374242
CEBPB	9.800745456	11.65216347	10.19512748	11.11643512	11.58179289	10.50025794	11.72456765	10.45615984	11.08934949	11.98150041	10.95438261	11.42004486	11.19397531	10.55188545	11.7235205	11.39728886	10.88932044	11.10729452	10.94685169	11.63210277	10.29407367	10.93073958	11.51570622	11.81067641	10.90602471	10.91258117	10.97426964	10.41972611	11.96942334	11.2965537	11.18972323	12.15987691	11.51241647	11.02865096	11.10802103	12.84306222	11.80568712	11.60953398	10.85182099	10.98713264	12.44562122	11.28126443	10.53313767	11.46799524	11.03051376	10.48122056	11.56033868	11.87855408	11.67932386
CEBPD	7.939757452	8.248067724	7.717710725	8.51126052	7.536743632	7.554970609	9.426216735	8.004151014	6.56545119	8.483916176	8.031881481	7.096814789	8.637880847	8.280281418	9.956078654	9.619921777	7.661770805	9.423019642	7.667730931	8.292300324	7.941915929	8.025042376	7.635720095	7.3952643	7.876266582	8.23916131	8.233536788	7.898351499	6.956602897	8.743957217	6.788673205	9.198443868	7.370190235	8.432381875	7.689387377	8.899054105	7.897560398	8.091611725	7.14390768	8.431367918	11.00751789	7.626907231	7.398172126	7.895772476	8.342787645	7.674813974	8.590067428	7.727275442	8.14211138
CEBPG	8.406389609	8.636196726	9.267835756	8.978503843	8.833833415	8.887227209	9.155299997	8.755882749	9.513706347	8.297797082	8.937903665	9.058382753	8.374990177	8.58698797	7.923000525	8.406565541	9.530683688	8.790987692	8.907737605	8.77637435	8.969117004	8.913465021	9.914879434	8.669265442	9.149544918	8.452340408	8.958294263	8.634955331	8.94241743	8.146277977	8.649339197	8.690328111	8.673926217	9.29280725	8.76257786	8.060730036	9.732128664	8.027683477	9.060466494	8.20268225	8.287106407	8.725847613	9.275438721	8.218908334	9.028712388	8.76038324	8.532669743	8.426601508	9.309186547
CEL	2.942652057	2.843455277	4.186700605	3.032266817	2.97028578	3.375905942	3.348516662	3.129753583	3.462573116	2.818767482	2.763705453	3.063542197	3.018799184	3.252041905	2.851932103	2.852892485	2.813595389	2.781835278	10.50231377	2.904329168	3.419970326	3.017818032	5.216643831	3.047828239	3.20941455	2.784011203	3.592447705	2.973590368	2.882896426	4.311977509	3.145262196	2.811005605	2.937590887	4.490382575	2.872553674	2.860530939	5.541426253	7.016347611	2.978634266	2.884568875	2.870899187	3.027756338	5.248348496	2.940570147	3.092912801	3.070350841	3.009036948	2.952258912	4.924890025
CENPA	7.326893412	7.077200155	7.129143499	7.365927239	8.191680496	8.115265599	8.186546909	6.685637036	8.643021808	6.960783374	6.769896901	7.331119884	6.35911751	6.114001227	5.496467795	6.151911465	7.946115375	7.356639305	7.68513281	7.554377984	6.98158911	7.52663739	7.936155721	7.518188699	6.386516026	6.906961897	6.850137333	6.918511218	7.902933707	6.448803214	6.889784233	6.953020086	7.80835924	7.552587052	7.381407802	8.149988199	7.650333429	6.261938577	8.285997081	6.971675138	7.799158949	8.041252154	7.74063959	7.481099206	7.37843683	6.96592129	7.025968036	7.088930437	7.499856203
CENPE	7.724961711	8.073012558	7.935128207	8.604562659	8.984434963	9.228672786	8.239070998	7.560499151	8.368854644	7.817726986	7.427621568	8.822337866	6.886988276	6.325537121	6.096038406	6.787182631	8.454798244	8.542362827	8.00238065	7.552989212	8.090898701	8.426031335	8.768763549	8.280768934	6.503255179	7.7259023	7.302007689	7.115673569	8.336276759	7.340232721	7.364697839	7.982342634	8.400453601	7.968312868	8.146872519	7.819108648	7.587641259	7.238427284	9.215592109	7.560470059	10.34315357	8.502198838	8.602238576	7.565016455	8.554451954	7.952618102	7.854582413	7.242013675	7.87065957
CENPF	5.797953011	5.998184833	5.707004392	5.857767211	6.522713133	6.914149299	6.669022561	5.13590882	6.535318205	5.697611686	5.174961615	6.114647324	4.685328585	5.060783545	4.893755962	4.687966938	5.91836336	5.745295226	5.984594052	5.99015748	6.348505401	5.936162744	6.807413577	6.080412929	4.784729868	5.359294445	5.569016382	5.033471289	6.478729424	5.430231762	6.03483752	5.63051009	6.303641757	6.407489362	6.721803656	5.750373127	6.664187047	5.269016804	5.656224797	5.572979222	6.564373425	6.508002367	6.253587592	5.508196516	6.918194655	5.372787589	5.995970966	6.303822454	6.372204004
CETP	4.230610987	3.939943455	3.886886834	3.719577283	3.836809512	4.014225234	3.933689018	3.62941617	4.27843069	4.49615865	4.310348781	3.888530982	3.580564981	3.701799243	4.194248463	3.541532525	3.6060399	4.250938637	4.218341643	4.29326408	3.566382008	3.818389447	3.84055851	4.236941701	5.565116904	5.469296753	4.191032248	4.665749102	3.770257226	4.583716994	4.26300784	4.39426891	3.672252746	4.123025336	4.440005493	4.744977256	3.62113191	5.732790732	3.601338221	6.403932178	3.979456378	4.09324502	3.760477037	4.202521739	4.353460652	4.91191884	4.061161718	3.899624601	5.150130169
CFL2	5.842625363	6.738551187	6.204645563	6.860696814	7.133293891	8.223946098	6.320891586	7.494186409	6.788409258	7.684389226	7.113529747	7.045424779	10.96489301	9.471205497	9.360379459	9.7502059	6.646383572	5.399238274	6.204170678	7.741217934	6.636882474	7.268250636	6.466122047	6.437258258	6.340751084	7.053237397	6.784200764	7.569143655	5.174936271	8.193352849	7.127594079	7.336141447	6.259612594	6.287803084	7.205796395	8.479577978	5.626533691	8.494290982	7.910153054	7.355670418	8.470860471	7.146226182	5.974846095	6.447130548	6.524428496	6.930686615	7.157011789	6.806554643	7.144333884
CTSC	8.284540191	8.587184098	9.137054372	8.963989266	9.459347017	8.427702984	7.999013039	9.186418554	8.443699093	8.730200993	9.948585885	8.313078863	9.437497364	9.370200017	9.497658486	8.695938296	8.862661215	9.043055588	8.363603496	9.615218283	9.323519656	10.5564537	8.866845308	8.820158399	9.064804976	9.416056658	9.083141358	9.977808577	8.483102604	9.736296444	9.395907135	10.55476705	11.43370123	8.946547254	9.104278891	10.09645316	8.965885337	9.232288701	8.596812788	10.96192628	9.178798569	9.496275045	9.014248228	9.241340953	8.916857122	9.39831649	9.844272131	8.901226379	9.485054705
CFTR	4.466760388	4.962417781	5.897251829	3.357435136	4.104291939	4.511835188	3.316002235	6.12174088	3.644159148	4.386183703	5.261562624	5.924719398	3.478617709	4.767709763	4.691313262	4.024124838	4.485226985	3.027237483	5.27463138	5.030926756	4.193498272	3.131264279	4.100406981	4.808415544	4.943993456	4.779884293	4.831143759	4.963535488	5.36215342	5.00379557	4.254794917	3.130616619	4.086172947	5.542648076	4.210364626	3.093843863	5.18640651	4.453949738	4.511454654	3.898029488	5.103210318	3.621353499	5.758079441	4.725394031	4.011043787	4.741887498	4.544218054	4.391414045	5.848560081
CEACAM7	5.031210017	5.25721272	6.480417102	5.198298208	5.233803641	3.983523753	5.375308557	5.360611397	4.443068263	8.174021101	6.640216458	5.029725436	3.441381211	4.086558465	4.348463601	3.793139561	6.974223469	5.26382451	3.666351018	5.586729253	8.604285621	4.669333215	6.953330735	4.571251363	8.853821995	5.986508131	5.547077408	4.867549835	5.740138099	4.778085215	5.403239037	4.100057166	3.634647217	4.652575243	6.683418813	5.216045443	3.622599883	5.333844051	6.06486242	5.229214106	9.073217447	3.796054606	6.398993486	8.067724664	4.590860175	3.385198614	6.376822968	7.225289591	9.827882012
RCC1	7.033351859	7.128812286	7.375519648	7.511668546	7.001871078	6.717056464	7.310386032	7.063821702	6.699963183	6.988195311	6.88679795	7.392995246	6.397236952	6.485103332	6.131935372	5.85564121	7.263428401	7.592646474	7.03320993	6.469810112	7.202480739	7.785406152	7.279364704	7.496610573	6.726695699	6.477224743	7.203644695	7.001921472	7.354945867	6.156967795	6.714293989	7.228488429	7.22124722	7.457353848	6.499777557	7.279790554	7.960642813	6.479729897	6.822826758	6.46844546	7.368388431	7.525342938	7.748448256	6.997222045	7.891774093	6.787781219	6.518317407	7.02743189	7.051392231
AKR1C4	4.284668775	4.066613923	4.462094783	4.020798235	8.010951814	4.48991605	5.114034778	5.736018273	3.64549653	6.28975597	4.878352181	3.880982587	3.71832719	3.681718414	3.592479974	4.960492024	4.958645265	4.351245876	8.005907161	4.214435014	4.700758546	3.812756766	4.657093673	3.526525254	4.79590293	4.59078102	4.381051375	4.735069454	5.10779784	4.20006618	6.08303731	3.8958009	3.976811928	5.296987216	9.231478254	3.896641814	4.170945937	4.476561221	4.992914538	3.940488646	6.858904462	5.517409938	4.369892032	6.118112453	4.023090914	5.296932739	4.002972672	7.89635505	4.50985858
CHEK1	6.397475033	7.0886119	6.696583404	7.001511365	7.968187091	6.656240753	6.461194281	6.508443939	7.027101446	6.327921518	6.029295873	6.666141903	5.896363927	5.136451076	5.277017087	5.207617208	7.357510017	6.228298272	7.080117148	6.132349114	6.691610103	6.906139015	7.69289693	6.953713969	5.510582746	5.729209997	6.263068073	5.947367732	6.84007073	6.149816306	5.774050811	7.015911203	7.036275511	7.311929593	6.683448572	7.817844929	7.426852084	6.191821553	7.557984624	6.272421115	6.773699289	7.356024701	7.081139716	5.971588327	6.799468982	6.154636273	6.742069086	6.521423983	6.413870447
CHGA	6.540209257	7.989434249	6.651361032	6.643042301	6.48376778	8.164756917	6.42330808	7.74819107	6.332350163	6.780858903	7.443109372	5.937116137	6.555002753	7.921940508	7.846457144	8.753378162	6.570448828	6.360317256	8.828543043	5.955413534	7.518614697	6.13588481	7.150206626	7.78518161	7.938975016	8.845371451	8.38153716	8.284026079	6.598762322	10.40456994	6.624309011	6.190161307	6.423778961	9.543678706	9.486266108	6.578356612	6.485108242	6.023799438	7.790626716	7.672597014	6.489424919	5.994912318	7.32598271	7.366964538	7.46583209	8.108248094	7.513190615	7.294711993	6.678758925
CHGB	3.58654521	4.31482298	3.534684058	3.868708914	3.518257874	5.257172293	3.850145563	6.75480324	3.66004388	3.503645355	6.010638238	3.35539329	4.577971919	4.280768833	5.12101047	5.061204157	4.124412673	3.606699992	3.555047422	8.76815014	6.041799657	3.58864292	3.752160324	3.711505068	3.91989163	4.756925357	8.035796792	4.296347145	4.270867231	8.06063331	2.784539729	3.49783083	3.51378219	8.10664009	10.57381997	7.755201851	4.031191628	3.573122784	5.192669582	4.000439359	3.694205348	3.343587659	5.525615767	5.437653854	3.652278466	5.081761369	4.389748933	3.71741031	3.975190091
CHI3L1	3.870577554	5.982327185	4.8646848	5.840669469	6.533519432	5.783415546	4.06317112	4.873265539	5.515924488	7.126236815	8.277323824	5.313861706	6.088842306	4.93380293	3.874760052	3.960043773	6.143150196	4.978434681	5.971147663	7.489892795	5.631369693	4.993087006	4.720696019	5.38574981	5.584651247	6.373823974	4.930830291	5.171426516	3.883915403	7.744324459	6.128815437	5.194413498	4.953011298	5.58426237	6.35920317	7.974820865	5.651531191	7.106495016	4.860433471	7.823954137	5.26088241	6.7071896	5.462901021	5.574720085	6.359356349	6.355386056	5.554645619	5.949041397	5.934662944
CHI3L2	4.704544645	4.941729183	5.599401089	5.140204964	4.657934338	5.401351487	5.038571462	4.708280812	5.379096878	6.878676255	5.997077399	5.044501611	4.80894037	4.575340537	4.619298003	4.992173137	5.324234391	5.089620639	4.72036367	6.805463922	5.154560313	4.652090087	4.790304986	4.511085996	8.002046047	5.53388133	4.660895606	5.291397574	4.998075025	8.082720769	4.135106412	4.56937328	4.39104292	5.825466063	6.162893384	6.973397604	4.537891648	6.008065669	4.69291461	7.680000669	5.5016085	4.601878177	5.370343882	5.292533915	5.52669682	6.1894866	6.571211613	5.390364177	4.482092342
CHKA	7.507768497	6.751804177	7.086716538	7.166492109	7.128983897	7.605099115	8.167632657	7.351838086	7.915619876	7.322172935	6.785958593	7.22574431	6.219868696	7.133831211	7.491731448	7.150000213	6.764058486	7.105916593	7.197052624	7.187943675	7.559779162	6.855995105	9.392145979	7.747651394	7.441553174	7.501393765	7.217749045	7.155874551	8.19526146	6.95942752	6.457706256	7.304194026	8.024289311	7.688149591	7.175608675	7.668432621	7.793257385	6.776145548	8.546337261	6.830982128	8.128245269	8.012880535	7.05532077	7.933012636	7.382329425	7.067567166	7.480194941	7.94532252	7.182314831
CHN1	7.088983196	8.249984775	7.474195668	8.414937728	8.539990042	8.403178343	7.331085303	7.495272121	8.314682697	9.383912402	8.331788518	8.491137011	9.159582351	8.166532354	8.392450184	7.836061606	7.063330242	7.28180667	8.239650984	8.669399233	6.752323649	9.457797879	6.784833681	9.294261871	7.50607087	8.051306917	7.203348836	7.665861953	5.965182351	9.157614705	9.714086312	9.595803384	7.818054315	7.413001551	8.669259074	8.780961149	8.803340496	10.97022349	6.996007908	8.286924422	7.439970234	7.602579346	7.986963565	8.146920738	7.612597384	8.603767445	8.907176769	7.221977748	8.761000719
CHN2	4.306427657	4.947479864	5.798568726	5.704430013	6.095676675	5.89096142	4.862479501	6.084042446	6.434332771	6.129088979	6.056923744	4.420650113	5.482520262	5.893826529	5.622848804	5.611187427	7.732072071	4.73491497	6.311526946	7.337741027	5.643104108	4.643023109	6.450685554	5.464285811	6.388990797	6.133479029	5.901796728	6.164810949	6.90367839	5.568974599	5.752813265	4.650928092	5.361069071	5.675106557	7.057959082	4.643060903	6.975117613	5.709908704	5.590508092	5.860645929	6.360948353	4.848316724	5.684082491	6.044084454	6.644217275	6.062028025	5.274544956	5.679352296	5.637227802
CHRM2	3.331494827	3.469976504	3.621086235	3.418928861	3.56905421	3.241982675	3.284850051	3.333617562	3.885082385	3.272321787	3.103887955	3.246602093	4.009430231	3.852760881	4.834795706	4.137625847	2.94369494	3.548574601	3.503276364	3.236541777	3.051567277	3.126357302	3.430906026	3.625507697	3.358916605	3.224926977	3.587116656	3.353115	3.471448231	3.044889788	2.880610715	3.081334152	3.325798628	3.307292155	3.026259285	3.105845333	3.16339962	3.160850202	3.144774318	3.123552809	3.059974295	3.446365403	3.351122526	2.938944799	3.190483584	3.305640162	3.304675946	3.339615447	3.070608563
CHRM3	4.086343453	4.312591614	4.282704994	3.995387974	6.712648916	4.425773385	5.034100162	4.388715043	4.216341848	4.721051771	3.978007536	5.150802483	5.306372617	4.814293875	6.917987949	6.184814495	3.950031821	4.076432219	4.046758271	6.229835221	4.518466936	3.978642785	5.124280999	6.293149182	4.887118397	4.999182896	4.717255112	4.260912517	6.325294002	5.672097834	5.042977534	4.972556337	5.517646087	4.493069363	5.311898144	3.933502198	5.969099618	3.896774796	4.690253395	4.267603943	4.816649845	3.974153341	4.533732088	5.239816237	6.016547023	4.765899094	4.349706059	4.176194558	4.606463369
CHRNA3	4.660464678	4.651048217	4.542985437	4.941006924	4.428667341	4.677144379	4.464664717	4.456101803	4.610170196	5.227417337	4.432022577	4.49686523	6.972091488	6.368668147	6.850233679	5.644410149	4.356986884	4.545979303	4.564919162	4.652729898	4.55824177	4.790999189	4.705319069	4.927563657	4.532076716	4.392408341	4.870106701	4.57570518	4.418471203	4.525659554	4.373362268	4.275137499	4.458242242	4.487407395	4.617157363	4.503688011	4.620977704	4.556345954	4.507861605	4.439880883	4.475551058	4.71123217	4.458443955	4.644053484	4.438362019	4.576563494	4.546052233	4.34439618	4.536473022
CHRNA5	5.613851172	6.393223478	6.286381717	5.883013119	4.751166496	4.815990467	4.395628238	5.920925751	5.699835297	4.870531561	4.594027159	3.763519641	4.332973242	4.151110997	4.304848214	3.7834166	6.524360972	4.844277517	4.083207965	5.644987897	4.733456791	5.66473651	3.506990507	6.935474672	4.633293521	4.846383088	5.623221458	5.463336173	4.934883996	4.7989575	5.955157336	6.470323372	3.955279435	6.520069028	7.487971136	5.723555707	4.691862646	4.4566618	4.992914538	4.894526798	4.621433344	5.562808021	6.240788901	5.458525718	5.197926759	5.405858963	5.381224241	5.214639034	5.275902357
CKB	8.706936017	5.931800221	7.42446857	6.338670673	8.008651703	8.530008713	7.888678718	8.031776655	6.820264025	6.484979241	6.774475899	6.996437707	9.43512748	8.353597257	9.235717736	9.783552181	7.52739654	8.972079046	5.853705875	7.475098039	7.125974662	6.817124113	10.87826457	7.482008859	9.254488868	6.994987952	6.309815889	7.848284852	7.43139444	7.50270223	7.159399714	7.224702648	6.945510259	7.141294371	8.96220596	9.324594221	7.910196376	6.241094988	8.905252011	6.653712107	7.299007919	6.316301264	6.760550529	7.29747919	6.830434909	7.035002028	8.15733472	6.425443539	8.733629137
CIRBP	7.327073957	7.183388767	7.13006614	7.177607708	6.64902322	7.57113903	6.711395386	7.669818171	7.044300781	7.144395316	7.788797074	7.396367476	8.046493983	8.314742027	8.681385005	8.130909814	7.390859892	7.705571233	7.684786698	7.325994579	6.834981169	7.214067755	6.826703668	7.290898003	7.807631091	7.855148555	7.166459674	7.431221875	7.111206304	7.775191691	7.565346104	6.937427581	6.994385872	6.892217061	7.223514963	6.981487934	6.886688537	7.510463525	7.348859154	7.765864719	7.109901973	7.458966108	7.643797554	7.351189131	7.235754667	7.398421422	7.908560303	7.42975515	7.03578093
CKM	3.683540582	3.679062887	3.525088337	3.807217269	3.82722863	3.586806643	3.803541865	3.883015952	4.001638466	3.477970858	3.82232751	3.752250807	3.524764616	3.952406928	3.563409695	4.005976869	3.828855459	3.54564934	3.711164047	3.375415797	3.789687259	3.505049344	4.033267501	3.864438124	4.742793608	3.716531127	3.847988795	4.074202004	3.573918248	3.58986599	3.441539895	3.767067152	3.72849275	3.816964886	3.636809466	3.755527119	3.682302998	3.52358635	3.884921762	4.178210647	3.483843625	3.850122804	3.815879067	3.672840645	3.463031961	3.82044328	3.603192033	3.720913899	3.796935979
CKMT2	4.081837315	3.66652564	4.143334513	3.904450924	4.809867989	3.805355646	3.906028603	4.011858562	3.687023099	4.035792718	3.717548197	3.554268294	5.393506917	4.590537968	5.472202127	6.292223315	3.680183021	4.573058573	7.620078043	3.892695267	4.278775917	3.596050253	6.043233308	4.092314386	6.093035654	4.264613841	4.027236985	4.918392782	3.916557904	4.269208607	3.667380211	3.349293576	3.540019051	5.58823181	3.44913469	3.29789518	3.31532789	3.643403631	4.381690613	3.453626296	3.492337308	4.004933749	3.742395096	3.929972521	3.464168675	4.060274383	4.241426058	3.862509551	3.847429732
CKS1B	9.901781791	10.31049303	9.787716592	11.17580358	12.1703375	11.2767488	12.16256048	10.1192398	11.8257142	9.995368852	9.725364977	10.85597579	9.879688695	9.86137249	9.851138445	9.050064456	10.1771893	10.75891158	10.43737311	9.89407541	10.83957614	10.96740518	10.85981618	10.76226166	9.204796041	9.463886938	9.958588205	9.504735575	10.96371425	9.442075612	9.698241624	10.3113931	10.76228189	10.83921962	10.04644223	10.99056379	11.13877544	9.273588737	11.97525529	9.773539242	10.7463787	10.70065876	11.3363238	10.70644414	11.31258903	9.65386014	10.44902519	10.87172514	10.56340423
CKS2	11.34701999	11.49717535	11.47440279	12.17498163	11.94580036	11.37974984	12.4168023	11.81430585	12.43305314	11.49947363	11.24554172	12.44070476	10.9931101	9.731530739	9.532899666	9.339091327	11.33219844	12.40618283	11.66292818	11.14789557	11.96597946	11.81566855	11.89638176	11.49527448	10.46121096	10.78318269	11.30132093	11.12514661	11.71802254	10.68653309	11.96856991	11.37243605	11.87420466	11.80123427	11.24300926	10.94591596	11.00364931	10.10983526	11.85740295	10.83518891	11.3589727	12.11958691	11.69700423	11.5561677	11.50365842	11.03572965	10.40490192	10.81034534	11.41201897
AP1S1	8.782894509	8.067023656	8.387630913	8.672148707	7.756299306	8.153449869	7.664516405	8.734209097	8.696992709	7.95323584	8.363851193	8.617287533	7.845966714	8.261819961	7.430033153	7.081112988	9.1110467	7.936749767	8.178567076	8.69246018	8.300266078	8.459183344	8.377924649	8.655747996	8.282607699	8.126702934	8.295526344	8.48307449	8.395936373	7.798844889	8.703237928	7.981472934	8.348948182	9.255626838	8.384904299	8.085475956	8.530660064	7.663225802	8.069390528	8.113793907	8.377483808	8.642403279	9.465411571	8.247393491	9.400682305	8.310920882	7.783006367	8.570748448	8.561138858
CLC	5.346913354	6.861120886	8.55498202	3.64561612	4.128855313	8.525427645	3.951352417	8.386350186	4.081823327	7.135838982	9.096512341	5.937965318	9.10062063	3.899822554	5.111677369	8.79425955	5.918878045	3.695672677	5.290280946	8.707557878	8.667335464	7.483074689	4.645624092	4.148026779	7.905436404	9.459737156	7.892528891	10.3052056	5.352156336	7.312669182	6.918222896	4.566344992	7.276876899	7.495074234	7.416760479	4.662620336	5.704263915	9.266248846	8.784927508	12.63998003	7.272712678	5.151746244	7.019850268	7.387047817	6.054636876	9.48344602	8.001228416	7.876430933	7.181579865
CLCA1	4.941573867	9.485047252	4.384954363	4.939335315	4.67686827	12.85295671	4.571393717	12.28469935	4.48833351	8.6872271	8.980457896	4.394557806	4.18726182	4.606816793	3.837714328	5.187959909	12.68933116	4.709998951	4.394334748	5.309436761	11.18326216	4.16452565	5.651250532	4.301353504	4.725519346	5.690958575	12.33587952	4.62164346	5.695115824	4.109412513	4.171669332	4.745507832	4.158858871	8.283539485	8.968288857	4.055777247	4.396593952	4.425686665	11.89612032	10.10830776	5.132369793	4.668329383	9.314708353	5.518675353	6.130629882	5.500099734	6.614902658	8.64198901	7.1620511
CLCN3	9.067891344	9.26842909	9.102209891	8.855195398	8.505598669	8.064476823	7.792980999	8.903757673	7.854546569	9.184497103	8.376493199	7.878290282	7.713793106	8.605942848	7.63329297	8.15493634	9.469767564	8.813384974	8.822218266	8.673265057	8.950109031	8.601317941	7.667656656	9.314918229	9.071019054	8.874407487	8.891935691	8.537132963	9.519830931	8.246445643	8.135077296	8.680683541	8.602658601	8.672861854	8.217654126	8.794604228	7.815792536	8.370164856	8.348036853	7.951639336	8.316734251	8.950142084	8.982372119	8.864434898	7.971774616	8.712604946	8.791270021	8.02542726	8.513345216
CLCN4	4.484149639	3.976809169	3.853956799	4.257192048	4.112162936	4.434073472	4.578292886	3.891923966	3.894124744	4.858114384	3.845383752	3.891309332	4.017731904	4.158826836	4.02857599	4.199516843	3.85907053	4.489538151	3.494460699	3.83758723	3.957291932	5.414858972	5.00517807	4.478796341	3.992489372	4.168936272	4.495042902	3.960496791	5.419300841	4.485804179	3.94631609	4.119045153	4.706962508	4.249968111	5.884645906	3.534011482	4.325120783	3.93296299	4.402239167	4.412774967	4.400356803	3.756359158	4.389406555	5.102962212	4.641615731	4.009121126	3.865592775	4.544021068	4.429327091
CLU	7.524412408	5.69297955	6.279090872	4.085811139	4.577853084	5.81190827	5.527268169	7.205132324	4.359887125	5.911115482	6.171662795	4.17302236	7.467962994	6.932972363	8.287540168	7.45763349	5.126989608	5.121550965	4.76023172	6.576283062	6.268052413	5.179567097	7.429467296	4.925390672	6.724774902	6.920425329	6.635577914	6.981506909	4.407626191	7.243233373	4.391327042	5.760627691	7.59052171	6.282438183	5.727443669	4.306880276	4.143141249	6.456645018	6.117106642	6.789890553	7.488534434	6.501372618	4.82548746	7.510441326	6.911503771	6.395589818	6.332072348	5.608733319	5.86051682
CLIC2	4.591314154	6.722904233	6.346092918	5.207738413	6.790786545	6.222381935	6.431501397	7.695564982	5.25614413	6.755465379	7.877373154	6.915367965	8.418872167	7.193910456	7.816188502	7.139777897	7.11095904	6.79207531	4.728282179	7.514205642	6.884530393	6.469580296	4.482892453	5.347222659	7.083826521	7.298621567	6.525866257	7.795297636	4.775038258	8.253862345	7.215632605	6.713038017	6.095653533	6.085622747	6.857686675	5.959725362	6.005789639	8.481671863	6.165796498	8.85240255	6.306548403	6.597985783	6.688670252	6.267312986	6.579904061	7.523385311	7.312484263	7.291225871	7.528502486
CLK1	8.390087728	9.086275992	8.48169704	9.881780645	9.633058905	9.439091123	8.478820801	9.362004463	9.916620466	8.819376028	9.472931219	9.72888251	9.81750717	9.163749514	9.870258044	10.1052393	9.43020093	9.644988432	8.413226743	9.079462926	8.640285692	8.538890423	8.639436192	8.810503699	9.137663715	9.285555615	9.173590267	8.89281062	9.006800405	9.227565239	9.371123836	9.159346496	8.604146772	8.265321531	8.413473743	8.593882032	8.222437915	9.042683213	8.967710668	8.916593405	8.894608465	8.76373397	8.382721152	8.392673083	8.594371762	8.59143008	8.916101712	8.931025783	8.931374316
CMA1	3.843099633	3.620903171	4.103227764	3.884903801	3.834307774	3.777881293	3.959515287	4.109914818	4.050828288	3.987036104	4.383381635	4.023485355	5.222619892	4.121212138	5.016562522	4.48977435	3.870647688	3.793426119	3.752709387	4.050901971	4.392639955	4.090720614	4.025160246	4.344864204	4.326017838	3.754887535	4.124465674	3.868325643	4.15674267	4.576779509	3.691746915	3.899045849	3.960263779	3.581580909	3.790333639	3.687960683	4.174723181	4.196809502	3.768421438	4.889839661	4.261289591	3.310758605	4.085546504	3.783888575	3.474918495	4.191931574	3.506343585	3.751774029	3.842009563
CCR1	6.173565576	7.1868661	6.490375143	6.854198177	7.440651263	6.557081396	7.139670333	7.250098118	6.5438068	7.714262647	7.938107715	7.829351963	8.099454576	6.643230846	6.783040047	6.42869533	6.585190247	6.869769796	5.834014708	8.029944967	7.208934565	7.841188596	6.457285978	6.848574533	7.574996686	6.932135269	7.768131149	7.755789317	5.31538261	7.146855421	7.570920702	8.1005759	7.878710398	6.256070272	6.841192713	7.395033792	6.837692296	8.803014035	7.238389356	8.605297782	7.348437942	8.03275156	7.205512421	7.753688945	6.78879661	7.358183863	7.366849756	7.43809144	7.817004971
CCR3	3.83011194	4.190480485	4.656604198	3.6405897	3.814977586	4.617472341	3.877722346	5.307117756	3.791708544	4.686000738	5.737692714	3.427588032	4.755018119	3.679672957	3.57733291	4.492028819	3.607683807	3.61738203	3.606672248	6.532504052	4.478616336	4.244585153	3.381731578	3.735586261	5.529858655	6.832744797	3.871824167	6.512671671	3.433686581	4.065350067	3.881900377	3.866287266	4.145591024	4.130461484	3.721230269	3.867292548	3.897822929	5.907675228	5.852692646	7.449713329	4.087634778	3.920203708	4.349871738	5.499038617	4.045188654	6.087872167	4.562896871	4.840942932	5.947560469
CCR5	6.155964724	7.466947936	7.20956641	6.781891137	7.243064225	6.932330317	6.686264168	7.353235817	6.473263879	7.730499268	8.775847302	8.678682588	9.403485647	8.300741643	8.628935991	7.651685601	7.260506117	8.497343489	6.689122121	7.926381624	8.097418356	7.756473355	5.918730034	6.234521464	7.88170126	7.765836737	8.138467953	8.550872415	6.284632611	8.31778587	7.677859039	8.154696562	8.431747483	7.489152599	7.757911938	8.482618175	7.401611496	8.405632986	6.873280247	10.29680377	8.075176892	9.03084532	7.941907446	7.40474597	7.481050838	7.85919172	8.945532775	8.046983106	7.792881942
CCR6	4.845296906	4.461854543	4.970239668	4.416778501	4.389127137	4.017129405	4.258910796	5.296916683	4.277973554	5.326701876	6.528928903	3.915532175	4.612178305	5.467943864	5.542929551	5.494547643	5.205112883	5.552266883	5.255037847	5.093905887	5.39908728	3.662027213	6.02095275	3.770596701	7.467462507	6.211752352	4.424851873	6.898100609	5.432870639	6.272430135	4.67807266	5.554692257	5.750227177	6.099323165	5.136205322	4.154116475	4.934038171	5.81113525	4.201192309	7.864115724	7.215297421	4.054324444	6.01676437	6.406782362	7.034942147	7.056883939	5.691597375	5.515421348	5.494028896
CCR7	4.84371568	5.764559851	5.350765027	5.282233222	5.285012302	5.006605008	4.876363233	5.250021016	4.092725219	6.901261008	7.343431421	5.144508441	5.614974485	5.433164346	6.540259918	5.836952268	5.276987014	6.107738743	4.690484802	6.646760425	4.979384719	4.169335996	4.57240701	5.074792154	7.548697859	6.448418976	5.196810096	6.955467909	4.297267038	6.896601012	4.953134459	4.905344198	4.345482829	5.695300878	6.480330519	4.514609694	4.933759307	6.738731845	4.554968204	8.492064101	5.643363854	5.507584393	5.702359322	4.954552878	5.294043162	6.287622939	6.622285729	5.552735154	6.210232283
ABCC2	3.781126137	3.9512337	4.472933258	3.938149872	4.219476491	4.248308444	3.981328585	4.114685094	3.933021742	5.280345915	4.60360743	4.180258733	4.534600802	3.977307771	3.56646812	3.89813812	4.495720758	3.974909861	5.22830134	3.858372883	3.773145258	4.507011236	7.46705654	4.317194108	4.09152816	3.717843574	4.046736382	4.013084633	5.865490071	3.934548696	3.753260196	3.895744231	4.091477257	5.364174236	3.747890252	3.763649068	7.132234778	4.3459384	3.877585553	4.007854709	5.103257132	4.125560791	4.37739632	5.28863528	4.065431733	4.115433093	3.930687171	4.069434371	5.895276651
CNGA1	4.365184302	4.264281354	4.892037224	4.458937117	3.652214881	4.532557902	3.812829993	4.323311545	4.070348257	3.99228318	4.376116719	3.969238054	4.614021691	4.76307403	4.31609241	5.090145418	4.947777694	4.06548472	5.331548984	4.518184021	4.594195255	3.863209289	3.890618154	4.475046694	4.762585192	4.085706671	4.74758546	4.032266317	4.635934628	4.042390807	4.730425326	5.881120935	4.634258536	3.662598307	4.072831732	3.633619739	4.517454701	4.202258968	5.725086485	4.558423413	4.356102824	3.815334997	4.648272969	5.681505773	4.325144017	4.677866049	4.155267544	5.31736009	5.145485042
CNGA3	2.627479182	2.733303134	2.707836033	2.866385918	2.575748148	2.645026224	2.446813175	3.055350082	2.92637996	2.627800981	3.037340628	2.772612153	3.344077724	2.862270632	4.857367978	4.137625847	2.87797483	2.968581326	2.748900311	2.982770184	2.646340455	2.918254839	2.621744637	2.771163491	2.602460208	2.661542902	3.378896977	4.626375438	2.676532556	2.975838833	2.798166603	2.6146935	2.543340975	2.677628704	2.662131358	2.714036846	2.729196913	2.772179584	3.011439454	2.776274163	2.582426604	2.55365092	2.597296531	2.801155877	2.896639908	2.803339103	2.668080122	3.048477937	2.518700265
CNN1	6.407031055	7.377128953	7.209264001	6.055613282	6.435034933	6.334011529	5.023572919	8.355982778	5.833598366	8.792903248	7.642294227	6.332490657	12.86869687	11.65470387	11.35094368	11.38647096	6.425528282	5.963932096	6.921320794	8.38298904	6.64217253	7.608230745	6.470201109	6.745979403	6.91664739	7.388374252	8.102547595	7.964739111	5.777582973	8.552678195	6.829882351	8.198786165	6.310999042	6.356674313	6.387753287	5.455302727	5.339721945	9.532543341	6.659653566	6.781208345	6.427761469	5.485624063	6.12412247	6.466507999	6.391391478	6.69489948	7.443787115	6.870942619	6.953617449
CNN3	7.400124888	9.027074751	8.963667442	10.30657883	9.736159969	9.887697734	9.616753828	9.44819408	8.537664302	10.46040891	9.612212524	9.572551713	11.20586244	10.3447396	10.98923036	10.4980675	8.436631136	9.32138401	10.70965192	10.41693059	9.499510266	10.73262223	8.78409246	9.689953752	8.750525868	9.669729243	9.998418421	9.502431044	10.17845231	10.79138131	10.01787899	10.62116782	10.24911979	9.907898654	10.46616707	10.70562368	9.866094419	11.16599586	8.9541655	9.925842776	9.556785216	10.36469856	10.8168584	9.186488236	9.6133742	9.637160928	10.35651165	9.354973274	9.622147046
CNTN1	3.157722323	3.239810234	3.198775175	3.184051758	5.857998083	3.315288591	3.208060055	3.231757269	3.165287519	3.402688587	3.132270877	3.175881309	5.081785205	3.849400373	5.965198272	5.804823484	3.04206836	3.078712638	3.300569442	3.241743471	3.148154333	4.105742684	2.98577122	3.272626256	3.161422234	2.975251876	3.51369589	3.309008611	3.049901958	4.021180723	3.212793424	3.081141365	3.328283934	6.0925477	2.972503421	3.063647296	3.1363267	4.244620513	3.739438054	3.176539344	3.063680431	2.963533461	3.086896437	3.070488464	3.099017049	3.104496876	3.39844261	3.197092938	2.903655998
COL1A1	6.699542213	8.522581568	7.688223991	8.480551884	8.328918788	6.878427676	7.626599491	7.085225202	7.594329644	8.826265307	7.932972253	7.981683889	8.788093884	8.135188945	8.210048123	6.837447313	7.800735505	8.050072166	8.425063661	7.905077708	7.004899201	8.997769625	7.113367466	8.582265001	7.435073498	7.533873025	8.200599083	7.454978476	7.105417442	8.981150488	8.501035621	9.055882488	8.719115143	7.176562205	7.288491219	8.479678115	8.311691618	9.629041936	6.757343205	7.255547665	7.399685713	7.517654835	7.622151143	7.635546894	7.381697591	7.946538765	8.342618824	6.910280614	8.107287727
COL1A2	8.537457564	11.03329986	10.21702673	10.94965721	10.66141544	8.589521821	9.688028226	9.415216076	9.6519942	11.70812562	11.01978625	10.5807195	11.83221432	11.40625354	11.25684645	9.359827278	9.865200321	10.51145133	10.6735916	10.51624821	8.68423498	12.25041532	9.038502825	11.20321299	9.589163288	10.25267144	10.85118502	9.734172543	8.875938197	12.15205979	11.67733975	12.1116778	11.69817536	9.168745368	9.045209748	10.10914091	10.96782132	12.7478209	8.484050835	9.73988075	8.983236726	9.304771633	9.516583135	9.60554854	9.188265611	10.38872034	11.2301067	9.458173965	10.65760063
COL2A1	3.582385589	3.319069558	3.281482552	3.672947797	3.423333632	8.244406753	3.43303589	3.281859906	3.430655315	3.289743767	3.304398113	3.443534258	3.21493896	3.462627293	3.161431164	3.814143232	3.196714114	3.42966379	3.548042715	3.243196151	3.421582416	3.303704428	3.988381185	3.801002993	3.443397125	3.342454546	3.29934119	3.685613345	3.52229302	3.388639795	3.229824009	3.233259744	3.28462927	3.569984471	3.274514968	3.416287393	3.324198649	3.51919578	3.359703956	3.387912154	3.233209342	3.281803203	3.40127205	3.466864225	3.287775116	3.625044859	3.371485135	3.593836681	3.31026687
COL3A1	8.779361502	11.47734242	11.01657417	11.0958413	11.19919753	9.471646639	10.194243	10.29698725	9.741393785	12.13089925	11.56082373	10.75058708	12.04587991	11.73671202	11.69173283	10.50036803	10.21751151	10.92735421	10.91169388	11.52899358	9.718859508	12.42326792	10.07756086	11.43500931	10.29037929	10.72299801	11.04925804	10.73002912	8.889549222	12.28174698	11.68249531	12.29626135	11.67457617	9.507388048	9.594254075	10.74164051	11.09927671	13.00223022	9.146624608	10.69669721	9.642136534	9.327705548	9.523450801	10.06382778	9.521663446	11.35043718	11.372592	9.929108753	11.10454213
COL4A1	8.285878248	10.13726331	9.360507221	9.444932203	10.38605381	9.719781875	9.531085974	8.590239636	10.13555491	10.92470775	10.24813116	9.707721207	10.65131641	10.31275328	10.85913728	9.140217899	9.349321213	9.408006993	9.999389868	10.74668457	9.064946678	9.809440356	9.279183682	10.72141955	8.435147778	9.847585512	9.241798929	9.686129784	9.17629461	10.56829673	11.35071715	11.20413203	9.546948426	8.930780661	9.736675528	10.92875594	10.21397354	12.05717589	8.791891619	9.483173492	9.557030845	9.807975301	9.708029953	9.723817671	10.03547224	10.11304022	10.50061187	9.507242188	10.91813291
COL4A2	7.105195932	8.87011501	8.376453756	7.770744611	8.839767544	8.770397735	8.150626984	7.685999283	8.278812133	9.633124948	9.147977183	8.207144819	9.610035679	9.645776818	9.723995958	8.022997305	7.891883525	8.224730577	8.910810464	9.528113016	7.900652444	8.535670202	7.960556026	9.163694516	7.749746429	8.635856056	8.179627976	8.596953618	7.775646491	9.264829793	9.962778808	9.628642789	8.291358164	8.0156629	8.60005171	9.609742927	8.827710955	10.86369668	7.668250426	8.502622213	8.158438366	8.715021387	8.821041902	8.819624056	8.727595951	9.071604856	9.178853685	8.520049586	9.585432931
COL4A4	4.037477747	3.534504868	3.597590058	3.635227246	7.273713219	3.702785395	4.931878045	3.604253259	3.764757164	4.651130727	4.086562488	3.749035747	4.414219836	4.226442709	5.445795507	4.044816704	3.635662403	3.724756067	3.360502183	5.789765527	3.733805164	3.522731612	3.865673579	3.873916134	3.792496613	3.65971449	3.839895288	3.837226034	3.509063736	3.911127097	4.878465344	3.39212963	3.558893072	3.678742526	4.170332135	6.059802616	3.433652312	3.617558395	3.925674258	4.434803398	3.542646662	3.38427546	3.575465257	3.350294364	3.681388583	4.045902404	3.644918458	3.743850085	3.921230342
COL4A5	5.069223247	3.853312783	5.482344682	3.695949144	5.12152988	5.253354439	5.359606076	5.458574089	4.774666229	4.439848427	5.359552839	4.169158413	6.034952027	4.937966708	6.445714845	6.40199859	4.748060478	3.422873915	4.4406883	4.694830376	4.981072593	3.919572007	5.571910199	3.90229115	5.004997999	5.867375233	4.785450757	5.522459131	4.318699602	5.74611308	5.307041246	3.51988516	3.430842821	4.751163463	5.696084745	4.549107996	4.350670359	4.617614079	5.249949641	4.764832984	4.492400861	3.2373662	4.713356288	4.858716049	5.255281985	5.92709953	5.190704109	4.734390959	5.456249622
COL4A6	4.178115222	3.458049537	4.343538613	3.42394952	3.72496791	3.639694075	3.712615035	4.465906625	3.896816754	3.770161897	4.48746547	3.319290072	4.910973232	4.064927309	5.498335098	5.149465863	3.971468418	3.189462438	3.607702655	3.800653639	4.206997261	3.239943472	4.649136686	3.436160082	3.987349473	4.598145893	3.593079779	4.280387904	3.684944281	4.505777137	4.00044728	3.338677572	3.286325654	3.835724909	5.278289769	3.355208118	3.647810981	3.488990643	4.113165744	3.991368805	3.740123145	3.176781663	4.048850677	3.825482494	3.839270077	4.751368859	4.302468841	4.03873896	4.492774467
COL5A1	6.330448879	8.221215302	7.775537983	7.745364488	7.954351445	5.968071241	6.606047905	7.057256654	6.991456029	8.657853103	8.050125611	7.144356439	8.796190697	8.327022949	8.346854666	6.931695193	7.38043391	7.089652025	8.077052629	7.574412023	6.618358674	9.304675366	8.074571582	8.403496708	7.041207814	7.711463217	7.468616812	7.69616871	6.261668504	9.476421328	8.983642586	9.521794663	8.599108986	6.683193924	6.587434448	8.465831024	7.699707701	10.56574405	6.33811008	6.694583277	6.463726857	6.190190917	6.908540508	6.889138618	6.738262132	7.94189082	8.337590196	6.235024655	8.052783618
COL5A2	8.147042014	10.35230885	9.516236263	10.58255136	10.46966196	8.389170543	9.546367687	9.268964537	10.06005041	11.07728215	10.49122804	10.24488919	11.18851836	10.26921829	10.27903324	8.793861036	9.851637554	9.442487601	10.19132425	10.15676318	8.878202419	11.61863986	10.04763108	10.74000362	9.273497374	9.778600971	9.980103707	9.534991095	8.59579387	11.45794357	11.01147559	11.61912587	10.85809973	8.893232762	9.082540713	11.23754183	10.06914624	12.53107492	8.466949902	9.395265601	9.024388085	8.594405564	9.278494626	9.305463707	8.864907427	10.15708936	10.59698573	8.91236324	10.50707467
COL6A2	5.296760693	6.057230291	5.718868611	5.410874115	5.668331187	5.352362301	5.01740112	5.658752105	5.199202998	6.371707915	6.400813589	5.408615241	6.893528138	6.886611482	6.665740579	5.905436927	5.292483755	5.726748052	5.918610995	5.773794212	5.334751596	6.538144174	5.766425662	6.162443243	5.556353753	5.642954914	5.612591989	5.751322996	5.438609266	6.460582044	6.464096138	6.730316625	5.935392457	5.168897745	5.364843722	7.037745974	6.038042013	7.660083388	5.162248492	6.102416954	5.060746776	5.41166991	5.463588711	5.497057662	5.451376999	6.046410721	6.034271301	5.169497199	5.802195942
COL6A3	9.977778856	11.66027189	11.46882871	11.38158501	11.87467879	9.799355873	10.66954682	10.93742109	10.80253723	12.24448265	12.21357982	10.83677094	12.65272998	12.08101768	12.53167319	11.07782334	11.08042235	11.14960169	11.45664099	11.75391491	10.31186024	12.30408881	9.998149877	12.03748265	10.67645908	11.49355101	11.46331905	11.03284078	9.645025727	13.01730248	12.35192594	12.30606299	11.65377205	10.1812636	10.26185842	11.76729188	11.5704399	13.02963087	9.648424289	11.48781629	10.20132948	9.800168107	10.42306198	10.42576494	10.23152148	11.95729893	11.95271895	10.48908125	11.95403615
COL7A1	6.015695509	6.975195817	5.987900284	7.050774827	6.777340616	5.796385877	6.141219894	5.766190481	6.722060132	8.086904789	7.607451954	6.836095648	5.665093052	6.018034814	5.553917191	5.3402579	7.225187391	5.922406794	7.040909592	7.213197309	5.895314682	7.746324963	7.814232598	8.078004944	5.943033081	6.0924372	6.24118428	5.840076542	5.778818214	7.436374189	7.202160251	7.874181496	6.675464603	5.892844958	6.058372103	7.923864476	6.986631601	8.124361185	5.688965971	6.363298762	6.380609851	6.211139607	6.505758522	5.982818815	6.258364011	6.394555428	6.793451602	6.725525016	7.156277343
COL8A1	4.056303357	4.996954491	4.847188317	4.718421289	5.18803607	3.790913926	3.839278846	4.169039403	4.285767978	5.939542703	5.257238741	5.043211445	6.611549829	6.236333881	6.528548299	4.281098415	4.112727023	4.553334353	5.012202041	5.905007862	4.196737304	5.381180243	3.484068677	4.953518906	3.859843531	4.777142324	4.829027388	4.940095754	3.679387544	6.334883632	5.722472003	5.745634692	5.217269507	4.157983513	4.498760147	4.58225217	5.302003621	6.398097902	3.757563841	5.281865381	4.48916378	3.912444187	3.948273	4.24438121	4.546006171	5.016668014	5.714863137	4.404968819	5.028884763
COL8A2	4.8001287	5.112961619	5.010567205	5.793917842	5.505143848	6.21375209	4.891607669	5.193089601	4.958626944	6.565552641	5.718994776	5.595355194	7.230424417	6.977154667	7.697465439	6.572664653	4.901376044	4.825362208	5.493612398	6.093226643	4.87107355	5.842352479	5.195259312	5.402369926	5.258847291	4.963027953	5.579059108	5.670270331	4.720341925	6.309286651	5.767620242	5.682348776	5.537072058	4.945418248	4.909178308	6.532990673	5.670114807	6.82528365	5.114505466	5.856325808	4.905427856	5.370784424	4.854677201	4.710233768	5.172828154	5.445324889	6.162055088	5.35968232	5.590352473
COL9A3	4.437648032	4.573672838	4.887925597	3.888717104	8.927527583	9.973727482	9.069800601	5.048984319	6.436695324	6.785625496	6.577832894	4.206338267	4.841045654	5.093529732	4.889492658	5.374995957	5.869511119	4.239333486	4.660455203	5.777848806	5.137568778	3.684389904	5.160769914	7.21304902	5.649555459	5.216487401	5.32734638	5.819314702	9.611404773	6.163722646	5.085892911	5.156038352	4.699464736	5.569905867	6.688109397	6.717891378	8.784330243	5.396504172	5.569026672	5.875541969	7.51759845	3.815066553	4.916220272	5.985907343	5.395230172	5.433396122	4.580463856	8.765877173	5.824566273
COL10A1	4.420413324	9.634849245	4.436830926	10.17548817	8.972960192	5.374615046	6.304810279	4.578810774	6.618913285	10.85450026	5.395340916	9.435239006	10.17464726	9.719590138	8.506515628	4.498769665	8.562950698	6.474532666	8.369010047	7.958294198	4.947244651	11.01446501	4.505560422	9.861866336	5.006064469	4.568686793	9.513049291	6.452532375	4.147595246	7.522588484	8.754726008	10.45762074	9.93059714	5.931246492	5.297474193	7.413138499	8.123333691	11.26806254	4.62357245	4.517489399	7.231488452	6.598197784	5.496545472	5.483490719	5.630740807	6.650094779	8.924808882	6.422127632	6.933067403
COL11A1	3.833958985	7.073800538	3.898012907	7.557796174	6.301543058	3.75666501	5.125527206	3.270533919	3.939971229	7.467280926	3.51358339	7.499839198	6.545103843	6.125121929	4.502040729	3.092527006	5.201281482	5.912512441	6.324849078	4.267462159	3.742717098	8.995680197	3.588721213	7.041430205	3.578495129	3.460116664	7.348955886	3.56743857	3.555020685	4.501197047	6.298052732	9.216973145	7.443760971	4.378044392	3.700977703	5.410926551	6.159288903	9.385990649	3.583425758	3.143087555	4.913553446	4.845894949	4.421896493	4.697686253	4.916269056	4.445066057	6.651004562	3.735957233	5.279402396
COL12A1	5.27653382	6.771049189	5.492068673	6.526443205	6.925604785	5.04090403	6.024048696	5.50528789	6.323052165	7.683483638	6.524128474	6.547281977	6.655003279	6.115553147	5.478935271	5.172809084	6.317760855	5.203415363	6.783780387	6.668572879	5.438546771	7.484959216	5.388507272	7.216257909	5.401803813	5.858549155	6.274265043	5.685652371	5.145915186	7.314929611	7.591398611	7.789571795	7.02886706	5.656604143	5.359868206	6.877639235	6.766398814	8.135259773	4.990290124	5.573177184	5.891163108	5.553591416	6.051973976	5.911890773	6.094253027	6.416157372	6.917023846	5.853261281	6.950886839
COL15A1	7.49504211	10.38964606	9.452377253	9.219804882	9.812249852	8.561657542	8.016715404	8.474599431	8.565002908	11.02504429	10.14127204	9.248632726	10.91017498	10.32659726	10.46283472	9.437702519	8.367981752	8.826580975	9.523446143	10.40495876	8.107094106	9.741832193	8.134912434	9.540950413	7.967686542	9.587707532	8.900066707	9.047543402	7.370931938	10.35005627	10.71017048	9.755034154	9.750192207	7.452071074	8.347776837	9.388454444	9.846312918	12.02302611	7.744336285	9.767841602	8.424171431	8.901730362	9.218561892	8.788946116	9.431905167	9.791021927	9.791823055	8.943665882	9.872250754
COL16A1	6.369075818	7.893196284	6.815847098	7.682943028	10.69375772	6.502897895	7.065840745	7.301442972	6.915648661	7.624263262	7.903835886	7.274470587	8.828243671	8.695880508	8.979401038	7.703265837	7.690591917	6.677299723	6.785276587	9.632450734	6.141985267	7.769906137	7.888471794	7.112137015	6.408209363	7.092224765	7.381731576	6.960323076	5.568033004	8.500564246	10.00672777	7.712075658	7.433175062	6.451730162	7.035139885	7.969491286	6.68839301	9.152356975	6.113321101	6.652402674	6.355244389	5.3382727	7.243131875	6.919454365	7.345206979	7.375878038	7.523452101	7.562329595	7.209910773
COL17A1	5.631428208	5.444270397	7.048421783	4.92750022	4.683841771	5.935621156	5.165042401	6.429954346	6.229010406	7.077601624	7.223018645	5.475503815	7.07219242	7.700786857	4.782505995	5.844311	7.10170263	5.096746117	5.528389514	6.673096669	7.040097306	5.486238289	5.746825603	6.014950902	7.644690652	6.434691663	5.353182445	6.067651809	6.185324319	6.641205286	5.750635412	4.848699607	5.035782321	5.926185724	6.076748498	5.26082529	6.082175464	6.629981962	6.465301766	5.957016114	6.050494454	5.721944352	5.989755486	6.402915774	4.704903765	6.793013451	6.474543851	5.275480338	6.742706086
COMP	4.473435105	4.332880763	3.981031639	4.69639449	4.64622907	4.394118536	4.546380485	4.402441875	4.21453274	6.096601718	4.312665973	4.190737173	7.085773769	5.701038829	6.933286561	4.456596526	4.588831396	5.115574722	4.521223894	4.526892946	4.176173566	4.88737529	11.0359865	4.499792768	4.742781126	4.201922991	5.835538792	4.946853172	4.237447165	4.979985405	4.448680453	7.270911705	5.959048594	4.3955392	4.673263271	4.115789144	4.71790954	5.752827963	3.656082908	4.096868814	4.736683523	4.261284289	4.176173566	4.676017741	4.234195563	4.466646063	5.110129422	4.67031805	4.441462538
SLC31A1	7.426939549	6.981726638	7.143821493	7.89153857	7.61408293	6.457287466	7.273475627	7.050387396	7.145318003	7.019023354	7.562039616	7.413416729	6.796117146	6.510210211	6.535128331	6.573999793	7.955564132	7.890778903	6.944794072	7.045667068	7.674222247	7.372119052	6.611339368	7.217548638	7.059642279	6.935683633	7.362038111	7.325931975	6.845721568	6.895599915	7.839631036	7.052463466	7.264703067	7.13953904	6.884346832	7.061324183	7.433527325	7.009353614	7.338085455	6.871401535	7.386296605	7.316760453	7.287029508	8.038931493	7.172905428	7.2256948	6.580498529	6.525079497	6.976867426
SLC31A2	7.020735525	8.207467228	7.480767103	7.379045376	8.129121562	8.075855547	7.717122804	7.736195923	7.163689876	7.790263358	8.918706191	8.088122103	8.374884216	7.443181616	7.636932679	7.907640578	7.936633953	7.77984738	7.181289374	8.713587921	8.782121864	8.465101104	7.562179266	7.221355179	8.391420731	7.909209005	8.142460895	8.36976728	6.527977135	8.359633653	7.852918264	8.376912179	8.433997151	7.223269384	8.14972507	8.847860663	7.992913541	8.605018229	8.108663789	9.686733485	8.347943525	8.587599215	7.95558307	8.375458765	7.641657755	8.475343895	8.353372836	8.011257676	8.7065546
MAP3K8	5.377411597	6.523744484	4.998704321	6.033128589	6.083500417	5.697732415	6.520619052	5.472730524	6.085138445	6.664811113	6.455018121	5.999884492	6.820009997	6.358393413	7.663734561	7.128616871	5.688070227	7.90332864	6.105054346	6.173741554	5.566815879	6.750920246	7.444530321	5.823696186	5.407464694	6.386659347	5.657298094	5.646861852	6.307574275	6.723839086	6.591553953	7.726588542	6.332886588	6.010508274	5.72283247	6.063414994	7.301884766	6.615326591	4.907570154	6.333011797	6.422959361	7.699798805	5.873540577	5.264793026	5.601235727	5.644128017	7.154427792	7.378123892	6.902979184
COX7A1	6.10073454	7.211465824	7.249389875	7.288685488	7.713021257	6.950136051	6.664866119	8.128274171	7.445328648	8.451524306	8.24223035	6.510412395	10.33702544	9.271605399	9.633672207	9.446623591	6.498760704	6.385593923	7.386015248	7.922925972	7.163694046	7.874770192	6.697838623	7.717201387	6.960242264	7.693942159	7.123637017	7.636066303	6.176869061	8.565325536	8.057185704	7.68571264	7.006508107	6.612391005	6.506560679	7.434257538	6.969069939	8.856765769	6.642048767	7.53318606	6.697258355	6.35977713	6.78768901	6.782783026	7.029298158	7.744291114	7.995736828	7.265076811	7.434531679
CP	3.552436129	8.13601496	3.59643198	4.157301198	4.542203503	5.330529219	9.180388562	5.17900208	4.030257366	8.818425456	4.838700885	3.597278817	3.899830461	3.630874801	4.197116599	5.045888945	4.3992344	4.0664549	3.442585902	7.746094391	4.848448206	4.439202178	3.725194259	3.911097667	3.790831461	4.883204877	5.521875247	3.895962529	6.500834642	5.444684634	4.160266666	9.993509722	4.634752185	4.640345366	7.432648257	9.258196225	3.625017305	3.511920483	5.176332322	6.402372596	8.395280239	3.714350461	3.410425921	6.091826277	5.276102302	4.654159315	4.566225116	5.445136183	3.449774688
CPA2	4.762588356	5.229469388	5.141520137	5.233872515	4.839222008	5.714158302	4.970401391	5.138230492	5.317402611	4.770401204	4.806667381	4.923764543	4.694962855	4.987378807	4.710122575	8.377996957	4.688801198	4.837951058	5.369920321	4.530622997	5.374951557	5.211311999	7.421205116	5.05107001	9.126217946	4.743966312	5.073521164	7.60678265	5.131040351	4.65878887	4.662131067	4.64525178	4.935418345	6.270846374	4.845221061	4.897583186	5.531778901	4.7760553	6.113626408	5.675877719	4.883646625	4.903148181	5.424628014	5.151593789	4.978794043	4.858873457	5.14755792	5.624425025	7.461608166
CPA3	7.98248837	7.451700087	9.56145117	7.587599817	7.817446921	9.801240705	4.549166573	10.95732382	7.947938898	9.169459169	12.08203513	5.84155916	9.308766543	8.937551515	9.302657208	10.19680443	8.079797061	5.714104588	6.439631717	10.32401958	8.493831486	7.850118943	7.23742437	6.207205239	11.0942919	10.57879348	7.159058761	10.81147652	7.385252614	12.03995046	7.261469717	4.336788093	8.273883899	8.328836344	8.797337458	5.136600554	9.300240259	10.90452984	8.649898571	11.54650027	11.6797475	3.893412464	8.043160567	9.002277309	8.860019942	11.20316849	10.06399349	9.917570222	10.46472847
CPB1	3.722987007	4.88840463	3.552740285	3.806947405	3.540445509	4.67687882	3.858667111	6.38968323	3.231547163	3.328292324	4.312939206	3.524831914	3.236674971	4.051957322	3.443077879	3.497596717	6.00512627	3.550049896	3.537488638	3.800772258	5.680153235	3.648938709	3.895616933	3.645810035	4.456064028	4.013069224	3.577899149	3.771182616	3.65628323	8.491333897	3.179878108	3.768698593	2.956129842	3.35784054	9.717568055	3.463530524	3.062415929	3.123701684	3.90991901	3.37406279	3.05627497	3.782305905	3.375342541	3.25397303	3.364276488	3.423310728	4.056988133	4.065695611	3.224331916
CPD	7.643080241	7.202700889	7.593551018	8.149991683	7.665312142	7.528643767	7.21039232	7.810923607	7.474826741	8.042830663	7.732538886	7.462265385	6.663664468	7.258783144	7.339415356	7.586347004	8.22690446	7.701921173	7.292927025	8.289749762	7.614834293	7.145814185	7.732996499	8.127584124	7.981232084	8.119511141	7.948970634	7.949226952	7.710729747	7.41387592	7.613453812	7.94990821	7.222908436	7.519790162	8.8950842	8.058977095	7.674310099	7.609551091	8.325487559	7.451181796	8.150788926	7.117577052	7.491363701	7.993262797	7.942851049	7.872917042	7.357298314	7.524577696	7.673349037
CPE	5.470427838	6.846541332	7.34941845	6.065278429	6.896552577	8.402053861	6.617304162	8.923729137	5.828912872	8.114615502	8.405711621	6.21623273	10.02959916	9.185256445	11.17035787	10.51571364	6.206002704	6.92275903	6.0469385	8.224077433	7.742444251	6.90161692	6.307661207	5.75802088	7.426208901	7.70632196	7.917465632	7.665042953	5.256159846	9.890033738	7.159375461	6.887927202	6.368004881	8.07465648	11.45532994	12.08459024	7.916583855	9.729198083	7.37115366	9.05000475	6.4940497	6.01786578	5.979447752	7.150399177	6.883777165	7.387119389	7.790211995	7.659831042	7.254338213
CLDN4	5.977566543	6.685040488	6.443525474	6.488952696	6.308602389	6.29968218	6.39787806	6.225108387	6.533263636	6.432070639	6.516444361	6.508398797	6.229824355	6.339273311	5.366110029	4.708396229	6.913764507	6.779090183	6.839883049	6.770429866	6.419401622	7.028734937	6.602234597	6.826205504	6.69689733	5.902274696	6.936542053	5.620442169	6.763226406	5.336813483	6.897453946	6.642266612	6.204578063	6.314675282	6.418186411	5.451029009	6.986241993	5.920944964	6.575653578	5.315482439	6.270576733	6.53663921	6.935278516	6.505833836	6.310005265	5.76940973	6.457138466	6.600850427	6.889064865
CLDN3	7.049528413	8.366169224	6.935378732	7.445472105	7.64179814	6.361595676	7.268696674	6.498667651	5.821783109	5.899933919	7.552854225	7.072661351	6.706858158	4.624821629	4.912088934	3.861132607	6.869426462	8.883225229	8.642438081	7.821030966	7.924671526	8.281938032	6.132009503	7.304129284	8.242889612	4.565453622	6.888573926	4.285062214	8.522423739	5.910496324	9.452090483	7.790329698	6.194881482	7.476335388	7.436939741	4.642729849	8.770358361	5.914996536	7.153478613	4.326892822	4.253056273	6.826362013	9.276848737	6.454636528	7.372796172	5.366051895	6.793005863	7.361379196	8.521558636
CLDN7	10.94068621	10.69305652	10.99580886	10.22159391	10.95997717	9.532107735	10.44562069	10.66566252	9.486278226	9.769695042	10.72408055	10.57146088	9.200488307	10.19721957	8.518989189	6.442251779	10.46571771	10.83342492	10.69664558	10.26147824	10.7473242	11.07520801	11.0859765	9.702168252	10.59644514	8.412524264	11.24092903	9.906465718	10.91385221	8.734351448	10.49189787	11.03197968	10.96709166	10.5424909	10.45411658	9.687453616	11.14077974	8.917877227	10.93975486	8.862624405	8.84926415	11.16690076	10.69709142	10.67314505	10.51372408	9.100292845	10.30612434	10.15974153	10.70345832
CPM	4.288043101	5.254810007	5.578236433	4.654761083	4.852662913	4.807321227	5.245928273	5.926257853	4.205571335	5.899997936	6.444833225	4.883473721	5.684691215	5.762893374	5.698533259	5.601542969	5.202287764	4.9627359	4.52801784	5.824406536	5.261434717	4.940222356	6.838753928	4.967710154	6.085859599	5.222814846	4.77385166	5.032748567	4.228040689	5.79970783	5.228401067	5.30491157	4.909619172	5.689077421	6.455527155	7.996960237	5.624236224	6.247949776	5.552659067	6.885976091	7.526262451	5.267754638	4.778773178	6.074510473	4.894282191	6.045362624	5.693396335	5.189013499	5.389075166
CPOX	8.559637787	8.435408357	8.738169291	9.007814229	8.727088891	9.102013719	9.361025693	8.159221697	8.225862343	8.386861471	8.650461895	8.928398929	8.129021881	7.908990697	7.682554224	8.12178012	9.169689517	8.749348681	8.677072573	8.141564351	8.157671692	8.314372673	8.892103735	8.559055813	7.837744049	8.09410931	8.58803236	8.051814204	8.592408155	8.028236334	8.10046123	8.662048272	8.413553309	9.069082498	8.157087896	8.171064963	7.805215772	7.985519258	8.244731386	8.478678411	8.730731375	8.625376447	8.834275596	8.087517278	8.867519795	8.080743318	8.005400407	8.363168111	8.395998186
CPS1	12.21369053	7.722006844	11.19572785	10.78172417	11.83838339	8.673298458	11.25407492	11.91744107	8.229454623	7.476934575	9.372262528	3.895599308	4.761826645	5.262698499	4.801402412	4.140393174	8.571081888	5.262075904	6.681380189	10.70974677	10.76570116	4.69557313	11.23728241	4.487415762	5.303230796	7.990125748	9.650810997	11.2709543	4.425802138	9.795717977	9.365359491	3.560143879	3.763194787	7.037409892	7.512585632	8.893316787	3.383200263	10.35784942	7.75576911	8.205780651	6.261886176	3.490660688	7.063205281	6.634559218	9.961841681	3.408221284	5.133267881	5.020377934	6.412078625
CPT1A	5.56512287	6.563334637	6.589905567	5.567516753	6.497111872	5.29864419	6.118178555	6.170593362	6.118208882	5.949350268	6.338672468	6.256494511	5.717274046	5.942019558	6.115329472	5.78219116	5.77069784	6.662710691	6.554544856	5.871477975	6.239667051	6.501756101	5.616672	6.354592368	6.183859359	5.860800762	5.952847489	6.270975617	6.140406898	5.73105499	6.12970298	6.163319807	6.30559018	6.784702028	6.12164384	7.2446748	7.440451104	5.545724798	6.127027344	6.074979661	5.790044524	5.464834718	7.484320733	8.105785402	6.302337147	6.227753856	6.160051142	9.120094234	6.089196347
CR2	3.553237633	4.103040997	4.302556177	3.685488653	3.850454732	4.238588501	3.365754117	3.988039399	3.560318934	3.607205888	5.592483263	4.170350563	3.35461336	4.679941088	4.098759841	5.198832999	4.041462058	4.20913328	3.257902247	4.270125652	4.105402958	3.469922963	3.501062183	3.593870369	6.09619086	3.859017029	4.220719936	4.830306003	4.1174354	5.752420189	3.510291001	3.568795817	3.849664467	4.550087542	4.20186876	3.276262789	3.502002858	3.32342396	4.397322462	5.938857326	3.329851046	3.231400193	4.673168035	3.780704052	4.170691305	4.201119074	4.125671132	4.662615884	4.211155882
CRIP1	10.83124072	10.21159219	10.65399636	8.657747676	10.71598561	9.730307329	11.53299175	10.93930751	10.82594134	11.50412327	10.94649408	9.574045834	10.39093309	10.75009847	9.736077933	8.708412517	8.697710862	10.80572089	8.117093941	10.45964779	10.73508153	12.04110502	7.257167764	9.860764144	10.59922812	10.37140414	8.984369084	9.677216827	9.911740304	10.08216275	9.929786269	10.54062854	9.127139556	9.222050819	8.574363196	10.42126387	10.41983712	9.932264165	12.04587062	9.757481252	9.351794781	8.060747826	8.567771429	10.11123726	9.326390147	11.16366763	10.53263247	8.528922002	10.32851872
HAPLN1	3.872449333	4.163191503	4.587802079	3.899881693	4.423578147	4.29444442	3.608483522	5.665974767	3.938988632	3.546171009	5.018778438	3.707284084	3.436681421	4.099620326	3.74972175	5.504398162	4.118162373	3.908893969	4.07355985	3.658910516	4.790613548	3.837200286	5.683469896	4.064272633	4.430320516	3.719008183	4.762828901	6.195627314	4.364568384	4.097107114	3.400659098	3.934654479	3.48930655	4.614552876	4.669627244	9.548555284	3.524712416	3.367730737	4.591881182	4.160383322	4.689828147	4.150511415	4.121558265	4.281162376	3.875830043	4.921589153	4.93614373	4.45987713	4.957361271
CRYAB	5.733467836	6.407983288	6.328547004	6.323942908	6.017853334	6.033466231	5.37945707	7.143681642	5.772649055	7.439169655	6.797757198	5.37426655	10.65458272	9.812763675	9.601365194	9.35412262	6.010938667	5.381016434	6.511765884	7.715914037	6.071478752	7.099832658	6.086379328	6.320201781	5.984166358	6.495650604	7.199173897	6.752065973	5.091014169	8.713490803	6.441755493	6.559328696	6.013455273	5.998972794	5.815554455	6.20751152	6.179738172	8.461479502	5.86465946	6.915422876	6.388515613	5.504796951	5.705365176	5.781937764	6.371839956	6.213614003	7.554940869	6.913829242	7.081677271
CRYBA2	3.557356758	3.311753229	2.907684546	3.267062594	3.451524497	3.885033806	3.027118374	4.401543648	3.300834677	3.005332545	4.028209246	3.198178414	3.097030892	3.179512687	3.146419709	3.443553619	3.631496518	3.084816543	3.544271639	7.4473706	3.43424889	3.419389586	3.26598928	3.851197661	3.371611022	3.307457506	3.441639969	3.264853868	2.955107636	4.066287342	5.326638456	2.812559933	3.240391048	3.880180166	4.407445899	3.557177282	3.064447589	3.155479746	3.769600789	3.557746328	2.867196216	3.083633387	3.732422155	3.182371463	3.973310635	3.386701411	3.364638928	3.318645818	3.525649861
CRYM	6.64696176	6.703288488	6.735820205	6.969358013	7.37805764	7.001857529	6.49788577	7.588460464	6.948490156	6.789688218	6.653098143	6.541653914	6.442243822	6.975839499	7.197258865	6.441511464	7.536454645	7.091923126	8.728888708	7.863365209	7.865186134	6.684900055	6.800706377	7.045741365	8.083859472	6.981706162	7.269984641	7.719744492	7.539865803	6.421511929	7.094113213	8.095858753	7.036715668	8.089120242	7.777640993	6.370950094	6.99774604	6.461734642	7.524816009	6.794862499	6.961377292	6.531175156	7.675469071	7.78930061	6.697302025	7.074510886	7.206938603	6.854377513	7.245025899
CRYZ	10.43171288	10.63376466	10.7445128	10.66222672	10.69182804	10.27758464	10.88000648	11.09139522	10.95095387	10.23209628	10.42194345	10.27300346	10.70419415	10.7963107	9.921941835	10.29879132	10.22256592	10.42058267	10.22912511	10.12926068	10.25970405	11.1644624	11.12642273	9.257144253	10.2427052	10.57720472	10.62959458	9.911024332	10.15036418	10.26448206	8.701401987	9.860245331	10.58964247	10.54616146	9.055186892	10.09140608	10.6097044	9.62917497	10.56511413	9.500896453	10.09644133	10.23330233	9.928897485	11.26828254	9.547643492	10.83334552	10.68224083	9.886744892	10.20061858
CSE1L	8.5773463	8.660456722	8.580220051	8.804865323	9.539993218	9.160791149	10.50960037	8.595229606	9.879723743	8.771800824	8.455104353	9.867900595	8.592278857	7.975431534	8.119253027	8.014248974	9.173017425	9.008711922	8.847627869	8.843602772	8.886307724	9.034056766	9.841486562	9.297934146	7.983162057	8.332180123	8.216860751	8.402701542	10.22626992	8.603903475	9.041174734	8.48690748	8.756462867	9.406531377	8.587516227	8.622011244	10.01398236	8.478995932	8.622978112	8.269159076	9.172152853	9.289392005	8.860684415	8.834267807	9.523298086	8.359237762	8.453305358	9.728634107	9.105500885
CSF1R	5.639409082	6.232499974	6.241876849	5.875466531	6.268945838	6.002728645	6.248728808	6.334510027	5.657648661	6.455042536	7.113495805	5.977005825	7.4786563	6.660755987	7.387507794	6.557859599	5.957602537	6.221999787	5.77200718	7.073751518	6.469248384	6.201649276	5.631427851	6.212885132	6.83750389	6.642048604	6.464598568	6.985151134	5.459592098	6.962419931	7.235541922	6.498365137	6.741857191	6.02992919	6.089178858	7.315747749	6.257392208	7.464224648	5.916357166	7.588163806	7.093816634	6.549369063	6.342983518	6.854887525	6.052499734	7.00649615	6.922996369	6.271514585	6.856688553
CSF2RA	4.932420364	5.648378776	5.10732802	4.597970701	5.192164068	4.949373313	5.780543819	5.569792764	5.086385153	5.959161523	5.82552716	5.422767722	6.162265424	5.536180773	6.34189115	5.202774892	5.360472122	6.339609527	5.065815453	5.601332987	5.871246534	5.227021307	4.631338051	5.094352748	5.594937398	5.564227456	5.030397467	6.193776234	4.746525631	6.007008858	6.616753331	5.857202432	6.550510162	5.141834708	5.197868534	6.991395981	5.483813963	6.959842071	5.436594191	6.65088205	5.94259756	5.759895472	5.417295505	5.432646654	5.432143311	6.225892766	6.374008483	5.55843096	6.746926224
CSF2RB	7.061066803	8.815342822	8.113966762	6.830991683	8.588936917	7.813156891	7.42828134	8.154109682	6.711476751	8.891901046	9.632202115	8.794947735	9.009153065	7.947156718	8.589635142	9.278935672	7.784282093	7.728193998	6.497495602	9.641475782	8.433871636	7.70318944	5.809563295	8.068130553	9.374586339	8.870999081	8.112105783	8.94101689	6.065415213	9.400096124	7.805908101	10.21015996	8.840718971	7.688670219	8.326722062	8.782851151	8.106759313	10.50745979	8.321911189	10.52654096	8.664671699	8.841716714	8.009887052	8.829368251	8.26490424	9.325488635	8.63345852	8.451842865	9.669597728
CSF3R	5.846545152	6.64713469	6.124290382	5.888223245	6.561822295	5.693003744	6.42015126	6.234097778	5.566959002	6.54746987	6.433255225	6.469668458	6.799110866	6.101254874	6.131578126	5.850281339	5.810248693	6.265422056	5.552619374	6.488150898	5.946313575	6.011672944	5.964449165	6.566724275	7.141596995	6.550570013	6.261873088	6.283218164	5.736628331	6.001399702	5.822620554	7.812871985	6.579930862	5.929259076	5.690244479	5.990871148	6.117607633	7.497334512	6.93337046	6.643436954	6.826767299	6.581697449	5.987091646	7.231101983	6.071985174	6.218499215	6.103680582	6.342367385	7.610112296
VCAN	6.99359056	9.117223582	8.588718359	8.614207337	9.0858557	7.828130378	7.727200543	8.215205776	8.502208835	10.00464809	9.300004172	8.679012263	9.89384188	9.862109536	10.18204684	8.552486042	7.933302798	8.727503838	8.539500277	9.239203789	7.374167035	10.3529065	7.523100456	8.806356836	7.90647626	9.178538438	8.716918717	8.999224527	6.949160327	10.26933139	9.821752648	10.15139149	9.506468081	7.614709214	7.96368635	10.52320588	8.87446815	11.42786285	7.867439654	8.323593443	7.881562554	7.111854488	7.163939847	7.497717928	7.826859236	8.957377708	10.02576235	7.896908908	8.94413497
CSPG4	4.737850435	4.702246252	4.46180065	4.326168091	4.81256176	4.516144146	4.699674077	4.483222637	5.472648445	5.065364261	4.759372762	4.59907808	5.660924727	5.57838825	5.789971204	5.902539843	4.696495266	4.572426635	4.745481801	4.943481164	4.429549484	4.246275038	4.837481089	5.64627025	4.319189734	4.457577087	4.3860313	4.306008808	4.714085323	5.333569753	5.0718569	5.432658458	4.629023177	4.545191129	4.913773886	6.704672172	4.875826641	5.672933136	4.578866835	4.510764105	4.928624509	4.76151906	4.489387034	4.459322524	4.856189428	4.441391559	5.374129678	5.171608309	5.211231378
CSRP1	8.992541887	9.025677536	9.168055394	8.819235642	9.551079809	8.560595462	8.960510181	9.416134579	8.555891707	9.647003354	9.539031634	8.599067266	11.97673826	11.68343742	11.49681758	11.17105786	8.86957263	8.954206549	8.682719372	9.558957573	8.772730214	8.968342942	8.407745928	9.223618156	9.060353356	9.263763289	9.593964511	9.272487095	9.046285288	9.641094354	9.325317087	9.217546735	8.525478985	9.164223206	9.150293982	9.030847597	8.813172261	10.11229182	8.982545103	8.981447067	8.783108575	8.820809293	8.975627044	8.924552333	9.013320784	9.266261805	8.965235539	9.071526634	9.098643629
CSRP2	7.023182261	8.367729753	8.397242206	7.903903613	9.040011275	8.863511369	10.09052629	9.359082791	8.06597164	8.998489954	8.803566007	9.541042141	10.42930145	9.328321286	9.484025479	9.005069953	8.370128331	7.33712262	7.466842803	9.061253298	7.732036671	8.674996864	9.712812111	8.581816497	8.311334395	8.466808172	8.091900866	8.38141269	6.99801076	10.39117804	8.003045151	9.276629334	8.412668045	7.823876542	8.107788201	9.110699639	7.495224798	10.16907743	8.010313154	8.913210195	7.514574529	7.120050231	7.882516627	7.745875514	9.288572539	8.522226683	8.405432007	8.730730689	8.925786391
CST1	4.92837743	4.813119424	4.496554218	6.465819433	6.224580149	4.53907909	4.581517393	4.720054937	5.89116735	6.505291579	4.630236205	5.235910237	4.345314802	5.40236828	5.187540758	3.838006033	5.6998879	5.323066243	6.468940322	5.541518581	5.008474404	7.075953175	4.218710929	6.009283272	4.998317013	4.370230166	6.480770016	5.034710676	4.738201503	3.925186163	6.834399286	4.923066516	5.571639447	5.40741913	5.31793778	4.875633371	5.991048707	4.463170501	4.485868171	4.131265694	5.19483001	4.358885183	6.257698655	5.148573207	5.049784944	5.058204055	6.407475681	4.756388905	7.022478337
CST2	4.872967629	4.956733231	4.802596963	5.743638177	5.344928892	4.821477302	4.98695106	4.66730195	5.509679075	5.85511848	4.921432964	4.769795189	5.205529129	5.405521334	4.981530422	4.632606315	5.150201771	4.988819008	5.629794814	5.162182277	4.708354599	5.413913852	5.016254457	5.270532082	5.344999134	4.752856232	5.284478551	5.222518072	4.865960333	4.746151482	5.473529078	4.409140002	4.90465237	4.925136007	4.97019778	4.623073128	5.151780772	4.648508372	4.476080802	4.473200564	5.072531831	4.696365544	5.340341489	4.981353563	5.102844685	4.946865526	5.544282694	4.881511132	5.284776031
CST4	6.629077444	6.419205495	6.599576475	7.846050229	8.324084654	6.661156922	6.991907813	6.590363028	6.902526602	7.873542482	6.60887127	6.536362495	6.441927247	6.92833672	7.017412966	5.965979697	7.347457262	7.231982637	7.353390922	7.290569174	7.072980605	7.705097758	6.782397886	7.235001147	6.915518675	6.835972706	8.422956672	6.951955443	6.690895441	6.261821663	7.643638936	6.281340109	6.992741883	7.077451859	7.165558996	6.646701452	7.729559498	6.355409055	6.771013965	6.512547606	6.892576431	6.278246771	7.627723481	6.608046074	6.838547898	6.602908227	7.46204678	6.50014587	7.85522765
CSTA	6.832143035	8.08641812	7.471495205	11.23555437	7.752970336	9.190754222	6.931636982	8.738940024	7.529853801	8.947625575	9.160632533	8.552342485	9.169080643	8.345901055	8.477269825	10.18463337	7.603775556	8.211333442	5.847140118	8.91505776	9.751809798	7.167980524	10.09093667	7.234694954	10.36598508	10.04806357	8.757284826	9.724581883	8.8557253	9.204790365	7.948854238	8.791189263	7.379898359	9.536335013	8.325499989	7.640512226	7.161556922	9.788287789	9.391714971	10.42301589	8.255511571	8.68519106	7.837956788	9.349498755	8.163567776	9.214920091	9.383227842	8.734895024	8.899662016
CSTB	9.071674272	9.109083744	9.050384642	10.14366793	8.536342048	8.971068912	9.590637034	8.84449959	8.118171638	9.234477969	9.183193421	8.17102974	8.408920875	8.710346365	8.391982713	8.892081915	8.689081461	9.703122974	7.742445508	8.777565006	9.25625961	10.31213972	8.411454294	9.157906176	9.214144985	9.136698437	9.785983895	9.050778229	8.798253048	8.790866	8.848622231	9.913943216	9.326723772	8.226636291	8.494714931	10.01256664	8.154238419	8.892907496	8.366338236	8.963034493	8.927015256	8.397219676	8.607678379	8.806639244	8.446947618	8.505760801	10.39347446	8.476522531	8.586297478
CSTF2	6.700380885	7.359247236	7.002261408	6.629267365	7.133642355	6.526583997	7.616477152	6.837218327	6.934346678	6.859038656	6.949598183	7.181184582	6.520551876	5.878318563	5.820647985	5.857281616	7.116197242	6.71959521	6.945850278	6.991383189	7.39311355	7.029589084	6.93351747	7.170583148	6.608345411	6.283935758	6.758167622	6.571795868	7.832229509	6.427452277	7.689826727	7.444204592	7.009697204	7.818173036	6.478933679	7.250599328	7.798126132	6.048830158	6.808917586	6.760174062	6.6137429	7.035089793	7.158893695	7.686741564	7.193511224	6.659442823	7.846601806	7.464435152	7.550558534
CSTF3	7.122837971	7.801846042	7.822505862	8.179342704	7.622132362	8.63998438	7.6454902	7.485074819	7.810522702	7.283062987	7.443321606	8.740208563	7.534231283	6.665654473	7.094988477	7.174801157	8.239809614	8.854797117	7.598828955	7.237084842	7.589290151	7.622147065	7.917659001	7.435135097	6.880462943	7.448934457	7.383957886	7.574760796	7.790201249	7.313252431	7.503002382	7.547405449	7.972813728	7.422706252	7.899634999	7.050042382	7.5140667	7.235141605	8.57032857	7.142000986	7.550048906	8.110713037	8.236196288	7.064492756	7.166232465	7.425250494	7.435046393	7.474888003	7.1379857
CTGF	7.758840886	10.71056403	9.91606778	10.61875984	10.24426621	10.16641945	9.108328901	10.17513572	10.19569968	10.92894422	10.69982468	10.45981759	11.11256721	11.24630776	12.68775388	11.67044056	10.32544177	11.86360967	9.952939897	10.7276369	9.024817169	10.12292514	8.884327931	10.25569772	10.40340397	10.57421003	10.59307156	10.88095426	9.200128776	11.82619068	10.67347191	12.26054303	11.80552123	9.505478696	10.61621743	10.22560446	10.34112345	11.69716711	9.850026861	11.11386388	10.41007257	8.107457669	10.51489375	10.07190924	10.43797672	10.77297031	10.68262537	10.93742795	10.65999529
CTH	7.907674957	7.477951102	7.370542975	8.700754207	6.759613958	5.991894834	7.077079732	6.935697317	8.171997414	6.087663929	6.22582288	6.713248806	5.281072356	5.014684966	6.716955793	6.872278918	7.766747535	5.249115659	5.535627934	6.102120405	7.511084772	7.41874383	5.424776203	6.033125771	6.436833661	5.973243327	6.88061328	6.563064116	7.285630114	6.137936143	5.264854416	7.352274415	7.484354088	6.351654143	5.593559059	6.952169108	7.460647302	5.667609194	6.907002232	5.817690796	5.789363812	6.828852145	5.296744323	9.378422596	7.172537249	6.03404726	5.790811295	7.020232914	6.967679235
CTLA4	4.720199606	5.291993321	4.820122916	5.182839909	5.092240861	4.774080711	4.794747816	4.891627113	5.20289701	5.363454127	5.460860279	5.891262125	4.914025163	4.681693267	5.405012889	4.830537686	5.402442477	5.483310104	5.009101413	5.433274388	5.28235977	5.518237279	4.699606273	4.79594643	5.037131709	5.292677065	5.094068092	5.288681373	4.682880118	5.43482642	4.738191143	5.807037867	5.646130197	5.165007548	5.376278946	6.182939539	5.20273576	5.494319084	4.70938681	6.456453501	5.330860139	6.138732482	5.692045833	5.167970513	5.158603282	5.314472829	5.776482062	5.097190901	5.62816411
CTNNA2	3.776832859	3.844639632	3.665606977	3.717801403	3.64842777	3.785111418	3.876526398	3.967300919	3.854096772	3.86398303	3.771799583	3.778744508	4.605409548	3.997127811	4.363027157	4.061773951	3.840284393	4.213832337	3.950515218	3.740019691	3.996464559	3.96640936	3.622882225	4.231375824	3.617172131	3.645815739	4.117047269	4.01624607	3.99119639	3.591896575	4.00906418	4.321691488	3.716829117	3.965463594	5.868837925	3.676905312	3.719892773	3.51515925	4.310829221	4.049054838	3.496912217	3.724924015	3.94529699	3.800446293	3.772970677	3.875566967	3.565940847	3.672708701	3.777296416
CTPS1	7.068822667	7.470721377	7.846564482	8.159881503	8.022162857	8.765134496	8.400894031	7.607833127	8.326842689	7.939219673	7.589181546	8.26383966	7.309331364	7.384158648	7.890115218	7.340561012	8.109052	8.469471865	7.808289027	7.765088473	7.77764472	8.293584144	9.110146024	8.407106711	6.544697638	7.346061501	7.596752253	7.583698924	8.034273972	7.730356597	7.434253607	7.441325682	7.761730659	8.512685123	7.949213302	7.903355611	8.499160355	7.42620934	7.794917773	7.439884073	7.341120921	8.140728324	8.531862878	7.632443031	8.494621243	7.63634689	7.580290542	7.509796032	8.377407216
CTSB	10.17194068	10.62739051	10.03328572	9.604263304	10.17636031	9.668388986	9.790127293	9.924166958	9.773141674	10.93451184	11.06106726	10.04344695	10.85736975	10.72873113	10.31777942	9.544245299	10.09709871	10.63338152	9.813499454	10.62072382	10.51580678	10.37595668	9.708311956	10.51181904	10.38473614	10.00781483	10.53212253	10.60883226	10.5327023	10.62299957	10.74638719	10.95111636	10.49955626	9.803304421	10.26432311	11.16191613	10.3725775	11.59711152	9.330889057	11.30911421	10.96815466	10.59109015	10.24433345	9.874382437	10.23889765	10.21236596	10.49470689	10.37895515	10.07455589
CTSD	7.832000326	7.359730437	7.42767789	6.731919623	7.92791973	6.811329363	7.467104762	7.828054747	7.050058929	7.857148498	8.211037644	7.830819722	8.158858689	7.902143857	7.934889288	6.973794449	7.494847345	8.231119625	7.307326504	7.896188501	7.698782831	7.888458196	8.335223548	7.606216607	8.065073577	7.681901034	8.270234984	8.09705697	8.485653791	7.880272281	8.285861418	8.237491379	8.181757948	6.990342149	7.736276278	7.84372687	7.339377344	7.517809886	7.704908726	8.467854672	7.809115548	8.233015471	7.910545413	8.042041676	7.52730262	7.256222159	7.777135693	8.151551176	7.737013031
CTSE	13.06190675	10.71731877	12.89362582	11.71196999	9.717656636	12.24337993	7.876622132	12.64764372	11.76442273	11.49532935	12.50848029	6.429106346	10.77978653	13.01000118	12.46107743	13.06397463	11.70392895	7.967469905	4.754575491	12.13171039	13.16197178	12.23114624	11.53975302	11.49952435	13.06071099	13.28838165	12.2591245	12.78035319	11.69356656	11.82888603	10.60089143	7.247077305	12.69442207	12.03788898	12.10755362	6.021294741	4.688139758	12.00337719	13.43659935	11.81616676	10.71870778	12.07159315	10.48985741	12.68297835	13.01828505	13.13639949	12.3845164	12.33549359	12.54998179
CTSG	6.180523507	5.698068736	6.449513533	6.111092263	5.667718916	5.983666692	5.846010672	6.550404628	6.100868713	6.639615658	7.321083314	5.849303459	7.304739001	6.209065563	7.296745605	6.979699611	5.895877664	5.740637663	6.039854005	5.921332182	6.220119144	5.916812926	6.075301709	5.581257576	6.642307347	6.062770672	6.440540827	5.991611024	6.204977102	7.863610743	5.712722378	5.703848169	5.756783286	5.960033507	6.176529138	5.79177247	5.709545758	7.049700416	5.724567083	7.82466437	6.936667863	5.712231155	5.769140844	6.109683091	5.833050255	6.554979195	5.584068904	6.356498825	6.150437162
CTSH	10.86847659	9.414018852	10.9592315	10.50478646	10.02210219	10.5365506	10.18833216	10.95285883	10.7422841	11.23395222	11.14616779	10.00951389	10.65797331	10.91744866	11.33530602	10.55511888	9.333295489	11.21404195	10.44828983	10.61517511	10.76591067	9.808287969	12.33447534	9.836499087	11.474188	11.61779833	11.04470905	11.21326847	12.31412114	11.28158094	10.72381	10.60360151	10.77567557	10.65967442	9.976157006	10.05569845	11.83678434	11.26742375	10.89886795	11.2220992	12.13463365	10.21786819	10.6399115	12.22782048	11.17186961	11.20261859	11.02721185	11.43670175	11.33854351
CTSK	8.221930475	9.669448898	9.428540382	10.70205007	10.4980655	8.744136698	8.664148309	9.763417284	9.649604292	11.11021083	11.28390224	8.843245455	11.26325373	10.08023119	10.37889828	9.334901197	9.17514534	8.476741845	9.994343989	10.74338347	9.347813517	10.83633523	8.264380391	9.636185112	9.939321819	10.18627332	9.498455496	9.833792982	7.594360291	11.77608501	11.02757591	10.19632636	9.690226779	8.975603165	8.749795681	9.736591565	10.11075814	12.20031354	8.222439608	10.97351274	8.661116302	7.990943895	9.355931177	9.253658843	9.160419044	10.86208546	10.53409147	9.587210494	10.06413543
CTSL	8.742697068	10.69235918	9.111012153	9.991179168	10.91403099	9.798561106	10.03301078	9.669610438	9.434878585	11.33539048	10.53360112	11.5353193	10.7328901	9.898936197	10.10971867	9.416256508	9.982648249	9.507078242	9.273085642	10.7038756	10.38357062	11.31082316	10.02962996	10.47391524	9.519300444	9.545546056	10.53864901	10.18641469	8.604994135	10.27768067	10.78393466	11.42628281	11.14654556	9.157918373	10.11783822	11.2732888	10.2197545	11.68180621	10.25602003	10.96637655	10.97865297	10.77147645	10.3389777	10.10736778	9.770256421	9.981538803	10.24771011	9.965414215	10.79265437
CTSV	8.136888732	8.326012166	7.090583716	9.42861767	9.130252458	10.46624372	8.869437655	8.088700016	9.852196615	7.381550561	7.985517087	7.148190301	7.135520139	7.703519855	7.296109687	6.654711461	8.693860283	8.976818456	8.711139515	9.341035536	8.943471804	7.733521761	11.68760827	7.462846338	6.849855897	7.511635996	7.61203559	8.891886135	7.955994937	8.117876883	7.852431428	9.408165966	7.83099673	7.568663108	8.439777836	8.436622867	8.165617168	7.533655998	8.270177648	7.879197626	8.482832149	8.033167813	9.401531152	9.035662407	9.351235816	7.047040114	7.581292324	8.074473399	8.590521335
CTSLP8	4.604987658	5.519527888	4.556194074	5.024681639	5.966353583	4.537031822	4.458166533	4.500150559	4.043383913	6.249746993	4.978026297	5.861653857	5.311568828	4.34445384	4.581974914	4.450629245	5.051400678	4.475853212	4.359073747	5.472909966	5.654381121	6.084507945	4.77020431	4.686576161	4.519970339	4.583795623	4.523369751	5.679875472	4.443856484	4.972309088	5.62410505	6.798171669	5.949996937	4.140425134	5.085935546	6.449546533	5.062961714	6.376084463	5.404492182	6.023552691	5.876269792	5.853384536	5.36989921	5.377967003	4.88928168	5.040853368	5.114733155	4.740478945	5.692576616
CTSO	7.230718303	7.970408818	7.782233058	7.561313364	6.972113519	7.688872706	6.893438949	8.3877508	7.14104417	8.002880165	8.536058893	7.314911709	9.102832672	8.821896677	8.976575444	8.474175871	7.16949092	7.721620839	7.742677905	8.305845868	7.63595248	7.945283793	6.548643923	6.726139808	8.559443862	8.51159881	7.965573614	8.235678566	5.848416313	8.687869404	8.345062137	8.343974689	8.856879915	7.130992522	7.652974808	8.947367847	7.192199461	8.781807301	7.763779894	8.912876378	6.943148755	7.94755031	7.715881065	7.155567926	6.758004027	8.229117692	8.707328194	7.60894051	8.003378759
CTSS	9.590706461	9.682316688	10.326533	10.18096261	10.18637053	9.177965152	9.093204908	10.44787946	7.652871445	9.754516355	10.68493705	9.788085703	10.30987972	9.763249703	9.723480053	9.789346471	9.182649748	9.748301692	8.732983541	10.39119498	10.24970104	9.527385376	8.255868554	8.955472549	10.08695115	10.07640214	10.31808589	10.47507882	8.756270955	9.776098343	10.50749206	10.38646738	10.53895312	9.504224118	9.607200848	10.10738318	9.632455089	10.30536278	9.395898743	11.00248093	8.991855219	10.30104309	10.17326134	9.574293169	9.273180952	10.4014292	10.04890369	9.76023933	9.974469151
CX3CR1	4.19951749	4.010657631	4.702566461	4.174662237	4.000974809	4.479238425	3.895310712	4.868398247	4.488361065	4.557866664	4.506984946	4.50655974	5.734083797	6.020577207	5.792753501	4.58845733	4.414991668	3.768053434	4.114670548	4.942157441	4.564744201	3.804393416	3.725520435	3.925277223	4.685901342	5.505792387	4.063716558	5.612363229	3.95738936	4.858869369	4.841871873	4.226655739	3.588857529	4.145130595	4.404392919	4.239295304	4.333378232	5.35587241	4.493387741	5.176075848	5.584848615	4.741049809	4.141396075	4.479544208	4.559876546	5.125817285	5.156380766	4.435295188	4.848961313
CXADR	9.196872121	8.69523112	8.467477473	7.352942348	7.754933463	8.331292941	9.586969497	8.568214857	7.964813062	8.153994224	8.285272955	8.145802999	7.015898354	7.417159212	7.617318926	8.688585262	8.197344817	6.327736006	7.647142479	8.453975927	9.133702282	9.126099834	7.973685202	7.367210722	8.86056451	8.858882043	8.636847304	8.335834832	9.037341799	7.69626173	8.338744684	8.995836255	8.627882649	7.980068234	8.898402203	8.423373393	8.813803304	7.099064551	8.212569567	7.384882739	8.453366316	8.835435746	7.745009006	7.851166767	10.36989175	8.507525911	8.041621836	7.996189315	9.030349866
CYC1	10.71783584	11.02949237	10.92536107	10.69404838	11.6222919	9.534425421	10.32818996	10.61438341	10.37563227	10.38100224	10.4005326	10.74398397	9.349626691	9.869962095	10.47110632	9.404793316	10.21376801	11.60924963	10.70436201	9.863539515	10.83939988	9.993269455	10.19763878	10.65599735	10.49586783	9.781096797	10.27136498	10.2641688	10.89390977	9.810947833	9.930299035	10.10305224	10.21352439	10.7386131	10.41994418	9.628436499	10.55143259	9.515600924	9.727449976	9.561540379	10.20514146	10.97964633	10.83755163	11.63940058	11.74927642	9.986571424	9.777481074	10.32555461	10.47694291
CYP1B1	4.191265083	5.669674128	6.191532468	4.651589694	4.588186916	5.953458056	4.386998693	6.501784838	3.770170562	6.984704024	6.309375082	4.757230871	8.813202261	8.091961678	8.969087758	8.445529406	5.095238759	6.94892125	3.895487589	7.052790337	5.604675138	5.782201568	5.270310736	4.326144286	6.143185993	5.493591367	6.770390779	6.728176064	3.87056842	7.945403556	5.111699619	4.926236741	5.626228659	5.646834174	5.029588863	6.979600459	5.221212979	8.123634411	5.142838539	7.611183786	4.792185093	4.385281783	4.665941239	4.412999673	5.104127238	4.940168658	6.187702781	5.829642729	4.855424538
CYP2B6	3.734574692	3.619753653	4.877918495	3.620701734	3.760116805	3.925936261	3.485742683	4.203360867	3.994380031	3.661154744	3.756260182	3.531911975	3.566049924	3.612552779	4.002730592	3.433831813	3.288074331	3.876255918	4.684977588	3.866098322	4.992998225	3.659992299	5.628210799	3.509078002	3.721903628	3.644036783	3.890661933	3.833030343	4.487450462	3.499731495	3.432504044	3.442999596	3.619657985	5.080983389	3.772794381	3.662291368	4.092639441	4.160418647	3.813279726	3.607986539	3.824866968	3.345469942	3.648399673	5.400623068	4.596017535	3.88976001	3.845352705	4.135387549	5.19689901
CYP2C8	3.084211168	2.9988849	3.145692369	2.950165472	2.937612659	3.022635877	2.842977501	3.169228742	3.081096236	3.0229445	2.888929152	3.204840063	2.919510906	2.909784314	3.473910293	4.472517882	3.217415476	3.571694967	2.823839843	3.028798335	3.37244321	2.874673454	3.083320596	3.057147585	3.103275193	3.126325169	3.283860843	3.855964423	3.015308001	3.152817193	3.255697045	3.021445432	2.950888171	2.949992899	2.949202432	3.388564838	2.945974408	3.056387455	3.671215484	2.941468144	5.161557904	4.16564368	3.044896963	5.286986417	2.923473736	3.097420105	3.260634851	3.055355943	2.917388497
CYP2C9	5.805887035	5.68086669	5.511074814	5.220624359	4.241921583	5.599778282	4.530562663	6.320515445	4.644968498	4.915068348	5.643402039	4.046081469	4.05303203	5.927572403	5.834145249	5.899834203	5.428654702	5.514514624	4.135442858	5.174471896	5.514237716	5.188473654	6.82383574	4.195935562	5.800868968	6.37231714	6.303680633	6.018462196	4.711496276	5.351200168	5.240194504	5.931593032	5.724513752	5.277869423	4.871333042	5.519787572	3.967617755	4.613245318	5.618317125	4.932339819	7.236608785	4.388414003	4.708705555	5.361078501	4.816083808	5.898472744	5.746368842	5.048201695	5.099051865
CYP2C18	7.522363566	8.377538122	8.605394096	7.628929545	6.441397458	8.603994878	5.689682046	9.463596576	4.819798335	7.321718836	8.653663191	3.902141811	4.056979838	8.165825451	7.005083318	8.834902785	7.848926141	7.034636028	3.835028591	7.069720116	9.13805674	7.319157044	7.568581975	4.108975137	9.205688217	9.46339054	8.01716749	9.168349592	6.58031158	7.656666527	5.427689766	8.305148215	10.22746517	8.409618104	7.46517031	9.3497516	3.322987644	5.909910715	8.657765669	8.057027456	6.971669768	5.08627389	7.010738613	7.979151954	7.151170553	9.455463937	8.110317018	8.034400166	7.515985011
CYP2E1	7.549096326	3.927785205	3.562800418	3.805276103	5.388753574	4.887255824	3.559756877	3.549709052	3.724353999	5.571780411	3.543903294	4.170110728	3.376030447	3.58067993	5.364698883	3.985042193	3.429429032	4.416935183	5.004064448	3.445085373	3.736744506	7.322309681	3.68939124	3.731543096	3.623893311	4.686233501	5.060488918	3.726863762	3.476082766	3.894986301	3.619857006	7.874700225	7.272255067	3.761214621	7.398682152	3.57136834	6.545594817	5.913782119	3.864565733	4.11431888	3.926487237	4.638873337	3.494188497	3.500416329	4.907225254	4.353898999	4.130591487	5.220803071	3.62945831
CYP2J2	6.495102381	5.404304409	7.285836888	7.029594128	6.889243133	6.641726502	8.179223644	6.222293926	5.06427022	6.127750715	6.708274099	5.818634256	5.378568754	6.26303868	4.819856531	6.980689597	6.56212441	7.644948748	6.938333322	7.445241456	7.014272366	7.139574082	6.693167817	5.625329366	6.986903041	6.924828901	6.226657252	5.943758193	7.579137014	5.918306257	7.337906959	5.888931009	3.953414969	7.075839356	6.072452637	6.48851875	8.124799427	6.113817515	6.282182114	5.418634378	4.150508695	5.0456445	8.622922441	6.345492459	6.095507999	6.545958179	5.639605751	7.273548713	7.87211643
CYP3A4	5.581468534	5.945646064	6.385169662	5.251019025	5.062792234	7.690620193	5.032700776	6.818655248	5.609589414	5.496031843	5.969684636	5.095178436	5.303196289	6.618029396	5.085976137	5.681731553	6.13715255	5.31445321	5.586961084	5.314925683	6.5506262	5.013303658	5.501610544	5.252589665	6.008350277	5.639437348	7.544110176	5.291147005	5.494701007	5.000033428	5.348063309	5.034340959	5.089280715	5.823315624	5.107253883	4.896329497	5.276461071	5.409793474	5.996012457	5.559948311	5.175923204	5.100688127	5.72217223	5.716340053	5.59165783	6.19469053	5.161914849	5.51616556	5.333278176
CYP3A5	7.822909854	6.731603796	9.051223822	6.615418048	5.253123427	8.228312328	4.898441673	8.800160378	7.368581137	7.399106732	7.397160878	5.601455185	7.016666282	9.095872823	6.54214689	8.772723846	7.990209831	6.595440644	7.896959933	7.465301635	8.050871053	6.424315035	8.699690339	6.672035516	9.278079642	8.801528472	8.095402062	7.625221338	7.689594146	6.513846233	8.089902632	5.900745976	5.507640649	7.777353907	6.500800426	3.653645365	6.628328429	6.511365023	7.751281501	5.88952906	7.157503214	3.517890759	7.77516582	6.893732226	7.862453953	8.47505665	7.342374196	7.91605909	6.882582883
CYP4B1	3.86238333	3.977965816	3.817242588	3.87145851	3.64855026	4.049298914	7.079028303	4.783584891	3.928515309	3.882101541	3.895873121	3.792933368	3.548444824	3.861831204	3.841666825	3.765564234	3.744013371	4.096595275	3.756963357	3.557152852	4.048671175	3.741721266	4.142890499	3.941388051	3.928272425	3.862808313	4.13185277	4.286270157	3.659813802	3.91471131	3.601236304	3.577417878	3.682324656	3.97830829	4.052301084	3.666780026	3.696167379	3.639392427	4.790517803	4.252868067	3.71164475	3.744662066	3.653935127	4.190936917	5.207733888	3.804816169	5.513090038	5.372519765	3.842953298
CYP24A1	2.693306899	3.671287081	2.60455794	2.750423563	2.522964397	2.754986349	2.986485685	2.809551519	2.687826205	2.777161359	2.815853778	2.731362204	2.535966541	2.690419868	2.632996086	2.426312029	2.728712878	2.738984651	2.955117102	2.943005528	2.900182607	2.858263108	2.684930811	2.767051943	2.714893237	2.789774592	2.775870187	2.634094238	2.821168591	3.033123466	2.726576177	2.569405967	2.660197751	2.741663943	2.918879901	9.352527755	3.131244082	2.796232145	3.049485325	2.958134036	6.265591288	2.783911588	2.708743805	2.705943904	2.871868545	2.705461538	6.895847726	2.590616556	2.925658718
CYP27B1	5.206491521	4.484547949	4.513139561	4.270368814	6.159899656	4.911603912	4.195304183	4.343710535	5.520906992	4.731343994	4.794595064	4.582662707	3.769698984	4.280599295	4.010634415	4.083785988	5.1501588	5.387989542	4.282485053	6.041388035	5.036656246	4.959581404	4.584737885	6.20647893	4.014160044	4.084401488	5.005023388	4.594328385	4.855494854	4.425711518	4.383454312	4.440992859	4.806321594	4.921103487	4.699084808	5.693078891	5.314755087	4.628950467	4.959356177	5.820069772	4.56202378	4.549907747	4.621369514	6.03779048	6.389088095	4.525983098	4.558431103	4.670756305	5.58621985
DAB1	3.951435676	4.547308119	3.97054661	4.410545872	3.972032197	6.861396422	4.102108884	4.183720504	4.047908709	5.04793394	4.753612972	4.056095162	4.001579685	4.061683401	4.285065217	5.495463847	3.690430852	3.822245292	4.137269039	4.664479449	4.018328606	3.969792988	7.084354918	4.238735921	4.0116619	4.968647842	4.425433936	4.288346449	3.876636461	3.916769952	3.871321984	3.850470255	3.966790982	4.250050679	4.142832276	3.927059093	3.837922506	4.393074948	3.852544833	4.66145651	3.971356642	3.918285109	4.022451968	4.0868968	3.870457839	4.193523162	4.085369082	4.165883516	3.820033786
DAB2	3.729983764	4.12515579	4.138461003	3.685941747	4.606210725	3.462820732	5.252668221	4.629052308	4.004639488	4.135066336	5.274147437	3.829093261	5.510132055	5.615115818	5.776341915	4.390904807	3.846748233	4.368155632	3.942638116	5.08231282	4.110709969	4.490452978	6.295323954	3.99120163	4.321680222	4.172411603	4.755803083	4.081924326	3.312942534	4.797456849	4.906953879	4.259782901	3.62063867	3.898862694	4.950549024	3.688994121	4.267377918	5.566976351	3.748356995	4.297598558	4.139748482	3.338462434	3.883152169	4.347965155	4.353786857	3.860065064	3.762663411	4.360065142	3.93365052
DACH1	7.54540636	5.05364327	8.405786019	3.833376174	7.226131942	5.738173408	4.557895562	6.240791935	4.467181657	4.641671788	7.437948031	4.745736485	4.24771927	4.320081428	4.715087495	5.66807955	6.978640621	3.591257415	9.669787438	6.925272482	4.980603532	3.610777263	4.124888633	5.916566056	6.269109541	6.062055844	4.87047551	5.150666094	4.0263994	6.424583877	6.958234484	4.16433981	3.651555357	7.461120494	5.815883426	3.883184644	5.330741433	6.060288717	6.109014217	5.598277933	4.020379117	3.666376231	6.876863232	4.275611474	6.170038324	5.028760243	5.125709158	5.304030682	5.433020842
CD55	11.03148242	10.70620329	11.92987039	11.23255783	11.64058638	10.67351555	9.553456618	10.84995826	10.70731784	10.78893774	10.92695177	11.23400346	11.10020768	11.32167477	10.06058886	10.19130607	11.43956137	9.061654673	8.829318471	11.61319059	12.05604897	12.05205396	10.33775194	11.5500421	11.69596174	10.57700072	11.21355911	10.70569849	9.313305756	10.26627078	11.48236771	12.00765301	11.51159217	9.672677895	10.48801531	13.03901804	9.621908635	10.6493513	12.15521125	9.331908313	10.48086961	9.937435499	9.684472786	10.91129501	9.919279243	10.60843012	10.76080878	10.97067062	10.70411584
DAZL	3.299366374	3.814342534	3.607504475	3.761216748	3.622073633	3.25339104	3.026842498	3.381386491	2.999914569	4.024270376	4.483432815	3.237754338	4.676239784	3.469533123	3.093085072	4.085239032	2.970020883	4.059510051	3.222050335	4.437144787	3.088533843	3.080406958	3.015731429	3.5488389	3.788816969	2.845404219	3.569065407	2.973462006	3.023659485	5.00751838	2.842448985	4.202829623	3.663096734	3.330012498	3.01527622	3.17701249	3.133629884	7.199080405	3.180764935	4.633903441	2.959991906	3.085779751	3.26418559	3.187781971	3.252105305	3.099135086	3.582603706	3.547380046	3.228950301
DBN1	6.92581181	5.89771021	5.963296003	5.395740578	6.510328149	6.451128005	6.275168211	6.261701926	5.198164557	6.737047104	5.847297934	5.051275489	6.779257386	6.289439047	6.428495362	6.213534838	6.213686879	6.379246794	5.833621645	6.240062279	5.443004245	6.327306669	6.514510265	6.547505161	6.230901917	5.739965586	5.725221227	5.969379849	5.603659471	6.812261719	6.130922985	6.771178143	5.721267169	5.900126585	6.527385074	6.730798341	5.808137817	7.108867291	6.497953032	5.768456948	6.801486923	6.691740272	5.506503401	5.573478962	5.802061615	5.811252938	6.08987859	5.315723073	6.008267774
DCN	6.755727565	7.409458761	7.495537294	8.01665158	8.100405808	7.421451348	6.860254152	8.389973046	7.773156475	8.8003949	8.402025579	7.414018153	8.889420431	8.701964087	8.732631175	8.654770163	7.064637982	6.55374408	7.632412583	8.352264466	7.201421813	8.022053307	6.748869636	7.720211977	7.65701388	7.930524314	7.254989386	8.192576724	6.219719807	8.863050649	8.271619876	7.926028105	7.393491596	7.301634666	7.023536707	7.671428046	7.870518879	9.497810543	7.067307619	8.149471387	7.047796834	6.117898614	7.066488808	7.257606642	7.077261607	8.218624351	8.375842466	7.534574081	7.970055725
DCX	3.360758701	3.159676827	3.179805705	3.153035105	2.983778549	3.038692934	3.023336263	3.435765714	3.264652662	3.138550969	3.017455883	3.154265372	3.871205182	4.694568698	4.325154543	3.334497805	3.10766424	3.159559538	3.077303877	3.526692829	3.421914551	2.973391066	3.147184849	4.079597151	3.036932195	3.340724004	3.203622067	3.129755281	3.320159807	3.525043123	3.292464892	3.012963459	2.920004115	3.159863513	6.022572261	2.917202894	3.171147465	3.302684836	3.275658476	2.978410637	2.959828793	2.810844698	3.016476488	3.772375724	3.099289929	3.225066722	3.000128124	3.115604169	2.995579299
DDB2	7.171962073	7.82392861	7.344848764	8.113054217	7.025704691	6.506442042	6.996354943	7.633510389	7.007572611	6.843095992	7.094337097	7.420418522	7.903511669	7.529100189	7.646636042	7.09752703	7.716845724	8.539878816	7.630839047	7.005845589	7.137257174	8.173962569	7.163726716	7.967166313	6.968839731	7.365441666	7.939983875	7.465320314	7.932771644	7.619645136	6.789523166	7.878762057	8.27838469	7.025968932	6.893031532	6.905279001	6.790556075	7.621280835	7.135772361	8.189482416	6.361202894	8.580339147	8.259278293	7.344898773	6.926940222	7.584939347	7.975298084	7.492995965	6.601141788
DDC	6.998136168	6.532673961	7.518516674	6.763099071	6.644233898	7.57089175	6.366283705	7.670275168	7.548298843	6.373278132	8.326675038	4.206261461	6.530215057	7.191079218	5.194608571	5.918779503	7.553644981	6.606947505	9.08500747	7.138390588	7.636421034	7.824533751	8.788947895	5.005765802	6.848119279	7.382466644	7.59157187	8.112015653	7.372908125	6.132269109	7.324612985	4.794665916	4.90014296	7.662103242	8.367402261	4.078202393	8.488364335	7.27474699	6.137642265	7.250013601	7.989220361	8.276164878	8.906514862	7.947063743	8.894328259	7.918693337	6.67110624	5.785710097	7.854854321
AKR1C1	7.242708484	6.716421217	6.962087772	6.285374201	6.979683486	7.369709563	5.66845184	7.341680129	7.008963163	7.572559018	7.303572988	6.824880408	6.491071255	6.891048858	7.00129635	8.13709313	6.751213441	6.140505536	6.382565924	6.645979012	7.309297831	6.519600035	7.37379409	6.456276204	8.218802602	7.58105001	6.565021451	7.499747669	6.900958527	7.064022193	6.171701247	5.907369917	6.50820258	7.233715354	7.266201106	6.32021015	6.242096642	6.280873587	7.504749021	6.869327579	7.269140321	5.283224812	6.616850311	7.180035727	6.550496745	7.665921935	7.116542985	7.820987806	6.911638013
GADD45A	9.17890437	9.760846909	9.401273923	10.41925562	8.72280522	9.916815644	9.044602589	9.880443385	7.770700379	9.315454126	10.24190241	8.921624635	9.738714726	9.900096198	10.02203906	11.32034776	9.465408447	9.680178171	9.899650452	9.730236869	9.352284587	8.787192972	9.958336643	8.831903936	9.888231944	9.513976227	10.38750049	9.97649291	10.36175165	9.790068568	9.280552267	10.18475007	11.09635257	10.07603441	10.011627	7.949200371	9.998750738	9.812085548	9.42452882	9.914440534	9.442955912	10.60070898	10.25066413	9.397838028	9.708942979	10.01082313	10.64686865	9.954200115	9.602707401
DMXL1	6.760028276	6.642730802	7.221725841	6.321990199	6.783825872	7.016025209	6.956050305	7.40198898	6.579755301	6.915368844	7.148438233	6.34245922	7.158040503	7.271293471	7.917629321	7.914056622	6.949773645	7.110709599	6.37554314	6.724035449	6.673292907	6.429724049	7.086398767	6.035974887	7.399163134	7.357954126	7.045757823	7.77930782	6.889555256	7.199903076	7.508447396	6.470889788	7.128849056	6.387527053	7.192486054	5.983411148	6.277010946	6.570760103	6.929052323	7.353926155	6.691703496	6.936565753	6.081339301	6.768009682	7.231769161	6.899761679	7.061319907	6.967302811	6.742095808
DHX9	7.236008392	7.15551423	7.344826337	7.109769523	7.392073606	7.266745067	7.257836788	7.212760315	7.078001262	6.588694163	7.063119962	7.278412495	6.827774048	6.66859292	6.75164357	6.416449682	7.636793112	6.638376426	7.148568828	7.250192352	7.505237956	7.770049793	7.021284451	7.603632804	6.723626773	6.809883815	6.706804225	6.782289896	7.4375213	6.875803675	7.146244834	7.262042949	7.358976626	7.855116428	7.234577827	7.099457425	7.490378936	6.928086256	7.773325667	7.014726551	7.394097146	7.529805085	7.10372291	6.98723349	7.835798867	6.846620064	7.002708929	7.192138874	7.207860201
DECR1	11.24120527	11.12083668	11.42292024	10.94323344	10.80263461	9.946580707	10.05546902	10.98884605	10.01970297	10.15946898	10.70122117	11.14351639	10.07016731	10.38096131	10.07827387	9.840048161	10.39658318	11.00673382	10.65903071	10.59222643	10.92495495	9.770854188	9.298412113	10.43092744	11.10203593	10.58179313	10.87169255	10.98609301	10.93168654	10.38031835	10.17886665	10.85220251	10.28569583	10.14822258	9.87771857	10.67674518	9.627611057	10.42818533	10.89118271	10.19614874	10.08699045	10.67525906	10.63668844	10.41552115	10.63716237	10.45755277	10.31200475	9.909339696	9.998307124
DEFA5	3.531185432	8.854225068	3.615889846	3.730102533	3.395438939	10.28516034	3.723992896	11.19468258	4.304954601	4.565960765	3.254694355	3.898232658	3.209447579	3.530501766	3.775982232	3.272501299	3.765503262	3.697008886	3.788048085	6.467696663	6.31846055	3.366286172	3.194891168	3.916453849	3.290505248	3.461098541	10.47009419	3.4919746	3.537425218	3.260423164	4.471266513	4.334750471	3.618844236	5.025355741	3.912749289	3.159623452	3.572361932	3.599720473	10.77401948	5.937107675	3.529298954	3.494130474	9.671766012	3.124049203	3.334139759	3.500534041	3.154774372	3.337738772	3.720549128
DEFA6	4.642281911	8.039003856	5.182253517	5.212380786	5.046684859	8.257416082	5.09565999	10.70690692	5.027346514	5.314340885	4.88129724	4.751698806	4.573061173	4.511579293	5.030975458	4.073087592	6.082847669	4.946488552	5.129766684	7.486011647	5.524320957	4.9885524	4.831296564	5.495741716	4.452903977	4.619182928	9.922852257	4.819230885	4.787858106	4.421432335	6.29395567	4.931094321	4.945758514	7.277071635	4.889869244	4.759468486	5.246644276	4.430418643	9.621591459	5.550596289	4.465399581	4.91120843	8.528290177	4.326911495	4.993437678	4.737249274	4.471263994	4.909939189	4.627565611
DEFB1	7.281672387	6.005685747	5.893451574	6.271885078	5.358572822	7.125409748	5.655472079	7.748684024	9.48852308	6.344636059	7.880346971	4.51630163	3.991667516	6.332233843	4.783974986	6.221692923	5.160474259	6.596298245	4.606607552	6.338271135	7.928858414	7.483527469	10.01234288	6.209831408	7.680711131	7.927814678	6.259723477	7.718128167	4.986287891	5.48806945	4.336901494	4.161699757	7.183490764	6.903157077	6.315548866	8.909241465	7.516970418	5.559317735	7.285519989	5.798798971	10.87533208	5.711586997	4.705986937	9.301304104	6.154181746	8.374794739	10.47281993	6.419439063	7.083612819
DES	4.585933279	4.776997125	4.548026094	4.321961062	4.434008616	4.470916738	4.262245789	5.001921185	4.208432269	5.160049835	5.146788941	4.221077058	7.618723636	7.061397996	6.921389636	6.484337602	4.378271329	4.384348688	4.049576564	5.069414713	4.4616147	4.809510213	4.661691536	4.222451527	4.349598431	4.488794566	5.429518373	4.88331354	4.340003393	5.080703381	4.016292881	4.208909471	4.087637759	4.452270742	4.136882164	4.437257	4.126523127	4.923686811	4.588616025	4.47212307	4.702387777	4.188499836	4.305516667	4.424148494	4.287795326	4.225352382	4.593329894	4.640731	4.426968195
CFD	7.249591404	8.671933822	8.341802277	7.580458108	6.914354955	8.683086622	10.0283273	10.45669253	7.216399805	7.465809695	8.509881113	7.74445035	9.658970373	8.590937463	9.768957873	9.952599895	8.135271501	8.553696336	7.718435521	7.889854641	8.307724389	10.11018546	7.155729034	7.481507407	8.696872467	8.915540548	9.275919373	9.431414694	7.080055646	9.463002502	8.496853669	8.039273809	7.666938752	8.044101096	7.411968362	10.65896655	7.643601697	8.454919841	8.747432542	9.132759355	6.89918342	8.174574607	7.371426994	7.191796648	6.990913234	10.34599949	10.60651605	7.809971981	7.432450882
DFNA5	5.308116546	6.980752006	6.383521877	6.515726982	9.978631316	7.743992298	9.680804855	7.016931663	7.119067884	8.428930577	8.496411708	7.434542956	8.947118662	8.075797357	8.678850295	6.842696611	6.241054873	6.269795663	6.603339595	7.034076704	6.866149414	7.563938872	10.8785941	7.110017283	8.468226511	7.199901624	7.259079551	6.792860944	5.140029421	8.551026281	7.828364947	8.077607508	6.969237064	6.071289332	5.810053407	10.54558623	7.173283128	9.149881774	6.802701475	7.254010501	10.90927589	9.311404014	6.4765657	7.511156146	6.708461882	6.916107802	7.331291454	7.54525531	7.609173736
COCH	5.995559073	4.56273072	6.27840492	5.064163575	6.644049317	6.911761043	5.214412036	6.07223833	6.73814326	5.099686441	5.973444187	4.505914589	5.712286094	5.260946487	5.235629936	6.068614671	7.157958504	4.742225874	7.445514557	6.873433225	6.0952829	4.494513304	6.138432394	4.812580393	6.869366689	6.312526232	4.411159808	6.647881521	5.139490113	7.127920854	5.779808499	7.716568798	4.584260269	6.57436842	6.212414462	5.84127633	6.154474113	5.01327825	8.06111277	5.567772061	7.174457639	4.42154174	8.226092785	6.27320577	10.24143179	6.376181015	7.455620323	6.252093696	7.975890047
DHCR7	7.758869624	7.188851686	6.178984959	7.360412293	7.842978409	6.568556847	7.441935434	6.426983023	7.124693161	7.371767956	6.304576208	6.879494124	5.862884276	5.958580834	6.133123333	6.1851558	7.798061318	7.293863028	7.617318755	6.737415706	6.73033135	8.004581223	8.539246229	7.471506692	5.674822467	6.717250961	7.844497026	6.722464913	6.790959599	6.635362128	6.36869953	6.704418079	7.494318481	7.703357446	7.982879098	9.248663778	8.252322274	7.041997575	7.9336051	6.172517042	7.294648713	6.859486152	7.248829575	7.537674182	7.304666551	6.403958961	6.108966648	7.352616743	7.13679034
DHCR24	9.678830723	8.861331817	8.445662831	9.265897981	8.893486431	8.855211547	10.8004361	8.553599462	9.01765551	9.915466552	8.767140697	8.924199922	7.628121737	8.406790641	8.864556661	9.34866634	10.19472975	8.175498315	9.479327146	9.311288671	9.102634707	9.910346152	10.79318848	9.513543902	9.071550909	9.794689969	10.13728775	9.170002578	8.892697102	8.915379393	9.300178144	8.966313706	9.360676418	9.992441121	10.905889	10.32864369	10.47200977	8.926650722	10.31839733	8.581644474	9.758743166	8.911470763	8.910434743	9.599043563	8.755255013	9.362335596	9.024295966	9.390057143	9.068473038
DHFR	8.510283205	8.239738553	8.734727794	8.355792558	8.823033761	8.116533088	8.824067443	8.661609385	8.458674373	7.499127763	8.305427366	8.317192351	7.682631729	7.268749137	6.698185201	7.2407754	8.527124792	8.793061351	8.717696932	7.743463702	8.649393787	8.678038869	8.191360004	8.509601665	7.42355605	8.26498219	7.700913277	8.346576292	9.032797353	7.62468406	8.390063713	8.368478553	8.764161448	9.349039529	8.315466169	8.163114128	8.181537663	7.440874588	8.878358366	7.862996201	8.225554806	8.449277852	8.695437397	8.18280631	8.560133022	8.439185056	8.336889491	8.027845603	7.872389624
NQO1	11.04672943	10.61335354	11.05391061	11.61940711	11.72784738	10.77798444	10.04906051	11.44673261	10.24782938	11.41004772	10.76531809	8.169050808	9.161937679	10.66523948	10.78842302	11.67002654	10.77024988	11.00850848	10.88770276	11.02109455	11.22473917	10.99039141	9.128611974	11.63833359	11.47169494	11.93223272	11.47170569	11.564079	11.39517666	10.06161545	10.56708465	10.7089705	11.34120924	11.68172915	9.885188614	8.878394101	11.39553271	10.12404322	11.47516916	10.58436424	10.5605943	9.234220377	11.4111006	12.28071083	11.22464856	11.65415212	11.19618576	10.99986552	11.24934205
DIO1	3.167071119	2.682122656	2.92147035	2.843469751	2.817405564	2.904011109	2.914328051	2.895305255	3.356521466	2.515129215	2.7348036	2.696589249	2.693562927	3.202739347	2.575393634	2.571691475	2.770627435	2.817593205	2.750767965	2.795450317	2.815373071	2.672607249	4.064863522	3.161127264	2.8660844	2.84903571	3.03268898	2.966468912	3.312942534	2.750606051	2.732003541	2.807411807	2.927256151	3.075148709	2.818018147	2.648891348	3.101659147	2.900555957	2.611385074	2.985931176	3.250851581	3.051927315	2.883658914	2.94295876	3.051495351	2.896559291	2.807942148	2.76754144	3.02839116
DIO2	5.558671663	5.822783256	6.683209065	6.243660478	7.262745959	5.32172214	5.736829954	6.062493462	7.295145227	6.41441972	7.739876297	4.785702553	7.178747297	7.447997264	6.866739845	5.209940028	6.041459869	5.298947098	6.118802425	6.841153549	5.755107871	6.173767318	5.280477997	5.367575831	6.346324763	6.174723952	5.353077562	6.644874918	5.225802265	6.446754666	6.975062466	4.772261498	4.909694181	5.840667956	5.812179061	6.651705114	6.651562485	5.733451261	5.745504809	5.500807341	5.869907624	4.816494425	6.21655949	5.608541029	6.064166811	6.30140249	6.77374621	5.686271693	6.799002931
DLX6	4.622522943	4.052709394	3.602496342	3.009184011	2.89602951	4.398610548	5.745100478	3.062401049	3.23765097	2.96345871	3.047543925	2.981843052	2.873174664	3.022784821	3.080960534	2.940808693	3.25019998	3.032643435	3.080310294	2.845517561	3.690541836	4.146851145	4.829748839	3.094198043	2.960033844	2.925634291	2.852533594	3.354163847	3.096231454	2.9223021	2.938047261	2.965274132	2.899264335	3.034463108	2.990118025	3.054771659	3.142855227	3.027765155	2.809137993	3.117040322	2.81084704	2.979447109	3.056496872	4.158331179	5.94186304	3.0365521	2.914719451	3.013080101	3.251716558
DMBT1	7.562922512	10.62025973	11.97511413	7.001749564	9.048407826	9.533334201	11.7024208	11.12895844	9.009512459	11.42807362	10.80996078	6.960797239	7.547297749	7.585768077	5.586749018	6.733776188	8.524710531	8.368337235	10.46672025	11.52260386	9.590065648	9.322495508	6.610452718	11.75719161	11.75876366	9.69671289	11.21062745	10.60026832	8.75544173	9.371645487	8.266622576	5.849470631	7.256649856	11.18539414	8.999755166	7.440911562	8.553598527	10.90972865	8.615213441	9.654163387	12.07182146	6.561438593	11.31260137	12.00080263	9.905992481	6.157133224	7.475725724	10.46960859	10.06518631
DMD	3.562104585	3.598010036	3.960005058	3.273501531	3.985420848	4.312177194	4.274671823	4.238621328	3.476362483	3.86084087	4.113797951	3.323710025	5.215540051	4.720788453	5.003173351	4.863215812	3.760076413	3.539083389	3.760440291	3.954534315	4.024373751	3.593089066	4.601388097	3.68217599	3.831680637	4.053035025	4.107610642	4.184755494	4.548847173	4.322407728	4.104488382	3.537131365	3.401017354	4.172136749	4.695623197	3.719111014	4.303538229	4.337572652	3.891930931	3.938195248	3.337585694	3.317783478	3.538944289	4.108931462	3.778773641	4.193962326	4.183082469	3.947658708	4.343123893
DNM1	4.161040602	4.491441024	4.303474304	4.456285769	4.394374287	4.632856421	4.348766604	4.150034044	4.74032454	4.734501291	5.597301541	4.552314955	5.212733876	5.077641557	4.995942618	4.266851545	4.583354632	4.353588635	5.074531495	5.741087139	4.448979535	5.129489343	5.295320497	5.420371461	4.836173813	4.370548562	4.54755651	4.501954891	4.129463373	5.752025086	6.068307116	4.905541524	4.636764347	4.746126234	4.365528162	4.25439065	6.394780643	5.873925283	4.598400963	4.631648123	4.698297632	4.448960556	4.4673267	4.178029073	4.265981684	4.730017023	5.227388942	5.316638703	4.921499525
DNA2	7.127995339	6.524226954	6.993020753	7.712005883	8.312142085	7.673693022	7.939947371	7.098455832	7.628629162	6.265583265	6.81702815	6.521810081	6.288989396	5.461995343	6.327617487	5.805318404	7.583379227	7.30627385	7.231337247	6.64792308	6.636061548	7.216114042	7.272885242	7.541415372	5.942852743	6.476829757	6.742581033	5.996284766	6.9586562	6.076924087	6.429657137	7.167911056	7.061233321	7.968745282	6.885497275	7.309638061	6.918032609	5.510452534	7.151461392	6.49127349	7.705812691	8.1791258	7.643075694	7.786433823	7.080046354	6.501729821	6.973810439	8.01629207	7.914964106
DNASE1L3	5.176687265	4.684240772	5.263272481	4.858988737	4.669116496	5.336034291	4.387011534	5.5375444	5.156940158	4.211617811	6.438854388	4.346280896	4.887071776	4.978711851	5.058417513	6.145532543	5.170665576	5.253296668	4.808006405	5.5834005	5.626100933	4.431295284	4.847862711	4.528338864	6.472086332	6.363699335	4.861913501	5.407551922	4.510889224	5.362540031	4.358153579	4.066582207	4.325578583	5.278707968	6.79829596	6.732578556	5.359232524	4.972347768	5.250089863	7.564065952	4.035819448	3.925692324	6.575961323	5.257622981	5.546259591	6.135132691	5.769035633	6.746862333	6.747078271
DYNC1I1	4.313779536	3.736662517	3.373177445	3.99535444	3.527657265	3.611396266	3.648537558	4.016411028	4.07903016	4.092319444	3.410808712	3.551036282	4.774237863	4.62991463	4.988264432	4.51467676	3.39937835	3.513665079	3.590655295	4.008926397	3.218110239	3.409360711	4.669117136	3.813684293	3.754878925	3.771283994	3.748219851	3.97700095	3.446685104	3.885577812	3.594654424	3.573190116	3.386237006	3.709538061	4.251360044	3.570731051	3.581479033	3.943029015	3.741243381	3.519924584	4.473927754	3.294197438	3.713238471	4.24016953	3.623272235	3.562466033	3.855058688	3.59731758	3.843905301
DYNC1I2	7.523762147	8.218179513	8.494723739	7.998009478	6.360396721	8.12440147	7.617425292	8.607575228	7.985048976	7.91400487	8.342091651	7.848869989	8.76523626	8.208446049	8.420664311	8.411527991	7.744639435	7.386525488	7.913016525	8.589995601	7.469877204	7.971891319	7.714220295	6.367471804	7.680589738	7.790706724	7.495290046	6.76816121	8.226163809	8.395383735	6.699330979	7.332501976	7.720157396	8.042334834	7.607236044	7.508765381	7.527653961	8.432386326	8.150789012	7.988371823	7.677800611	7.254936271	8.689639383	7.543296184	7.695988199	7.835366705	8.274684072	7.292547678	7.241621276
DNMT1	8.595199171	9.532936167	9.070368037	9.295221896	9.273677235	8.693902639	8.890342592	8.551071275	9.142513076	8.862896234	9.013813268	9.563694523	8.512275178	8.655892176	8.9450565	8.306794451	8.909196128	9.65212067	9.456080268	9.209444169	9.297225227	9.596860581	8.873650181	9.942070805	8.485680309	8.818278515	8.757132875	8.738157545	9.146012518	9.04384825	9.28526048	9.734033371	9.744601629	9.363217058	9.769875284	9.552631419	9.395344642	9.021752589	9.963671487	9.461622903	9.28711405	9.805502546	10.06939275	9.578942344	9.114495408	8.98283444	9.578072182	9.06441927	9.381083154
DNMT3B	5.31793778	4.486175537	5.346156257	5.608960627	6.877269011	8.27078824	8.433958107	5.358622174	6.583718528	6.205811853	4.584984599	6.249400958	5.232621324	4.703622434	5.57330175	5.174429064	6.173645847	5.667243306	6.15047531	6.594065741	5.195599475	5.543665469	7.858024778	6.0193563	4.841830479	5.584537897	4.770849837	4.605904417	6.324165623	5.859317224	5.449900726	5.489159317	4.123437964	5.916613463	6.487427056	6.037375774	6.270067607	5.510404159	6.323657754	5.02403749	6.005426824	6.650455053	6.267618471	6.843998588	6.168990167	4.962956485	5.42035528	6.411609036	6.268718539
DOCK3	3.480125698	3.732963393	3.480316737	3.41377662	3.392642169	5.905316068	3.551182382	3.677735155	3.626849714	3.595695897	3.512167323	3.384790819	4.797037244	4.038348023	4.53580354	4.137625847	3.849859603	3.459151899	3.34121522	3.614980261	3.732544038	3.204438594	3.732790195	3.573540959	3.950260573	3.48728488	3.445942437	3.719937644	3.740008658	3.408451488	4.252137034	3.567343532	3.715945745	3.465337701	3.425636003	5.410891541	3.553313145	3.336731831	3.745477435	3.729597792	3.531137024	3.317337657	3.542618275	3.910803375	3.378737305	3.597773349	3.342272881	4.121303113	3.700304015
DPAGT1	8.235481455	8.352559562	8.10422711	7.633904593	9.151456759	7.789097111	8.335836578	7.814420941	8.126722306	8.038536101	7.898042982	7.840479954	7.630491399	7.763529604	7.949591966	7.572359806	8.010564117	8.667007893	8.671049441	7.89347419	7.78601057	8.51392227	7.828174179	8.810248521	7.831103022	8.120117215	8.412507646	8.222907768	8.035039298	7.988016336	7.434761564	7.988344346	7.836935317	8.239771284	8.428289486	8.997439359	9.449318614	7.834317582	8.780848531	7.758654027	7.732713548	8.27005072	8.31210176	8.346000434	8.279241824	8.209062989	7.719520304	8.214584367	7.93621082
DPEP1	5.726194081	5.871511623	6.461878432	5.630031244	6.050131049	6.295965459	5.656055341	5.791574483	6.055522168	5.49683431	7.270073596	5.619104614	5.74941749	5.980414079	5.605075278	4.976518813	5.021764649	5.581400621	10.67731117	5.099132164	6.000753144	5.084729022	6.99724867	6.002530505	7.618435697	6.029007198	6.584311291	5.333491332	8.342356266	5.5144646	6.39402425	5.36016119	5.215921308	8.377083405	9.092098787	5.157975413	6.06265084	7.548072503	5.257642211	6.247987672	5.493785797	5.18794633	5.888778308	5.573197153	5.235123497	6.119542162	5.541867811	9.506755809	5.404133299
DPP4	4.523088416	6.155136457	7.190156947	6.182492219	7.730394256	8.109455291	6.782570423	8.255491936	4.399346932	6.635529313	8.260734533	6.724831158	6.359760436	7.505495364	6.897367345	4.957604791	7.123957432	4.762489467	8.776719923	9.820138491	7.343201368	8.038340275	9.975539128	8.24026343	6.797828172	6.337734449	7.449901645	6.877016234	8.887675718	6.540598964	7.676725714	6.124951464	7.765166354	8.183487932	7.970426356	5.239707149	9.2786399	7.284407923	7.831665306	7.014190947	8.488094764	4.528059508	6.907242164	8.594830319	7.913545354	7.430293379	5.865868705	6.819115477	8.263127301
DPP6	4.015505218	3.810465177	3.772055876	4.137115478	3.703045104	3.868052653	3.823418541	3.708886552	4.117145562	3.830993284	3.689149741	4.059124052	4.833151321	4.407101208	5.543400728	6.289660504	3.620915472	3.811450825	4.024558993	3.749339824	3.888360539	3.780622166	4.006354928	4.145627031	3.772324725	3.700009389	3.938617479	3.676435483	3.804460072	3.72566849	3.667864435	3.735653993	3.837547661	3.743285258	3.693491176	3.820799514	3.943448562	3.705440505	3.690044901	3.724094756	3.955381359	3.824580006	3.738171799	3.808945048	3.742341112	3.615393268	3.725990967	3.814874728	3.854138739
DPT	4.992764647	4.54895147	4.783246959	5.367884197	4.517893674	4.522864776	4.166796591	7.363691242	4.277544215	4.590624365	5.88118103	4.350902007	7.994793488	5.016863659	7.457939066	8.264283866	4.431364133	4.554962606	4.88877131	4.407832397	5.426472771	4.547064252	5.273893354	4.309601597	5.308060643	5.295849831	5.138280164	6.782722515	4.137997058	5.464269956	4.676819818	4.569669327	5.229041201	4.412063675	4.390127713	4.552067192	4.99307673	6.236767513	5.035902049	7.007424872	4.088748698	4.315802657	4.411576115	5.075132519	4.336817571	5.513598501	5.468879723	4.497142089	4.592003617
DPYSL2	9.037288837	9.55255085	9.632609687	9.146455269	10.14780427	11.00994968	9.88495601	10.16996895	10.80969793	10.3824237	10.68430532	9.04242066	11.32487021	11.15931802	11.23879634	10.40469106	11.01873525	9.108322018	10.62427397	10.97916792	9.804862914	10.94393451	9.334747496	10.9820585	9.657072198	10.10145397	9.521457299	10.31463235	11.51588016	10.86837146	10.78149621	9.991753445	9.97718115	10.4369016	11.25481218	10.60062722	10.97838404	11.04759128	10.09413144	10.65300122	10.87187808	9.485751239	9.566962944	9.674437462	10.97706917	10.30090874	10.67039748	10.76086668	10.2178116
DPYSL3	4.519825246	5.766858066	5.648514717	5.12737999	5.603129417	6.887566533	5.590823964	5.486427139	4.71934505	6.836135094	5.816055649	4.926091946	7.888366188	7.534060267	7.438562464	6.262030903	5.000716574	5.189686469	5.662226586	6.312328467	5.027949638	6.279315932	6.192764447	5.51331919	5.27542703	5.317556193	6.009806998	5.415716077	4.251616604	6.63809814	5.835531763	5.971956512	5.647913042	4.945796531	7.003644717	5.253399157	5.726505647	7.191587885	4.820777671	5.520885965	4.508828082	4.681886909	5.114366292	5.33784377	6.164249791	5.532688391	5.706467419	5.063475154	5.694801499
SLC26A3	3.194791509	4.940155411	5.703728669	3.890042293	2.938057993	7.480789916	2.78187665	6.151411514	3.444885844	3.342009437	6.721763403	2.960216397	2.940725276	5.644792204	2.761801183	2.819225276	5.250313247	3.419359325	4.471901843	3.20713298	5.950190634	3.009073056	5.498606396	3.010725206	5.834617847	5.528838933	7.791500647	5.351003254	3.702765733	2.956783501	3.611298795	2.747998236	2.985549372	4.688311016	5.949018271	2.841931351	4.443822143	5.522069531	5.500888459	4.530884048	4.895366871	2.817866733	4.941856522	5.650998978	2.815639228	4.093538965	3.114648912	3.882817058	8.190309128
ARID3A	5.100321235	5.584393122	6.321417224	4.8966635	6.084235497	6.794024443	7.122769343	5.607561129	6.246277361	5.294247163	5.693404405	5.348968553	5.165226703	5.465523136	6.090443515	5.59455875	6.758310744	6.05093592	5.91055368	6.605522445	5.810939145	5.791942229	9.449209355	5.917079907	6.277999909	5.907640216	5.424192575	5.530615083	5.992723658	6.00004571	5.594039563	6.018087498	4.829782533	5.986447316	7.060559217	5.66660315	7.22571696	5.707354313	6.313756284	6.676218227	6.826112962	5.443523685	5.797385308	5.611168049	7.189168907	5.723457842	5.676851404	5.087714916	7.489996057
DSC2	8.098863965	7.602726969	9.077351257	6.622080106	7.724728192	7.469439881	6.824639966	7.949933448	7.099497167	6.716375389	8.225837619	5.561808683	6.690348513	7.239990629	6.193415094	7.208008232	8.778992367	4.961753897	6.786231493	8.101427176	8.445974493	7.447544413	6.145182105	7.542694447	9.243938726	7.478582366	8.06455794	6.838792893	7.934386192	7.334540214	6.136521	6.760817677	8.033858204	6.956048321	7.786771597	7.432970779	6.614355583	6.453652076	8.676830272	6.426800144	6.100839046	4.570559764	8.442777687	6.879652559	5.926438105	8.120092975	7.737372411	7.836317809	7.608218363
DSC3	2.950035071	2.928046219	2.980659743	3.045911286	2.877383391	2.951110779	3.027624528	2.922713076	2.854772931	2.854157503	2.804121406	3.099993584	3.320409771	3.06556425	2.970030757	3.04058525	3.195258806	2.941309193	2.948611206	3.282385544	3.095093529	2.94080917	3.836550447	3.151403278	2.945057221	2.882748338	2.991033957	2.981575041	2.948031968	4.717535881	2.834151712	2.776352586	3.147165437	3.097945646	2.951670008	2.921962628	3.542843484	4.200709357	3.097604518	2.881024249	2.918830537	2.995506662	2.90825663	3.036134183	3.071472986	2.96357776	6.895271727	2.946968872	2.996968581
DSG2	10.72728919	10.74233653	10.9773614	10.17353245	10.34055902	9.62023964	9.798918177	10.32191732	10.07509268	9.862536688	10.22203105	9.032379202	9.171501954	9.511182585	7.9306896	9.966644868	10.94997426	9.73310792	9.879311602	10.45737221	10.42379739	10.58845212	9.852918874	10.21343314	10.94857469	10.4209763	10.73218557	9.533644298	10.74762524	9.775635579	9.564167088	10.35444126	10.55943642	10.02042685	10.49499404	11.18525966	10.77905194	9.536498186	11.25477518	9.078827636	9.923822142	5.656322276	10.83728726	9.070404523	9.212804048	10.46881503	10.47486972	10.73261466	9.672327375
DSG3	4.727168426	6.065230287	7.167323514	3.94541326	5.379263904	5.102850763	3.879540517	6.163512386	6.843137324	5.017016359	7.046645862	3.862306549	6.973348272	7.513911648	3.724656622	3.664942575	5.450825002	4.070489727	4.020985486	6.493547698	4.485259734	3.958526048	3.696671049	8.360034805	5.26209135	5.943308962	5.60071091	4.585351821	5.544611202	8.079432357	5.504330388	3.558411544	4.227201398	5.709472927	4.478881848	4.614576403	3.89499295	6.90048742	3.916282275	3.833460706	3.871323801	3.867162851	4.715343834	4.023863316	4.092780132	5.510248202	9.082530701	6.595176451	4.89938194
DSP	11.79460365	12.03302875	11.74773295	11.28404373	11.48222679	11.23351725	10.34272557	11.18583529	11.19566433	11.62365452	11.1058917	10.41221765	9.876659966	11.43045325	11.26770343	11.30832043	12.09760324	11.35797025	12.13684696	11.74128138	11.76350041	11.62973441	11.78372913	10.54002885	11.38765411	11.32235741	11.1325556	11.28973242	12.15382462	11.36120479	11.26062877	11.20101464	11.20678923	11.83632852	11.85701706	11.92277037	11.90290925	10.46664284	11.35560046	10.22354843	11.29223208	10.5470481	11.09025955	10.93715678	10.78122443	11.43594621	11.18197396	11.43937062	11.16232298
EPYC	2.500602769	2.88821598	2.531805156	4.769112713	2.975336016	2.516509835	2.46727518	2.773501564	2.547277785	3.137777509	2.537922065	5.606409162	7.864782049	2.638213855	2.533102794	2.507130428	2.570395989	2.977272091	2.747097455	2.356982318	2.459528887	6.846369473	2.580974847	2.719400713	2.572796786	2.478974356	7.04513916	2.623457797	2.777164793	2.596715238	2.361017882	4.632813548	4.33844029	2.559948095	2.634831777	3.251692031	2.508094501	7.018583641	2.599869812	3.133079712	2.658129045	2.944778815	2.525469902	2.869393261	2.410887417	2.624945404	2.561160079	2.567086047	2.630756021
SLC26A2	6.973074197	7.184800476	7.2810615	7.272606028	8.485364302	9.923468394	8.778294052	7.794838843	7.00756108	7.7512531	8.309348038	5.934031715	7.750568675	7.390594549	8.000602749	7.777703232	7.261990636	8.154523127	6.92203564	8.638813306	7.846916459	7.754254615	11.12544903	7.450861022	7.462994644	7.788728335	7.961975502	7.7722585	7.593037305	8.369640447	8.057727485	7.732089285	7.086852515	7.562128359	8.503649002	7.570422685	7.214224947	8.2384362	6.984426116	8.259988355	8.119211497	7.504589549	7.647513036	8.496432324	8.041462737	8.011551824	7.973384114	8.013757149	9.423143877
ECM2	4.748633008	6.075263365	6.303452122	6.444924226	6.303305944	6.095799898	5.736523668	6.702292417	6.029044016	6.444417969	6.942332502	5.395006116	8.110606784	7.535207885	7.551405242	6.420315919	5.56898371	6.238563773	6.079188932	6.371247586	5.572034591	6.273909573	5.839906449	5.807028473	6.046778646	6.556736916	6.315033103	6.691305532	5.387573106	7.020797166	6.850107274	6.452993386	6.519794751	5.665461489	5.843576417	6.216805523	6.216247392	8.178614586	5.555437555	6.478769663	5.319362778	5.291580334	5.435703285	6.433075083	5.995326279	6.758724804	6.740004709	5.91821457	6.378083603
DUSP2	5.940497767	8.246506776	6.735267185	8.990161489	5.815119944	7.24200632	6.408984876	6.604506237	8.351032512	6.995070825	6.283258932	8.106513867	6.901947793	6.089547816	7.611671036	6.802970414	6.94415336	8.676898526	6.589935136	6.166794093	6.845092437	6.541009222	5.454737754	7.534495718	7.287902602	7.196616695	7.46152381	7.166436744	7.02306609	6.910284825	5.659918964	8.913474537	6.872668197	6.948424241	6.222714535	6.380509839	6.266406991	6.135300165	6.398249495	7.777185098	6.924788175	8.056475637	6.983524229	5.98394533	6.807386248	6.183209898	6.925779335	7.124707741	7.586512841
DUSP4	9.979916449	9.490376137	10.13200488	8.465236569	8.655928338	8.644183281	6.478901177	9.121204666	8.921084797	8.196900981	8.377445156	6.391910093	8.152990334	8.710335583	7.679301798	9.471276397	9.598803682	8.932990763	5.465778724	8.781595034	9.444035781	8.853108886	7.171385893	10.48220062	9.964999487	9.201697721	8.174963248	9.482380504	9.595544992	9.162898472	8.493013977	7.928239575	7.179424448	8.888923238	8.424506041	10.38598245	6.933833589	7.057905214	10.52586703	8.397693102	7.939913668	8.054487074	7.791271083	8.822377885	9.666498634	8.839505021	8.306527241	8.591900567	8.04712828
DUSP5	4.502794437	7.886611015	6.516474528	6.421046219	7.035793292	7.971220003	5.943255339	7.318811859	7.667200123	8.909903255	8.487390417	7.680725678	7.791640494	8.125446778	9.390300934	9.854272574	7.466587829	7.429707927	7.046697821	7.870566044	7.775974585	7.214606176	9.130647127	7.005671721	9.473378768	8.575803165	8.669082351	8.846896811	6.115118152	8.907176847	6.61580852	8.256747139	7.440614426	7.450531787	7.953647274	10.50012084	9.158567038	7.644476341	9.42452882	9.12985445	10.85872928	7.716103088	7.248245699	7.438919498	7.757511586	8.244918137	8.650397008	8.674818809	10.00758278
DUSP6	8.900692158	10.44650831	9.559282292	9.341034042	9.633775846	10.21182115	9.079026945	10.0000397	9.312560648	9.587374262	9.734175928	9.212297145	9.247953424	9.370476704	9.869260838	9.33846904	10.01698573	8.424423958	9.301611994	9.911174597	9.599550894	9.803973435	9.213828169	9.753716507	9.674007028	10.06590255	9.803988851	10.11117575	11.13181793	10.04598249	9.5927492	9.880812822	9.597151195	9.248597215	9.607147993	10.67233661	9.724447305	10.18281454	9.469730073	9.991371995	10.2560889	8.426317712	9.803579982	9.480984127	9.456460156	9.884598562	9.589002594	10.18807464	10.35965944
E2F3	7.42140349	7.558683797	7.401121174	7.406919929	7.78027577	7.955214839	7.583143325	7.04341999	7.808092123	7.27150852	7.418508155	8.078221891	7.242772222	7.000188184	7.050317568	6.995029823	8.017844305	7.516206194	7.630567656	7.403259662	7.458879049	7.636636944	7.608984794	7.970867494	7.003252682	7.107934613	7.228083313	7.004727679	7.670648054	7.361732625	7.176494825	7.59624647	7.264890886	8.052619231	6.940527491	7.11983102	7.957616799	7.348828352	7.120601013	7.588770577	8.077461498	7.356456064	7.212058051	7.014581297	7.393948084	6.966377402	7.30477542	7.730255162	7.593693862
E2F5	8.050791931	7.961783441	7.747499402	7.64979061	7.113248503	7.580651946	6.956031225	7.542731387	7.425362355	7.056147869	7.139408464	7.071237152	6.658262075	6.958394939	6.419331495	7.351726661	6.8251466	6.587556524	8.362786341	7.121821137	7.601255747	8.195955025	7.496091107	7.409375209	7.314838953	7.06538032	8.053296794	7.749277197	8.290837477	7.842320191	7.601220453	8.404847677	8.067640877	7.626533761	7.202624191	7.69250551	7.909489051	6.407040769	8.335563131	7.91832451	6.037261996	8.978290798	7.402790196	6.949137419	7.820700314	7.30873922	7.942693326	7.149062758	8.173112714
EBF1	3.9338223	4.904439968	4.921824025	4.229855803	4.93348595	4.35065943	4.440068968	5.172498449	4.595225082	5.352518983	5.463628783	4.233349972	6.042612944	5.540734559	6.330547262	6.075565596	4.087707442	5.171341153	4.368084334	5.445877226	4.34527258	4.773577846	4.415963934	4.873410002	5.513373802	5.414493326	4.523947457	5.006490491	4.186334644	6.570746272	6.013386126	5.409105289	4.890234329	4.512999808	4.806931134	5.300759599	4.88453326	6.813525	4.162953138	6.262997797	4.199960991	4.39582242	4.361102499	4.727201166	4.897912279	5.765108001	5.355961132	4.920731574	5.351137943
GPR183	6.174802938	8.501732003	8.024387495	8.201083367	7.959529559	8.936148429	7.131369874	8.242117796	8.208276374	9.241074338	9.321527646	8.404308129	9.404017833	7.991917384	9.530523394	9.250176968	7.815430445	8.093618838	7.076361086	8.992115722	8.232802474	7.405716415	6.185258947	7.786666015	9.610302667	9.308697366	7.937781767	9.867818277	6.292634724	9.467333441	7.165705194	8.689868369	7.537162868	7.719498275	8.24111963	8.4306815	8.1516883	9.768382157	7.128585443	9.927231086	8.939325303	7.638439809	7.946109153	7.645743876	8.619252325	9.398049057	8.648398462	8.687857584	9.249752731
TYMP	5.984037266	7.188190401	5.988760685	6.285491232	6.431386032	5.286553895	7.409031062	5.837198517	5.68425446	6.852018755	6.953865445	7.724830347	6.827972224	6.753099414	7.120373865	5.348511703	6.27495724	8.384033802	5.765813426	6.748384026	6.042705948	7.339505465	5.688960453	6.531337895	6.504283359	6.24785149	7.475275894	6.234729162	5.662563862	6.227222739	6.74151244	8.922221788	8.789082971	6.082865048	5.729105179	8.05187106	6.651280974	6.56046967	5.939636643	6.905258116	6.850938684	7.975109735	6.732097534	7.088079267	6.293678579	5.99465869	7.712652413	6.542385069	7.1116228
ECH1	9.175456696	7.36207236	8.295102094	8.962807863	8.95352168	7.82889983	8.927638178	8.926523111	6.716021334	8.262796594	8.539730271	9.338398772	8.505506983	8.909495739	8.887842689	8.937628689	7.731977508	7.250692923	6.322469073	8.921656309	8.770181777	8.730707059	9.625539658	9.307993324	8.293729096	9.187364125	9.61663406	8.143786286	6.023400974	8.398632934	9.282506904	8.79172506	8.550393822	9.322784601	9.884087321	9.163494301	9.783095351	8.363276215	9.359833833	8.866752658	8.545058022	8.360451765	9.109843729	9.464099043	8.816605739	9.112489871	9.118671506	8.488526888	8.670108787
ECM1	6.289752791	7.531243549	6.828854535	6.861647816	8.344851447	5.620341852	6.027905509	6.65315338	7.323225154	7.502238681	7.395467009	5.944383621	7.33000366	7.895013675	6.249126121	6.085226319	6.562364179	5.756312252	6.864755554	7.667887476	6.107974482	9.125756831	5.948143872	7.941429322	6.230740074	6.712295764	6.317248893	6.629732212	6.519403773	7.258781865	7.093424349	7.119769609	7.25879518	6.455536166	5.979996896	6.795528597	6.379673966	7.796521772	6.068114464	6.202492892	6.442380491	6.385433335	6.535308148	6.323957541	5.956049866	6.943817689	7.06195304	6.722539855	6.960491896
ECT2	7.137047577	7.38734163	6.433385135	7.528369723	7.517779037	7.088206712	7.496035318	6.573181522	7.693909718	6.188457271	6.16378779	7.544630311	5.866502857	5.334960806	5.136788164	5.591151036	7.064430772	7.123224817	6.323666441	6.718120716	7.049997368	7.282442867	6.50114005	7.294858966	5.53434108	6.280473928	6.716791622	6.622524992	7.096194833	6.298644125	6.451502409	7.138194187	7.541034259	7.526821325	7.135994791	7.275716483	6.687903111	5.951495104	7.234985632	7.121292056	6.701290719	7.31292529	7.057349346	6.906841279	7.397902842	6.439970719	6.713666633	6.733496857	7.140443893
S1PR1	5.386546325	6.508762713	5.925481401	5.474570957	6.27322644	5.959125845	5.545137917	6.258391474	5.761398354	6.594251269	7.170394187	5.615161155	7.054449922	6.325746344	7.220171909	7.034475801	5.306965405	6.136701284	5.736517046	7.228283801	5.755608543	5.605875163	5.608252905	5.570861712	6.60056615	6.36916635	5.908208339	6.681202049	5.385340344	7.097060585	6.718307634	6.286187721	5.719319587	5.890990949	6.184418812	6.33538621	6.495385216	8.298736869	5.443051702	7.739661347	5.910069642	5.691064403	5.761691675	5.909194474	5.987831248	7.062311402	6.969208646	6.296181177	6.445910684
LPAR1	6.645242903	6.215699134	6.652392924	7.169092846	6.955398049	6.834527208	6.190101752	7.374764462	6.675684253	7.592206364	6.905813141	6.857159153	7.188001178	6.627454684	7.677995949	7.423272683	6.779972154	5.212686296	7.077558569	6.761695271	6.566276397	6.345289826	5.446393329	6.763169823	6.755601042	7.14731343	6.481975303	6.846076337	5.097846303	7.474016904	6.923323144	6.733997711	5.853869323	6.512337119	5.917918957	7.821706371	5.990860689	7.93881317	7.415374134	7.291246297	6.249140753	5.321670545	5.868459466	6.715165185	7.576256839	7.162768516	6.448225871	6.486869776	6.25816352
S1PR3	5.051841116	6.157394584	5.806783092	5.540369022	5.719461741	5.709655359	6.114322654	5.924738961	5.712249295	6.485237988	6.046221784	5.65633348	7.63226143	7.33261703	7.457769995	6.990831241	5.585389605	6.210597	5.191230754	6.359041233	5.594317906	5.729847312	5.740413487	6.141417494	5.828785421	5.400521698	6.103957877	6.034820543	5.442071184	6.493116821	5.667359725	6.367393572	5.505242108	5.459722502	5.745383273	6.324017419	5.906434344	6.734744656	5.309567189	6.393758767	6.762868986	5.610600993	5.954936822	5.578320283	6.335268735	5.527994067	6.010716389	5.96510472	5.892593879
EDN1	7.131482301	6.815524753	6.190659465	6.37034202	6.119069657	6.0604022	6.324351144	6.492209839	6.587420954	6.633255544	6.856104873	5.967387737	6.391086545	6.430009627	6.635507627	6.12251757	6.090499929	6.057129312	6.873694028	6.022021515	6.6282303	5.959329685	6.842828739	6.079735126	6.171603546	6.224269771	6.698911232	6.004597091	5.749045027	6.373865952	6.394186596	6.604034563	6.517442029	6.330888726	5.38136259	5.68790945	6.904896563	6.698210134	5.670811129	6.121078678	6.535623417	5.146169842	6.321187332	5.387546995	5.532391932	6.29685401	7.336011077	6.343359061	7.66660472
EDN3	4.642101913	4.528793086	4.517704772	3.815386255	4.265127473	5.658024747	6.062919259	4.978176606	4.250824841	3.409455739	5.229944059	3.763669124	4.755289566	4.817122972	4.258618537	3.974671434	4.746764708	3.583704977	5.357232923	5.241144489	4.932890903	3.466849844	4.116759882	4.184273137	4.289045699	3.82017303	5.595929277	4.27335162	4.232171746	3.375805382	4.092032445	3.742714412	4.561211953	4.442557269	5.06284752	3.756109567	3.611240737	3.949125175	4.373445957	3.909221164	5.150730704	4.311947543	4.618031702	5.578510432	4.500255314	4.480029708	4.145595823	5.160468442	4.952030313
EDNRA	4.4138351	6.267244052	6.386122812	5.467759378	6.624360113	4.982652828	5.402801396	6.118277462	5.828550111	7.198251096	6.956941704	5.596937469	8.401253281	7.689583216	8.138908982	6.363824814	5.435016098	5.991496047	6.013571242	6.854434877	5.010229599	7.3725607	4.9941375	6.851030965	5.339795005	6.468782638	5.510464793	6.359335548	5.088747413	7.947196818	7.025336418	7.057517162	5.747769093	5.507857447	5.624602625	7.000111399	5.962815597	8.439359215	5.058973126	6.289974541	5.14878923	5.586222219	5.582060066	5.335972779	5.445482602	5.941328393	6.61371783	5.373334726	6.056859063
EDNRB	7.133897019	6.218478594	7.472014601	5.47250544	7.480512349	6.840503483	5.641967256	8.020146419	5.417312645	6.761516032	8.465417196	5.416093	6.816433421	6.929807492	7.367167264	7.662933707	6.412986336	6.106276926	6.643754409	7.334644629	7.184990126	5.958510466	8.960150785	6.070193521	6.910793904	8.047171372	6.479434047	8.543264919	5.291068729	8.14497532	8.039576187	6.148344542	5.821136372	6.727463696	6.895056897	6.994002515	6.985317871	8.293864254	7.216504098	7.338397375	6.429383777	5.525937612	6.142314634	6.451133047	7.127943303	7.82569641	8.153317204	7.310468777	7.429929407
PHC1	5.820543574	6.133394937	5.721286276	5.147374746	5.697143318	6.644227773	6.230806894	6.443230229	5.869030528	6.724917377	6.2748627	6.804031804	6.845448794	6.825746862	6.9945093	6.813378069	5.719698038	5.662891091	5.751557294	6.331959455	5.855499557	5.85346559	5.341006146	5.629152562	6.194724597	6.379734203	5.613000962	5.942121981	5.6426814	6.814188408	6.472258587	6.696800399	6.371363635	6.18248708	6.17715179	6.54727264	5.356891466	6.830109938	5.317753235	6.659681359	6.681942664	6.505576063	6.511156357	5.770143069	5.857639853	6.184681637	6.751191807	6.473709564	6.982192525
EEF1A2	5.661732026	4.862727471	5.018334347	5.302927749	5.125954656	5.990999652	5.088710224	4.940416731	5.035056892	4.965038524	4.884099156	5.043925655	5.01717862	4.823309908	4.752428319	4.840431771	5.33231812	4.959364211	5.408480845	4.796820439	5.030879486	4.743560847	5.241388546	5.130397505	5.38736607	5.109325334	5.016657003	5.035777434	4.999057586	5.014168785	5.005963805	4.39517011	4.792691831	4.987632105	4.914654058	5.08901511	5.288531357	4.887535115	4.95008584	4.97435521	4.715940307	5.128019368	4.992702626	5.399930364	5.023237805	5.332386265	5.273501523	4.863012304	5.082287354
EFNA1	9.770094841	9.925220139	9.082907391	10.06238571	10.7838169	10.10577699	12.03759704	9.389816788	10.24221186	9.520004028	8.720384467	10.42655224	8.713290998	9.359788095	10.0367331	8.363524625	9.682002951	10.33035669	9.528634851	9.483414458	8.97118071	9.493405505	9.520529258	10.7365064	9.021547476	9.02850902	9.856201775	8.562573668	10.03973206	8.34175892	9.874541041	11.05225101	10.50654494	9.518890719	9.445256946	9.510596617	10.77308384	8.948253224	10.7391822	7.663536808	10.10425413	8.902888011	8.779320135	9.92728096	9.506576253	8.454777911	9.28422609	10.54560338	9.504134666
EFNA2	4.096245268	4.923346339	5.479011823	3.916482821	4.398106196	5.241842997	5.027995457	5.067607309	5.610667427	5.450534297	5.393184236	3.540401774	4.916039173	5.244687011	3.695878197	3.654522171	5.850790179	5.240850689	5.898623286	5.054466398	4.981296623	4.974276698	5.702116187	5.151211827	5.829117204	4.855937008	5.035992847	5.13304104	5.250332348	4.796217764	4.979799134	5.40408906	5.032751232	4.842829574	4.637244186	3.518491347	5.863930275	4.896512427	5.351232701	4.364286975	5.704921894	4.790716031	5.562688853	6.038712452	5.404712177	4.992709586	4.749112091	5.159574745	5.527888207
EFNA3	7.0209391	6.900005984	6.030441431	6.453076034	6.436601598	6.677375589	6.774074375	6.25165215	7.404662949	5.798771121	6.052495535	6.45958094	6.143303078	6.68792878	6.31773547	6.232260536	6.576968875	7.196125853	6.436849622	6.101173773	6.405392905	6.97900266	6.503575017	7.275746926	6.313043531	6.232423526	6.572150056	5.909069103	6.978324971	6.171256562	6.666538588	6.785047238	6.027061726	6.346821714	6.029527614	6.20103884	6.818228446	6.27934222	6.480392101	6.050369993	6.024756698	6.759051	6.512586552	6.337207345	6.38217169	5.849550366	6.495656813	6.681306558	6.321278535
EFNA4	7.107924844	7.232883987	6.253194256	6.808628079	6.794185664	6.941716542	8.551787977	6.412128358	7.212497148	6.294452845	6.150065929	6.771539818	6.206200854	6.155610038	6.275753473	5.181240262	6.405796829	7.473149608	6.879701346	6.423126952	6.701343635	7.319493184	6.235216413	7.282685553	6.020636501	6.18092673	6.081262972	6.05084366	6.842885939	6.264670658	6.738335127	7.048983442	7.005120481	6.602023203	4.77284472	6.177775138	7.188888227	6.505426715	7.385504855	5.715461315	6.354564495	7.103544403	6.625527482	6.660361925	7.598134095	5.995274642	6.813087246	7.434845464	6.35793573
EFNA5	6.187580734	5.387120756	5.006798662	5.335764088	6.052140679	4.80832001	5.937960788	5.283079804	5.316278635	6.376989918	5.051655958	4.515730144	5.5356963	5.300731665	6.212805415	6.412268739	4.947308956	5.431998904	4.407721083	5.885482409	5.109211472	5.315255634	4.87811407	4.742666377	5.330426721	5.917564397	4.705704785	5.945396143	5.246083407	5.757229653	5.951278783	5.728324521	6.325611566	5.016490989	5.2492703	7.266202693	4.775793109	5.238083454	5.86060983	5.443915879	6.249048582	4.445308552	4.371014856	5.230878906	5.276784872	5.541735246	5.520244598	5.730969939	4.850960225
EFNB2	9.54633546	8.444935689	9.353544893	8.323247052	8.316724944	8.309352395	6.555485711	8.933851392	10.18868123	8.512849955	9.25460634	8.61353906	8.627802783	9.451453985	8.139523564	8.750945737	9.489952956	7.925016925	9.062919942	8.993381752	8.801742835	8.076437519	7.839367079	8.567793299	9.386886587	9.491460862	8.65240416	8.485556757	8.76825678	8.834673942	8.592782089	8.176078325	6.070911169	9.47873951	8.241578866	7.842280788	9.31160607	8.703592265	8.8116694	8.031428743	9.042659441	6.239595918	7.673731168	8.965899596	8.737929812	9.237360075	9.304015743	9.792194501	9.050171191
EGF	2.716904275	2.904545879	3.348528949	2.704933656	2.612543589	2.599859333	2.761247708	2.895305255	2.891852996	2.828014735	2.928773263	2.675353038	2.625670848	2.794260713	2.628033451	2.690681845	2.618199991	2.526211045	2.759446767	2.468279608	2.728829353	2.765012641	2.900713476	2.890776244	5.166372529	2.642140887	2.749458322	2.690343598	2.638407511	2.723694583	2.488972985	2.433484239	2.679478388	2.729586479	2.558808528	2.449373476	3.305867095	2.644290174	2.833269648	2.888022218	2.468470473	2.874055912	2.663569147	2.943828803	2.490842498	2.769989855	2.542795829	2.8627076	4.503132846
CELSR3	6.269480925	6.2515983	5.65138683	6.146628348	5.442604808	5.108209984	5.696602621	5.362031103	6.005597726	6.231429005	5.361210636	6.456167695	5.214491139	4.732309484	4.69138688	4.703295794	6.903979964	5.108146538	6.612077016	6.685298204	5.581980655	5.144619808	6.154171918	6.057416219	5.649282111	5.427879669	4.733016366	5.381280234	6.165997106	5.141003019	6.270068605	5.021193039	4.580430576	4.68600151	6.637533904	7.363564222	5.607385986	5.395197675	5.006313017	4.893117754	6.892046208	5.682918969	6.930683588	5.603115072	4.674550194	4.797250013	5.657776678	5.460263006	5.925662392
EGR1	7.90380215	10.20009976	9.724668892	10.21858702	8.363781756	10.57748685	8.334916854	10.30480004	10.61000808	9.874593602	8.260212766	8.975082431	9.850412874	10.39118133	11.05263007	11.21373191	10.01098285	8.928081344	10.59139481	8.511509231	8.296230053	8.374134772	7.631782931	10.13580101	9.726049668	11.16042531	10.20058398	10.20260896	9.483964222	10.79815418	8.984550837	10.44270123	9.406799238	9.409227421	9.076500341	10.01880679	8.614633315	8.20793566	9.186268044	10.20872278	9.548478741	8.78303926	8.119263966	8.637193949	8.939818357	8.977528758	9.574435907	9.434610857	10.96852481
EGR2	5.362928819	7.125440041	7.368370196	6.735809562	6.467414426	7.314909877	6.656998472	7.020764021	7.981539648	6.74738432	7.067958092	7.01847847	8.790690991	8.667960665	8.938901814	7.104069834	6.810297316	7.041210237	6.802169847	6.726287897	6.410126071	6.132054447	5.101955708	6.571925802	7.390700368	7.83585667	7.870616273	7.841224194	5.236571192	8.686372983	7.007626222	7.312393966	7.341696155	6.189379433	6.481854279	7.170188208	5.571141634	6.250847574	6.764760942	8.566483803	6.529990526	7.573497654	6.616753546	6.29543444	6.832858785	7.144872512	7.131753721	6.697781037	7.988540845
EGR3	5.777071408	6.613557559	7.99067707	6.039001299	6.145808996	9.318000466	5.230294911	6.627433749	7.007764575	7.649509018	6.582616662	6.240098412	8.434369695	7.889814013	9.419515284	8.915497155	7.197713566	6.844925003	6.108889038	6.384188024	5.938275696	5.906072075	4.732559275	7.949346159	8.064309524	8.819972305	7.165637202	8.164419942	6.5897139	8.608522531	6.109471151	9.737953247	6.605475029	7.10817998	6.12075033	6.844435744	5.887461572	6.67031039	6.697863604	8.64108284	6.453034474	6.607096721	5.756885928	6.043313252	7.004523463	7.430750354	7.036703487	7.465140998	8.628990443
EHHADH	8.083441843	5.67077668	8.294405513	7.507017522	8.424840286	6.976519681	7.549593028	8.097502236	7.772389084	6.614599513	7.453499311	6.153882431	6.013631866	6.558901156	6.323649142	7.432659731	7.234838337	6.733562588	8.076400441	7.307672205	7.911135273	6.055081567	7.411341521	5.45826059	7.902051759	7.793149369	7.430592571	8.387582033	6.984140921	6.928732575	7.695683047	7.137177462	7.3396359	7.981889084	6.306123644	7.208560934	4.031191628	7.000313793	7.24695782	6.848511709	7.390715795	7.169048383	6.862588857	8.730104481	7.634121304	7.681066107	7.03300226	7.151263447	7.301772359
EPHA2	7.568151697	8.854195777	8.746232102	7.908228414	7.535625736	7.937302857	7.566779476	8.126596156	9.265859643	8.362627478	7.669902995	7.404951878	7.474845849	7.697735799	7.384076871	8.079306009	8.175357779	7.314061685	7.675584821	7.299841405	8.029577981	8.630616569	7.401122072	9.022160248	8.843025882	7.65866023	8.798417279	8.293833706	8.451749723	7.94336412	7.198598824	9.310934093	9.26251997	7.192245914	6.949482499	10.36476427	8.482304038	7.525867627	8.727402042	7.41077137	8.748530643	7.548988799	8.354801778	7.955104048	7.628847496	7.536714805	8.400634654	9.188317384	8.333429122
EIF4EBP1	8.234686476	8.10682981	8.302133223	9.249020021	7.638636059	7.844062664	6.837697493	8.019362423	7.445147226	7.699354725	8.245052497	8.072939902	7.487861384	7.650048498	7.284517123	6.79791209	9.363323949	9.125662405	8.287353274	7.841122272	7.859470717	8.487197092	8.147014695	8.892062188	7.826521323	7.388604316	8.150914734	8.191764243	9.068268248	7.856670303	9.028264142	8.028790509	8.10337949	9.141575489	9.728953236	7.449375404	8.395620955	8.011024235	8.015865022	7.694202248	8.421215987	9.004611048	8.597254997	8.217300149	9.357430789	7.527416527	7.298567819	8.131905794	7.999122466
EIF5A	9.652778842	10.13280149	9.275800764	9.782506749	9.341603866	8.609040232	8.962795232	9.395862789	9.094522424	9.014903382	9.398854086	10.23887151	8.416578321	8.757043746	8.576095639	8.256928336	10.15145102	9.942545058	9.91720216	8.996566118	9.914993961	10.20166451	9.56948647	8.678192543	9.327754512	8.862733424	9.785495336	9.013984305	9.954935443	8.920550247	9.051506604	9.562987565	9.835661606	9.801678131	9.31304706	8.761320764	9.733877434	9.184427049	9.480878956	9.142948158	9.337163058	10.20853704	10.27293992	9.604561424	9.601896451	8.97754968	9.130155555	8.817772662	9.287622649
SERPINB1	10.00199249	9.756070857	10.22970558	9.648082024	9.316884121	8.91188199	8.870791312	9.94184218	9.533032006	10.11567035	9.71314902	8.301806366	8.928441404	9.472969195	9.058711944	9.41484489	9.676049499	9.110604134	10.23515715	9.638046062	8.976822769	10.00574893	8.073055434	9.363952338	9.83430607	9.788250332	9.633083071	10.05061573	9.253485536	9.320391408	9.183540421	9.896840238	9.815114505	10.12357456	8.777778783	9.436273547	9.868102336	9.458919337	9.152203798	9.11670987	8.264989474	9.116097261	9.486926841	9.35901181	8.733203369	9.789361838	9.697210763	9.686742854	8.861431186
ELAVL4	3.36542139	3.320248824	3.478199761	3.307529334	3.245601997	3.247056846	3.284523081	3.346809489	3.432693331	3.180309595	3.453037181	3.416567024	4.276880427	3.559530844	3.777647445	3.56647887	3.224360345	3.367559735	3.178466817	3.380892845	3.235320178	3.248271482	3.213699357	3.34226309	3.416547916	3.376861939	3.342073357	3.37006989	3.27552281	3.44927503	3.412595958	3.116706943	3.248939674	3.321290334	5.731378288	3.321855101	3.29461618	3.178086924	3.38986817	3.42126469	3.282666747	3.387952551	3.47077218	3.457148784	3.40221391	3.309294428	3.356837387	3.170417371	3.323000453
ELF3	9.886348384	9.214835872	9.905560667	9.394957057	8.919182198	9.390031831	9.854194428	9.58321478	9.123994296	9.698640868	8.786674775	9.015934012	7.793782181	8.464209587	6.240550058	8.937506224	9.32139243	10.32680079	9.763667877	9.582649669	9.799194469	8.78791781	9.205738121	9.462956166	9.511697119	9.986394572	9.602979697	9.137882625	9.341428496	8.475862053	10.08482857	10.21172198	8.688312591	10.27087881	10.16306712	8.051149328	9.511612253	8.012327756	10.43935754	7.881494451	9.301595783	9.724677938	10.30350095	8.696623721	9.505325277	8.934894051	9.21173255	10.61441319	9.531755114
ELF5	3.283299076	3.185325288	3.253076704	4.47139339	3.603736135	4.591131155	3.21009189	3.998319352	3.354641948	4.280154042	3.054537928	3.424113449	3.166111451	3.195696664	3.062109258	3.101502575	3.280985594	3.172313317	3.55871548	3.14568793	3.946042234	3.081024611	3.08524151	3.239961604	3.195100813	3.346403306	4.055325617	3.944108758	5.393869336	3.560902991	3.172155061	3.211337164	3.187896359	3.675432053	3.127960122	3.449839341	3.501831872	3.296867425	3.064667716	3.191537551	3.348228971	7.521809734	3.145037303	3.889796357	3.207237157	3.262786758	4.807576174	3.605224896	3.173062229
EML1	4.782782321	5.679353011	6.449743312	5.412753052	6.248171288	4.855619286	4.532491876	6.486147038	4.776567644	6.949965331	6.957288195	3.971611593	8.957701943	7.73444039	8.078598792	8.270421386	5.540658645	4.379539118	5.842513784	6.911553308	5.482432182	6.327402912	7.026968466	5.236238413	5.617723323	5.648063025	5.04713859	6.22852338	4.321989051	7.469734242	6.724197498	6.162529154	5.224322196	5.432987602	4.863074346	5.457046653	7.127664539	7.443953641	5.228939929	6.366316012	5.192097866	4.182817271	4.563290272	5.136770489	5.384042163	6.628546892	6.728676117	5.386672487	7.196095557
EMP1	4.643401737	6.648959978	7.038404092	5.697197509	5.776806553	6.098233724	5.1690404	6.08228191	6.376735378	6.483549746	6.721263767	5.585705074	6.697719633	6.501234466	7.184979763	6.698870725	5.715528764	5.268079863	6.12936018	6.38434475	6.016950787	7.229754849	5.139845162	6.273009702	6.329982713	6.487717428	6.501715082	6.081518585	5.669129447	6.671895196	6.411330761	6.293683827	7.262872188	5.738260072	5.559003165	6.18818655	6.537625708	6.865237104	5.913127984	5.805849347	5.38687601	5.673383922	5.789109961	6.502705214	5.686122647	6.507169629	6.783987938	6.139141399	6.725318147
EMP2	8.682389387	7.897762591	8.086724847	8.140366399	8.099974318	7.430051403	7.991461304	7.988782783	9.470309175	8.500570188	8.39211818	8.343337254	8.370622053	8.492293225	8.339065551	8.389705047	8.540717364	7.996953699	8.787517804	8.216319466	8.336176249	8.523901609	7.208736532	8.653914846	7.784824099	8.249231101	7.872286891	7.791537671	8.719041467	7.757137746	8.381523655	7.712365268	6.285853564	9.013609394	8.774570943	8.206904808	7.47281668	7.984978123	8.679721571	7.586565147	6.961740447	6.005638061	8.437805753	7.87878615	7.436181947	8.379360181	7.935854737	8.321505879	8.094156337
EMP3	5.170557819	6.375916051	5.558345404	6.32261722	6.237983943	5.801302281	5.514190623	6.761123488	6.348779569	7.518024203	6.952662858	6.162088275	7.078195434	6.505141723	6.555657545	6.867629629	6.622663043	6.148719261	6.297899241	6.775963487	6.675371674	7.016045862	5.582363272	6.440840914	6.768963562	6.357096635	6.449275951	6.785231843	4.920071402	7.802193748	6.565292623	6.721671085	6.652429483	6.235356134	6.204490986	8.255968336	6.408305609	8.333572712	5.986470401	7.329668975	7.708600644	6.262883925	6.317468474	6.631918175	6.346465525	6.995243195	6.802934552	6.586174285	6.94481488
EMR1	4.193787474	4.37917706	4.811829482	4.052485702	3.896559552	4.733802555	4.182369769	5.01235361	4.276661887	4.424395268	5.486487021	5.434152186	4.893220834	4.203451276	4.674044243	5.363677327	3.929791728	4.136385005	3.986891056	5.118357949	4.399883542	3.672228006	3.915660814	3.927651117	4.146674606	5.424248919	4.201090603	5.954258299	4.044401357	4.204713871	4.437889023	4.749477598	4.434234614	4.446917489	4.14247387	8.684591171	4.002126134	5.800580043	4.480829364	6.909896293	4.552026895	4.729179605	4.470952748	4.418443844	4.078478434	5.102951648	4.516621338	4.651245419	6.451718207
EN2	3.218075433	3.393355368	3.527512454	3.549250254	3.350751394	4.437469337	4.840462376	3.519125179	3.43946221	4.108245868	3.451241863	4.175110255	3.485424342	3.546218537	3.624442196	3.601235298	4.32996105	3.63933143	4.373046684	4.130907365	4.383277173	3.287972343	3.50980829	5.689267031	4.427788645	3.289367967	3.294720902	4.059729509	3.259446598	3.114611865	3.278581388	4.111438282	3.784062086	3.38910891	3.272867196	3.565717941	3.462318348	3.717157178	3.263590094	3.244389197	3.309777946	3.219098276	3.712076488	3.194282724	3.526049521	3.425326576	3.496115169	4.017377858	3.689545556
ENDOG	7.816431064	7.657406359	7.812108768	8.160809236	7.956308665	6.889140775	7.628884333	7.734966248	6.84028685	6.486250697	7.350017737	7.107240482	6.810283048	7.034425821	6.136130539	6.728103051	7.604625066	8.051496925	7.639515986	7.275862668	8.293239382	7.644865438	7.598476703	7.138147515	7.768851581	7.217232117	7.737163882	7.426976179	7.396037278	6.998420955	8.27079002	7.342114027	8.012829504	7.447942019	8.069215265	7.525925755	7.344387027	6.962399903	8.54804652	7.114856317	7.109739517	8.245365611	7.79318176	8.256640068	6.708703666	7.440569514	6.427904144	7.126077945	7.385644649
ENO1	7.966991132	8.174872551	8.078003738	8.166233231	8.074131608	7.655956532	8.351348624	7.942584792	7.811550971	8.168547578	7.996766038	8.373275352	7.362143485	7.345893499	7.322590298	6.698822492	8.24116962	7.677729609	8.275657321	7.988259719	8.037103021	8.722478406	7.755639399	8.764101749	7.779971625	7.44100442	7.894215716	7.931066578	8.215149108	8.010099235	7.647711894	8.548783529	8.765451621	8.444158086	7.706064453	8.069503666	7.886654468	8.101196952	8.213566954	7.866362693	8.588603726	8.506896603	8.553259218	8.244913506	8.585024511	7.866504315	8.05589241	8.033484222	7.674386289
ENO2	4.251406812	5.317865783	4.274580205	4.767400006	5.825259985	5.784929679	5.477680796	5.013295002	6.540322951	6.564162092	5.613110749	7.661866406	7.01261764	6.30315459	6.479913961	6.392499277	6.281631057	6.98169299	5.870695181	5.971041136	4.873101362	6.634828275	6.05085082	6.936042999	5.477641697	4.744131317	7.888821604	5.347020636	6.044530101	6.072042101	5.606518873	8.062009621	5.654358823	6.025631183	7.610933453	8.649254577	5.647541008	5.569761368	6.216179987	5.881522749	5.850485175	5.753698716	7.25235823	5.463554428	5.638940801	5.138339139	6.172273722	5.426852753	6.465019913
ENPEP	3.322381588	5.103713403	5.728941553	4.174093503	5.847708752	5.741401418	4.697642633	4.966673178	5.398413479	6.124362865	6.802556845	5.193068473	6.449559804	5.345749732	6.782081444	4.932347891	4.46369699	5.281457507	9.502083315	5.038111257	4.629104803	5.927969796	4.177326356	5.592554058	3.605332319	4.777018253	6.892105517	3.664540597	4.37322571	6.116413059	7.079494173	7.098157055	5.329795686	5.571156548	5.622234246	6.863610151	5.052368936	7.98309716	4.581355004	5.299432811	4.279373301	5.030945319	6.023448045	5.318361799	4.435628487	5.73489465	5.71509777	4.375697413	5.421620779
EPHA4	3.982258885	4.008693105	4.31084642	3.963005223	4.932223443	4.389662418	4.792417715	4.123774585	4.417428267	4.721795152	4.257457449	3.766461161	4.91959752	4.543222996	5.185459191	4.935012321	4.395765486	4.113947519	3.888249211	6.062455763	4.002305179	3.914390592	4.558517848	5.600405601	4.267768842	4.548949255	4.002268079	4.376478844	5.562559954	4.719715645	4.857614044	3.872576893	3.878891061	4.059877554	6.127176767	3.839179809	3.899109206	4.967046852	4.145038244	4.744888693	3.871807728	3.851477431	3.977114051	4.386825205	4.385254857	4.540284506	4.322420229	4.137283215	4.621428485
EPHA7	3.078611639	2.981951774	3.770858075	3.022326262	3.424345555	3.075315554	3.069507103	3.935270428	3.192594908	3.700127	3.793016832	2.698532787	6.042239175	4.403452201	4.931383207	5.976715308	3.102099288	2.882532042	3.174253934	3.466525983	3.251302826	3.355734597	3.148616468	2.929757232	3.281404716	3.991197363	3.228798569	4.236762223	2.836486155	4.131253588	3.516499093	2.793341874	2.656313478	3.127144351	2.828559374	2.779804164	2.936780574	2.973306305	3.065108847	3.450036753	2.612601378	2.712695944	2.903941629	3.231533326	2.999380103	3.978597071	3.56817635	3.247278409	3.439941376
EPHB1	4.597639292	4.708557547	5.969242856	4.544808025	4.57601249	5.105555442	4.297718323	5.042184845	4.543081254	5.068115503	5.102184453	4.287082771	4.523594955	5.021053116	5.145070603	4.350008984	5.201266018	4.50474354	8.370557032	5.154498407	4.505715817	4.319045594	4.575382985	4.626693028	6.497359511	4.632870814	4.461182792	4.840287642	5.562142238	5.252220686	5.149093217	4.763159372	4.239265232	7.212592958	7.723538222	4.765520563	6.734592868	6.021182799	4.193419435	4.566616425	4.51207524	4.428045734	5.493173149	4.836571439	4.875445366	4.341188284	4.228931212	5.912463162	5.265752356
EPHB2	7.041303786	6.64937451	7.248704479	6.312530848	6.964077042	6.461663842	6.575858909	6.86692364	7.190776459	6.547010132	6.579108032	5.390159175	6.052878104	6.528349543	5.849073213	5.20693271	5.850460271	6.203554533	8.630821867	7.314987767	6.585562418	7.210569448	6.413605641	7.819736969	6.571198386	6.265816469	6.032486398	5.972855321	8.164850185	7.13956664	7.053889274	7.610514776	5.323972747	7.42620094	5.312798631	6.489751404	7.723772852	6.695452444	5.530536345	6.448991601	6.556821986	5.244364216	8.251658264	6.018938503	5.906976541	6.477727907	5.787400508	7.328974228	6.237947287
EPHB3	7.607636971	7.095647072	6.3704901	7.672540363	7.192647347	6.98023034	6.569819885	6.976643439	6.958590996	6.662252005	5.931920703	5.449183459	6.089788908	6.183027943	6.225950322	7.143535194	6.925191375	6.188836452	7.177391793	6.807819097	6.303644514	6.647393587	6.409920835	8.331957841	6.339524861	6.800973188	6.978861786	6.652423485	8.379571916	6.974964488	7.107780201	7.087426287	5.558429172	7.226692587	6.431392933	5.39665884	5.844775488	6.24018619	6.887510565	6.69255286	6.780813352	5.628051454	9.064805479	6.806415474	7.624869741	6.589156071	6.15401588	6.677662835	6.081581621
EPHB6	4.451016798	4.361860528	4.232562399	4.375542157	4.038437424	4.874354058	4.480240506	4.028953927	4.104474357	4.145702197	4.439647937	4.550698857	4.227764704	4.184547627	4.453254215	4.04440803	4.161250177	4.201298411	4.351404046	4.037585842	4.253117663	4.04083299	4.12094047	3.794628743	4.396507363	4.052964055	4.263987918	4.221528393	4.161265883	4.384560158	3.921074511	3.95391141	3.783036429	4.250745564	4.253327528	4.127752582	4.281664672	4.321408971	4.365542345	4.433918481	4.004017115	4.09324502	4.170869484	4.457818476	4.110262871	4.295681723	4.105721643	4.150552471	4.414065678
EPHX2	8.335376063	7.466430116	8.542059248	4.610824104	5.541501668	7.646113323	5.748844744	8.473442021	7.198283986	6.016148806	8.404926494	6.110673791	6.536500749	7.969986921	6.633645591	7.054488604	8.017236952	7.325532773	8.782376854	7.319232915	7.564586717	6.461038814	7.071171039	5.390745726	7.594671199	7.099574708	7.797548107	8.119378605	5.6147649	6.489947671	6.774326952	6.888747665	6.143814303	7.340911248	7.008263183	5.17037793	6.65373575	6.915480121	6.634229071	6.653727579	7.870928025	7.442809549	8.371568204	8.121504859	6.928606002	7.447958384	7.337883419	6.366792363	5.937960009
EPRS	9.125562835	9.333387684	9.214723307	10.00413044	9.970353628	9.043721914	9.297237065	9.038507668	8.849579754	8.501302245	8.972113392	9.138041489	8.532259905	8.745731813	8.904710272	8.465585334	9.550618773	8.962296295	8.602952247	9.014516454	9.132584109	9.464801854	8.442068692	9.208599628	8.527730234	8.819822961	8.646969036	8.905189541	9.384617531	8.622918204	8.923939712	8.837325843	9.202324257	9.527158042	8.722541157	8.23995767	9.844658206	8.66958637	8.875602788	8.893605286	8.492598942	9.130044569	9.690978257	9.085130951	9.944213669	8.675436344	8.579892944	8.879787978	8.713565463
ERBB2	6.152202388	5.867753638	5.859457776	5.967163119	5.239217589	5.673756408	5.478381071	5.724773855	6.049803381	9.039609659	5.579017573	5.994019818	5.327870607	5.834476122	5.555903083	5.310078097	5.826537991	5.928895982	7.700837364	5.563943895	6.162675852	5.902857235	5.989057482	5.757832305	5.843556156	5.917562801	5.873572263	5.640313955	10.49203314	5.38764364	5.612877388	5.837105784	5.995898523	9.229487204	5.088437064	6.140139137	5.954782129	5.477369811	5.813818376	5.294389227	5.977936308	6.125173342	5.789184432	6.091512461	5.542724648	5.679313843	5.694095044	5.988151245	5.867459794
EREG	4.751614899	7.436507424	5.166772977	5.953190231	6.432822523	5.385365527	4.477015925	4.275686579	4.99700891	7.165025773	5.948535512	5.498509083	4.061552964	4.296400242	4.664530306	4.384875801	5.636107514	4.411703661	4.889390499	5.331567887	5.542462842	4.246983895	4.774052713	5.753184176	4.913279059	5.044361297	7.199461951	5.024550653	5.779398326	5.330529796	4.958801058	5.451313891	5.296875201	6.089759511	5.095516255	8.474853316	7.421344669	5.434203357	4.549242377	4.902190981	5.023056811	5.302140716	4.37424456	4.719304069	5.139657011	5.975198906	6.324112942	5.463166274	7.425203727
FBL	10.64838938	10.82756744	11.06473895	10.46030945	9.98944107	11.15183919	9.937892381	10.69591317	11.08572676	10.28697446	10.47247492	11.40276789	9.887172728	10.38325833	10.01969492	9.763650559	10.96530885	10.46269194	11.23711105	10.60579876	10.57109719	10.8459699	10.82929842	11.39290533	10.26814846	10.39715371	10.27541276	10.43728659	10.80876326	10.37118096	10.59355822	10.33307521	10.65408574	11.87784184	10.6432977	10.01553096	11.46233264	10.21008346	10.44730864	10.58823372	10.43896552	11.39259243	10.98728253	10.65075768	11.02026169	10.6223411	10.60002847	10.61314418	11.11183701
ESRRG	4.166909475	4.576915015	4.008837465	3.861121705	4.10796947	6.557722415	5.3882166	4.993163451	4.109465283	4.04781121	4.083376667	3.934252101	5.006765816	4.573228767	5.003006809	10.37502623	4.234494512	3.958441457	4.109897578	3.741054591	4.705386371	3.717055985	8.884048665	3.848593848	9.627367648	4.482418001	5.570219491	7.623193862	4.118699568	4.406846532	4.671788324	3.613726713	3.664211869	5.981878049	8.833808883	3.87026287	3.783967889	4.853334653	5.838660442	5.295355484	6.038204147	3.841858317	4.032500273	5.762950802	4.804317024	4.423724178	4.721337065	5.894478391	5.085704803
ETFB	9.466820345	8.942875946	9.612440638	8.442868297	8.324711089	10.59532236	8.327202473	9.13816473	8.906154851	8.890602322	9.186254505	8.852503868	8.45403339	9.260046456	8.479869586	8.508340713	7.983140813	8.627453258	9.059054152	8.653491001	8.809244286	9.236209106	8.618169008	8.913662228	9.441189803	9.110333633	8.881223697	8.94455639	9.473808446	8.439115277	9.15242164	8.97591766	9.12570139	9.420488627	8.342785135	8.269715748	9.420156489	8.607503207	8.181489834	8.467065733	9.151437234	8.922246932	9.01273541	10.27270334	9.060739828	9.321994132	8.894043259	8.760814395	8.939314947
ETFDH	7.909971124	7.722613413	8.336731277	7.485409655	7.575380852	7.126866761	7.787361803	8.116735549	6.076110914	7.419947328	7.664544958	7.388733299	7.090160545	7.462530264	7.352897652	7.777101839	8.159418384	7.51403116	6.808304137	7.506414494	7.651992216	7.112824905	6.289450078	7.200236035	8.116193946	7.716853633	7.531402209	7.965389022	6.814489625	7.292786386	7.555874115	7.683399805	7.609370793	6.903430893	7.277953908	7.567148014	6.283797936	7.015494332	7.791285961	7.170780198	6.038282312	6.816451665	6.779798922	7.654909935	7.303074837	8.0457367	7.311693802	7.421321371	6.819592706
ETV4	5.902664393	6.14295985	5.771521612	5.69438662	6.905040012	5.980461773	6.155214101	5.836388325	7.287439647	6.609310532	5.844441119	5.935313751	5.582091293	6.102341962	5.289397813	5.373788117	7.072667053	5.559788999	6.071102739	6.066157763	6.109153932	6.708128831	5.574670536	7.025842192	5.659461391	5.564707628	5.85805774	5.564448334	7.348993672	5.607458756	6.589395789	5.670904076	5.634068449	6.545107181	5.372757936	5.583238676	8.244893193	5.404186954	6.46914822	5.395903305	6.562729381	5.435847912	5.654354163	6.32789369	7.315282115	5.570729796	5.393715911	7.171270938	6.807221035
MECOM	6.747381959	6.608092782	6.875600391	7.116870097	6.064854809	5.941426889	6.462053289	7.20668314	6.266175698	6.412738976	6.130460201	6.686751283	5.795952039	6.630178646	7.594148058	6.763312797	5.395709298	6.510765357	6.041289746	5.899164293	6.973872151	5.838145919	6.254536161	6.145141447	6.476418499	7.184174551	6.701329124	6.768727352	6.239108467	6.472897966	6.738800245	6.893520292	7.541509942	7.039238887	5.450532261	5.815280068	5.383062413	6.052973963	6.915762252	5.804703904	6.822835706	7.493706616	5.678942539	6.553840105	6.402049365	6.519219737	6.181297845	6.072163933	6.036159495
EVI2A	6.688747072	8.313565535	7.828680848	7.726969343	8.019614496	8.19243617	7.598238988	8.746576179	7.397112615	8.726809833	9.494437695	9.025018728	10.05955601	8.130431956	9.091647704	9.333455161	7.321343882	8.293160428	6.634607679	8.554885192	8.695924288	7.785005722	5.678600072	7.168311262	9.420727255	8.714903774	8.254124086	9.606040884	6.056656141	8.974832933	8.035194153	9.37678957	8.281398376	7.768859262	8.114855463	8.43501879	7.582255515	9.86140125	8.05061142	10.41282702	8.655610514	8.873649406	7.84912434	8.531250293	8.054922807	9.266400453	9.089347246	8.148683901	8.798445571
EVI2B	6.845047998	8.102514613	7.838080123	6.825897868	7.809119263	7.94972935	7.292599448	8.332344927	6.808194848	8.465431692	9.267761828	8.310589033	9.219779043	8.152957649	8.647467439	9.475507048	7.601659914	8.074690624	6.500805441	8.656539647	8.595976899	7.422064453	5.701605616	7.535322436	9.691902686	9.024314967	8.302912526	9.643433602	6.149721735	9.429230504	7.76543847	9.197022023	8.14742203	7.62282256	8.408800178	8.264744816	7.574878492	9.507612576	8.159563271	10.80162637	8.430623949	8.695717952	7.725558	8.304972404	8.009865083	8.884022524	9.018230756	8.274542421	8.958456068
EYA1	4.300376332	4.090133964	4.110356384	3.982619067	4.365272632	4.519182151	4.524016089	4.231523695	4.321293717	4.297705163	4.210642379	4.030320247	4.201924871	4.345731878	4.057467811	4.201798234	4.217174929	4.126458184	4.082907488	4.1153499	3.696280923	4.125505329	4.110524069	4.398532595	3.736102962	3.866639784	4.168061529	3.975477482	3.998464364	6.774880879	4.648909081	4.268614042	4.188883666	3.802749098	4.170853623	4.107487233	3.904922051	5.1049003	3.839662218	4.244516152	4.12652198	4.171414597	4.142039031	4.031254407	4.123313845	4.178693176	3.974133581	4.11164339	4.399495204
EYA2	4.106143966	5.114823437	4.522974158	4.265923507	3.654744765	6.006610344	5.922885888	5.249090725	4.579526873	5.435974945	5.272069632	6.931621748	5.038143939	6.368026818	7.478995455	7.817438417	4.68590748	4.187929202	3.89568122	4.578919201	6.43257833	4.349902854	5.200587491	3.94987892	6.542125421	8.374362945	3.972115217	6.575227419	4.768601048	6.990372327	5.911334125	4.0298495	3.5993779	6.680184183	8.664779247	4.218019348	4.241700003	4.652026724	8.347848081	6.755634162	5.36072935	4.048729515	4.266401872	7.717871368	4.799080208	6.509306814	5.949469487	6.980672677	5.134797934
EZH2	8.383055056	7.992768521	7.718208823	8.169212852	8.146092623	7.974797286	8.217276462	7.252784462	7.975290017	7.350030944	7.682545135	8.550133206	6.61332532	6.233362976	6.22472052	6.456543275	8.796695125	8.673766012	8.57733287	7.783131861	8.047483803	9.302708975	7.892222137	8.567466726	6.494948136	7.278525754	7.297567165	7.225478508	7.697660569	7.12856147	7.227573487	8.10683741	7.864489122	8.677821567	7.907356832	7.264463072	8.32347837	6.719562118	7.601072405	7.980488009	7.579754772	8.769016761	9.309090577	7.248413506	7.994737196	7.43753795	7.762277869	7.649278232	7.875292506
F2RL1	9.236078721	8.979227816	9.423461821	9.523044753	7.859950936	8.879143944	7.758688099	9.730305745	8.923335497	7.762739326	9.092343065	8.456107251	8.614486673	8.50488707	8.046905238	9.029667266	9.256235287	9.062000482	9.058799235	8.31621945	9.736211722	9.500516059	9.10459099	9.005397728	9.149464746	8.564358172	9.802027695	9.545523427	9.485318634	8.281859045	9.039751871	9.471043659	9.712239137	9.475483152	8.189372645	7.157015538	8.804539151	7.492949189	10.17859894	7.852077867	8.88175268	8.541254436	8.712106018	9.374918492	8.474012685	8.929307164	8.657480393	9.252994789	9.191130715
F2RL2	4.804270448	4.257277795	5.170360126	3.290112102	5.139784346	3.66486611	4.651800454	4.750347067	4.606859117	4.559641902	5.38442982	3.757054162	5.963208039	5.756743434	5.888162561	3.984586022	4.250883216	4.546115149	4.64885085	5.252171362	4.55296594	3.945895242	4.564136433	3.654958143	5.077138993	5.059989149	3.77746757	5.171675519	4.102287873	5.809873098	5.286206981	3.900932106	2.812614858	4.615524481	4.409621632	4.597445135	5.178169446	4.823099075	4.488046174	5.271565269	4.277380715	3.425579512	5.121854422	4.60708789	4.984151856	5.120780281	5.667431395	4.537188616	5.325787695
F3	8.762657344	8.778275467	10.01413328	9.607224794	10.85451926	9.502325338	8.211368438	9.672879649	9.056785892	9.630854237	10.09010354	7.260692692	9.667098369	9.429840275	9.097930706	9.792260128	9.765698841	6.307117977	8.221200041	10.03445875	9.102010951	9.280943005	9.073605032	9.92084378	10.2875732	9.872241041	10.50792885	10.80279929	8.579076667	10.65438211	10.42621414	10.99098116	9.221166033	9.200243481	9.394626132	11.82496918	8.94075526	8.591744196	9.8341862	8.890377838	8.231302037	6.477171269	9.239887535	8.784861135	8.98517326	10.11551868	10.08314666	9.793640277	9.826281976
F5	5.677309174	5.419204545	4.741641464	5.191421174	7.653134726	6.407739237	7.177868146	6.827423842	6.596702675	7.256048783	6.376063155	4.302705522	4.2196734	9.42172975	4.662824601	5.274490919	6.066403283	4.082522442	6.588118821	9.826510146	6.595884486	4.501721626	4.417985661	4.584823083	6.037475657	5.97680397	6.112910189	7.867139901	9.854015818	5.473465048	5.231995484	7.212725554	4.257312696	6.144136294	7.285906786	4.22959709	9.234379893	5.777359131	6.930483347	6.446997261	6.367796684	4.467797313	4.417944973	8.031789202	6.367034039	8.38956809	6.928246474	6.063228065	6.742856781
F8	4.972924675	6.245507721	6.011900307	5.712184313	6.231441087	6.110829218	7.28059219	7.22501846	5.427432673	6.848525486	6.938462323	6.952350145	8.272746061	6.924062444	8.202890206	7.640755676	5.603746015	6.236056886	6.853195567	7.342424979	7.468927579	5.902428824	4.701520356	5.648831966	6.067185235	6.779911617	6.490789617	6.616759499	4.88968626	7.458089185	8.015243999	7.1700075	6.189837236	6.481324994	6.630884908	7.662045525	5.161715854	7.542952297	7.655214071	6.451789964	6.247470474	6.188545117	8.271444304	5.614129264	6.893645721	6.586099286	7.446940627	6.80461492	6.655450583
F10	4.470322155	4.406922354	4.443651065	4.447531723	4.411930631	4.783604384	4.643751882	4.975190791	4.674353499	4.406178476	4.430446354	4.325721043	4.649579183	4.594021737	4.508679543	4.598309088	4.177801362	4.156629988	5.317005859	4.368031829	4.555604972	4.443377471	7.27950872	4.708517223	4.619186215	4.427425553	4.589198719	4.725212204	4.532962928	4.756435696	4.697067425	4.304544529	3.938497372	4.942710084	5.739134869	4.179608124	4.52689383	4.367945266	4.495610493	4.526883434	4.994178587	4.138006648	4.58410366	4.272450628	4.846955901	4.310267829	4.386694517	4.259149563	5.032814699
F12	6.030856837	6.414254033	6.320936962	6.661560191	5.301792163	6.02086971	5.841721219	5.850680944	6.249593038	5.938455376	5.669287083	5.701361396	5.652859567	6.157652002	4.901617329	4.844350436	6.772286243	7.345954928	5.853534958	6.032764413	6.131302803	6.57406215	5.494702454	6.546058145	5.770047152	5.520302525	6.200440041	5.488153963	6.506309107	5.175690779	6.190778128	6.296638138	6.287934715	5.528084968	5.936356738	5.835504842	6.483153629	5.499492618	6.687801979	5.310219605	5.579160802	6.348182601	6.846604088	6.334546922	5.625899341	5.7410032	5.351794663	5.513451076	5.803298333
F13A1	5.955333551	5.018329318	6.045836307	4.742346948	4.085814158	7.313258644	8.703492427	8.506060209	6.019910257	7.567317193	7.005909102	5.890367749	9.848853349	6.702557399	9.56362083	8.800474443	6.602005275	6.285537688	5.811715315	6.335178167	6.636099404	5.910513035	6.461884507	5.676968357	7.06303267	7.231237434	7.366472413	7.002543383	5.79484571	9.013237055	4.890264721	6.74667488	5.382024402	6.854513319	7.249502131	8.395908613	5.714354303	8.737178302	6.710445626	9.433830765	7.938218074	6.225239448	5.034117437	5.083239917	5.809281641	7.595774226	8.057803342	7.474427833	5.599736306
FABP4	3.655570238	4.797533414	4.480009405	4.391702118	3.771026854	4.717838227	4.145527148	5.606614801	3.889439161	5.023173339	4.946456051	3.505079289	6.658209924	4.899718951	6.288216569	6.245450335	4.27997687	5.270234175	4.19227071	4.809104242	4.127535367	3.948529456	4.486534855	3.795127329	5.487334593	4.405606765	4.863294896	4.628311591	3.729846937	5.812361432	4.430356996	3.6202417	4.227563082	4.236427128	4.01947047	3.47769386	3.580737278	5.397657938	4.199728187	4.409288953	4.248028098	3.620342993	3.863185834	3.815205269	4.258272436	4.814251738	4.504118979	4.33057011	4.418194732
FABP1	5.189501613	7.987758293	10.66507259	4.731958931	4.861147892	10.00211515	7.381860683	8.857881924	7.940687505	4.9440141	10.01310469	4.22711724	5.438285184	8.551488063	3.758958603	3.823599312	8.755871264	4.939587082	4.931269367	8.673454214	9.24261533	3.734507202	8.905426041	4.083822486	10.08833455	5.476530902	9.035611906	6.220844582	7.916874476	5.144991498	4.180105255	4.036164031	3.981899685	8.093721285	7.985266691	4.092922743	5.644652778	8.934466404	7.701970393	8.055235824	6.510753182	4.105824814	7.621676636	9.645406474	4.752363742	8.10377939	5.335502814	4.777267158	8.513087605
FABP2	3.604969523	3.618143104	3.478866695	3.405948072	3.208928123	5.006605008	3.527873841	3.910115198	4.0506671	3.425181631	5.160715517	3.366439502	3.325466476	3.59004181	3.246309145	3.094937633	3.924633306	3.243579328	4.879314922	3.695833009	3.961164404	3.323078343	3.496715308	3.45268487	4.471113381	3.594167469	3.998142901	3.779441135	3.659122174	3.275817962	3.425999401	3.216024705	3.167292931	3.871004613	3.644361647	3.271364087	3.380928172	3.519820688	3.681283593	4.01716698	3.224341996	3.531443132	3.8611893	3.874768235	3.320497499	3.900236024	3.176995467	3.4600691	3.288071096
FABP3	4.217643327	4.353779327	4.396886228	4.37627861	4.890516875	4.879418413	4.467792274	5.218346071	4.767378558	4.65232335	5.659563708	4.58723471	7.376368968	6.099778169	6.145592865	5.360564225	4.526931097	4.870409097	4.141176967	4.67177241	5.066206411	4.291579619	8.13367668	4.598645585	5.998519762	4.528547816	4.681580576	5.450942155	4.068612397	5.760565408	4.980342029	4.59566032	4.372164783	4.938606247	4.037175867	4.441271541	4.062757121	5.692702973	4.959451335	6.456319253	9.347543101	4.485738983	4.656577957	4.690741102	4.652860925	4.745802951	5.284448423	5.744344223	7.392042108
FABP5	10.88875394	10.70077898	11.97497717	11.69226406	11.90945331	11.09986128	11.99895229	11.6406185	10.78604239	10.4946468	12.1475666	11.55672807	11.20295898	11.27200113	9.81116634	10.7964656	11.44339327	9.992793575	11.02056748	11.47240457	12.38138287	10.75844992	11.2821735	11.25236317	10.92302081	10.78237822	9.780836652	11.32341414	9.38495766	11.12522829	11.04513366	9.694914044	9.426811931	11.6184594	10.033705	13.14329115	10.40700675	11.16747234	12.25150645	11.69825113	12.19338397	10.85608611	11.34023434	11.59250057	12.81527264	11.48606252	10.25611981	11.25550131	11.27540689
ACSL1	8.106424809	8.467091966	7.763618906	7.918962271	9.361624933	8.347194223	9.470419358	8.037102095	7.837107347	9.913494815	8.415820286	9.648396315	8.712752594	8.156249196	8.869090785	8.563072299	9.188689209	6.870910068	6.386583824	8.772744678	8.079394648	9.380440444	8.186261706	8.694791105	8.059571279	8.763275293	9.240911404	8.487291452	8.061831197	9.496076257	8.696760046	10.52511466	8.210785372	8.088861549	8.923261483	8.199985527	8.520370127	10.21180025	10.2325404	8.621744144	8.799208571	8.766343677	7.306635683	8.768527312	7.658159946	8.522620815	8.377773104	8.827873663	8.76424592
FANCF	7.11447892	7.082866662	7.269371922	5.803939121	7.041192925	6.86872532	6.36255462	7.368432116	7.151395761	7.307389141	7.23522918	6.958003619	7.024403886	6.940084988	6.82214559	6.654699059	7.251215715	7.130505648	8.143891424	7.270740434	7.258630373	7.37294088	7.401692512	7.203827169	6.896131807	7.027690619	7.028183087	7.276280512	8.457799854	7.037718636	7.335899438	7.613439151	7.634259644	7.522246492	8.037849329	7.638046112	7.64170685	6.823990904	7.246337397	7.010103777	7.258927572	7.932885572	7.608054043	7.617953378	7.41029898	7.521948304	7.28566544	7.326871317	7.679086762
FANCG	6.809526994	7.005840689	6.737643278	7.306842483	7.180900674	7.32792143	7.793854531	6.638216797	8.166972074	8.322279028	6.446068786	8.842234194	6.664093938	5.914148044	5.913897575	6.178918105	6.575581072	8.057728248	7.246122496	6.616965658	7.437011206	7.812284578	6.729917721	7.30302448	6.235045904	6.779357922	6.398024721	6.42274526	6.945193302	6.489008001	6.901283678	7.03859331	6.601042715	7.062858323	7.786286988	6.883886945	6.58191664	6.379048063	7.332718066	6.936221244	7.299937493	7.403517524	7.670429434	7.02576051	6.896232321	6.774217138	6.904060216	6.686764329	7.075540896
FAP	4.931621971	8.527629859	6.875423812	9.001255899	8.826347371	6.821375225	6.248987652	5.93536011	7.757329719	10.21076595	8.472003117	7.893301868	10.04692401	9.042936402	8.819004377	5.423541174	8.756562563	7.601902228	7.85815129	9.430704701	6.432215984	10.02594042	4.866626021	8.360289864	6.613517899	6.876881629	7.596038754	6.881858485	5.1411965	9.737211087	8.961044805	9.508659828	9.018097457	6.40038927	6.50093601	7.770374007	8.324658713	11.29932125	5.449046585	7.050390324	6.659335307	6.209868939	6.651068701	6.998275968	7.112797605	8.403430224	8.404055728	6.766830244	8.507775109
FBLN1	5.025434588	5.541957808	6.302869886	5.23026042	5.45162893	6.187201985	5.630868665	6.554462318	5.121482233	6.245810691	6.285971514	5.17134574	7.40094308	6.628022815	7.553018707	6.703654704	4.912874816	5.394833172	5.719625	6.133780998	5.195952258	5.726341933	7.431166124	5.259375256	5.607511586	6.3371035	5.836284415	6.374944786	4.589917622	7.755667118	6.444176314	5.800331815	5.705056726	5.555586174	5.032723498	5.657928895	6.454784937	7.564376785	4.986634178	6.770728189	6.431277116	4.591274548	4.868216052	5.35260771	5.117639652	6.694758699	6.664471463	5.685445555	5.842968284
FAT1	10.18020287	11.06436339	10.84638253	10.4503835	10.31410091	9.449615	9.902273261	10.08005513	9.929053935	11.36946066	10.44303261	10.33680355	10.11851199	10.61585543	9.497498867	9.604223902	10.79598865	10.0934915	10.84105796	9.991369398	9.525008686	10.67631041	9.108385677	10.20899552	10.57807339	10.04164316	10.72579609	9.672997206	9.428768416	10.3125108	10.37214092	10.83696766	10.5891569	10.52233172	9.938704192	9.983932246	10.1894817	10.36964833	10.07280336	8.724528818	10.40137838	10.77654633	10.70686729	10.53997426	8.160259278	10.3902818	10.93959191	10.69436263	10.46892524
FBLN2	5.142668777	6.39130227	5.952738607	6.738374749	6.546982609	6.312288708	6.726909067	6.6793034	6.304239835	6.646215393	6.752950977	5.7752733	7.226020257	6.655748973	7.997599089	6.166246458	5.593914123	6.333900418	6.129925288	5.960046525	5.479215659	7.2260139	5.713394769	6.290150889	5.734117978	5.9967744	5.984918536	5.688136024	4.938241433	6.908955901	6.669176063	6.681594646	6.62607512	5.461415947	5.207206429	7.555466991	7.13387233	7.525743359	5.14677884	6.20919465	5.576905637	5.422777143	5.331589503	5.94976022	5.545761579	6.676182831	6.477273591	5.507961132	6.161653325
FBN1	6.01853659	7.706844459	7.236580712	7.618431107	7.775736165	5.494389887	6.524983307	7.561082579	6.557146574	8.455470107	8.117738773	6.977419412	9.388470966	8.879389635	9.664616187	7.581240636	6.710318588	7.330414621	7.159420325	7.953422647	6.345919257	8.811109871	6.145524877	7.592924863	6.37118734	7.612832677	7.693439441	7.476758226	5.265034559	8.98372605	8.734296903	8.540207533	8.067156038	6.167897458	6.344199582	9.012573229	7.501228392	9.877083829	5.825552515	8.39275631	5.999855278	5.763305039	5.875797985	6.324192715	6.422176071	7.734547039	8.534692039	6.582907709	7.620310974
EFEMP1	5.570739347	5.796311237	5.882219395	5.833734375	6.421162976	5.677946847	5.604999423	7.051230529	5.353404388	7.004942893	6.529845764	4.755438529	8.271613414	8.095834769	8.255586234	7.025409549	5.430733143	5.785687187	5.410194485	7.498674327	5.902291174	6.150924694	7.880806475	5.074946412	5.801828687	6.228599746	6.840344637	6.656007317	4.742799346	6.580193474	7.206120965	5.161333281	5.76804167	5.796889714	5.800964468	7.429304975	6.085590586	7.870975713	5.392367358	7.140886393	5.197654787	4.441855936	4.929541244	6.069426211	6.415194348	7.003541372	7.161639002	6.314891761	6.525595299
FBP1	8.8236966	7.808499665	9.610348483	8.796017534	8.509570584	9.211229621	7.407035354	9.294973289	9.284882503	9.107898578	9.440217511	8.179221313	8.616602497	9.153622954	7.846944582	9.242045282	8.292336029	9.65859221	8.41579784	8.869461206	9.220948148	6.71767688	8.098253568	9.281459559	9.703359741	9.389996265	9.410643098	9.363298162	8.374491335	8.313182186	10.1987038	7.505561608	6.681743521	8.887883831	8.615018147	7.378953639	7.191196992	8.458021501	10.07520489	8.833567185	6.668574975	7.857778447	7.779029128	10.39713296	7.356932876	9.317341091	8.277473066	9.321454078	8.221389649
FCER1A	3.893619238	4.006478878	5.227542578	3.668010619	3.721269007	5.00430373	3.267169854	5.919466855	3.678002479	4.20043619	5.262628325	3.509673124	5.130820538	3.743454874	5.20839734	5.014599651	3.900550538	3.479402281	4.019619714	4.225426143	4.822884184	3.722795691	3.552979568	3.39838973	5.695212719	5.518059476	4.188245915	5.35732114	3.517380088	5.281640555	3.446899309	3.152770142	3.405851145	4.449440598	3.524781082	3.465822019	3.708126356	4.522474307	4.665405549	4.848654663	4.250013289	3.66066156	3.578486485	3.991657343	3.814101739	5.29497179	4.541780107	4.099687879	4.127276831
MS4A2	3.464199108	3.330536383	4.011081181	3.588178241	3.293996806	3.661308731	3.150358619	4.88477496	3.334070573	3.592821733	6.316090166	2.87237092	3.701785089	4.291804846	4.035110559	4.98349008	3.634568511	3.246918724	3.190616868	4.336224257	3.557466467	3.401772954	3.278477516	3.251016927	4.724636584	4.407027156	3.495300011	5.246540526	3.451721881	6.434499457	3.149048971	2.984874959	3.293847549	3.218097509	3.185702183	3.256080464	3.720561172	4.096726653	3.426055792	5.295367042	5.350283852	3.144380639	3.268464134	3.529581436	3.724902555	5.0226734	4.694085529	4.392768407	4.13937274
FCER1G	6.024012618	8.599209016	7.351501458	7.731169879	8.005624041	6.792694059	7.614471597	7.68739107	7.478034363	9.160076266	8.838661603	8.496729456	8.956052196	7.864968679	8.235277683	6.731119711	7.533362997	7.780584879	7.130947378	9.30843853	8.397899909	8.717952368	6.072592026	8.310002242	8.357238556	8.070714703	8.20670812	9.019362158	6.351652154	8.651555128	8.432877404	9.748125244	8.922007447	7.086246829	8.253743782	8.984088798	8.217272514	9.967573105	7.934342115	9.729494619	9.185289919	9.413243101	8.755828598	8.192147737	7.949148673	8.479464183	8.739670352	8.19313819	8.755023923
FCGR1B	5.734960358	7.372720107	6.129612169	7.77439962	7.420795534	5.997070527	7.140285872	7.172808647	7.122449756	8.038512044	7.966511956	9.088356889	9.100200659	8.111651405	8.130723777	5.56031759	6.541474822	7.510950367	5.886038697	8.695701512	7.487527937	7.676080882	4.525854123	6.991602697	6.264719593	7.495639404	7.828984576	7.7596801	4.987625335	7.667860656	8.076885614	8.972176951	8.940930449	6.380396778	7.63574385	8.699234622	6.364665893	9.427210691	7.107865131	8.530121753	8.352233593	8.858917175	7.784817312	8.086756416	7.210688548	7.478078861	7.747486275	7.173404584	7.749174781
FCGR2B	5.277020257	8.058292075	6.467157504	5.952458751	6.071325931	6.901703769	5.931244374	8.376286502	6.060626085	8.893334329	8.160642489	8.578189067	8.00822254	7.194920534	8.045708976	8.089740988	7.434280518	6.080360786	6.023264302	8.454766841	7.689476076	7.271332242	5.481980572	6.773012655	8.078880399	7.482554519	7.716742301	8.751808841	5.126587544	8.56104504	6.111848121	7.834741788	7.639324416	6.487490353	7.463529681	8.22672649	7.4325628	9.426860262	6.493513315	8.580427327	8.551643597	7.884447089	6.766876758	6.644831423	7.293233883	8.443594633	8.72617293	6.729130123	7.575375943
FCGR3B	9.225294259	10.40692444	9.001232572	8.806716254	9.99352453	8.665449958	9.637790581	9.077376857	7.668256037	9.796267027	9.665791599	9.696647573	10.92229791	8.597783968	9.209172981	8.78406699	8.117145733	8.812226893	7.132989921	10.34867079	9.458421065	9.738799474	6.03944865	9.335210233	9.871041264	10.09846547	9.811441613	9.937424902	6.681084008	9.259497706	8.701869005	10.71281656	10.36569289	8.395931037	9.345791856	9.106724704	9.383196203	11.38795466	10.01860279	10.04076813	10.01685273	9.670870538	9.944529958	10.99895034	9.628064216	9.628976568	9.494672953	9.445371121	11.38245249
FCN1	4.663499658	5.548048007	4.95698863	4.919947638	5.230248469	5.494929416	4.889174588	4.924628702	4.925589035	7.024174334	5.242690985	6.007486228	6.448557411	4.591466033	5.870088512	5.131545205	5.015065992	4.602492146	4.626902352	6.617503296	5.197674145	4.836203346	4.250745266	5.995178781	5.337094735	5.728625058	5.457707822	5.094094416	4.534187479	6.635371603	4.813753312	7.240197064	4.772147315	5.1165714	6.083385211	5.42115751	6.442856182	8.144668168	5.093241873	6.961248426	5.071785689	6.136143283	4.898022818	5.014792136	5.778581322	5.624838549	5.152469903	5.35528252	6.183222625
FDFT1	9.319780151	9.227538629	8.721387265	9.15689952	8.171048739	8.481963463	8.291402989	8.473638091	9.344831486	9.344659321	8.605802906	8.988076021	8.436476757	8.534099185	8.5306229	8.880854944	9.353625625	9.291915984	9.250392833	9.106775068	8.772099514	9.326531417	8.033985957	9.179335338	8.798980145	9.076758478	9.694728547	8.778077049	9.200993967	8.877573066	8.880947161	8.777908739	9.232300632	9.813886803	8.455194267	7.954201114	9.320013174	9.027215959	9.577490891	8.174187716	8.895816435	9.124561009	9.058878575	8.241233511	8.750660364	8.76110998	8.592147407	9.205437136	8.350276915
FDPS	9.668570635	9.653972386	9.624454032	10.8526042	10.91009565	9.671906393	11.22068631	9.730537267	11.20565791	9.971774768	9.479574532	9.656030299	9.600886896	9.454347297	9.512552308	9.037679794	10.32505599	9.366903525	9.939994393	9.715342958	9.727660567	10.87825735	10.05829929	10.78254156	9.754080039	10.17762494	10.42608814	9.675185577	10.04179595	10.04939261	10.21880721	9.872966195	10.36805138	10.34600678	9.541338659	9.773665648	10.52021309	10.34899108	11.58352332	9.215723163	9.651222254	10.01015225	10.04449751	10.16721244	10.65639327	10.06751209	9.876549161	10.59210011	10.29499379
FDXR	6.251902995	6.390568612	6.064959323	6.162784465	5.043370889	5.678596746	6.902603569	5.969987195	6.086292847	5.443306263	5.826206021	6.035063304	6.208725499	6.253408363	5.384763677	5.400987971	6.203195395	6.836428579	6.45051697	5.832467485	6.086298523	6.372637949	5.979994097	6.444344274	5.977453961	5.848814029	6.18184457	6.251067742	6.642165429	5.846833705	5.875493471	6.625076676	6.994858337	5.544611338	6.310827603	5.814619242	5.760562873	6.303397547	5.799740674	6.787312113	6.255759025	7.448164353	7.041761935	6.026184944	6.075615662	6.002086804	7.360541968	5.693578959	5.499064753
FEN1	8.648277979	8.857573252	8.971185292	9.318828411	9.205840999	9.105459651	9.650426723	8.422667218	10.00869821	8.723489967	8.526965444	9.389993136	7.961830414	7.715016933	7.57425777	7.463852244	9.455551793	9.480010607	9.872501188	8.480407483	9.480030926	9.929521857	8.950725456	10.12020021	7.963408687	8.433746337	8.546366038	8.595311053	9.141688113	8.549505709	8.640412111	9.339876075	9.598620354	9.844788341	9.087757345	9.254526079	9.033333712	8.155900794	9.637005747	8.715486271	9.368934954	9.435293431	10.08122034	9.555034305	9.391932717	8.876479381	9.055373406	9.122166821	8.999439826
GPC4	7.039411781	7.86157329	7.061563165	8.076733206	5.565946204	6.414363718	7.214117081	6.999786126	5.624883465	7.087911015	6.718345623	8.457599624	7.641049031	6.867482852	9.141942989	8.320120892	6.567312281	7.280409116	8.51147411	8.177389464	8.155664773	7.424838686	5.541468124	7.617277346	6.08427903	7.442752122	7.716828236	7.266724253	7.955723871	7.41782874	8.314248166	5.878343367	6.461943318	8.046765182	6.032724931	6.693747403	7.86648482	6.115386399	7.360647363	7.030368913	4.918228358	4.399308811	7.129151563	7.617744231	6.542946554	6.740158561	7.302087981	6.764551692	6.741556387
FGA	3.523386371	3.648251333	3.65002894	3.765272112	3.534525767	3.565278485	5.845153134	3.579674896	3.812880909	3.619479934	3.485685992	3.402770158	3.472957641	3.499497658	3.50526363	5.038765271	3.403198212	3.625987662	3.353617911	6.664500768	3.461483789	3.517268306	6.011396967	3.788596657	6.32984371	3.548337225	3.541740496	4.03467564	3.401647967	3.32184009	3.366029294	3.55844289	3.421675055	3.506320003	4.296281693	6.116491973	3.531125224	3.447475831	3.540030139	3.413361601	5.734477121	3.68605215	3.526669534	3.692810868	3.929182361	3.519075086	3.388884727	3.542045499	3.540015922
FGB	3.442596137	3.248867531	3.148076938	3.364531503	4.742188804	3.363036301	7.495626708	3.11882351	3.711445219	3.507688193	3.118648745	3.435845909	3.006313594	3.335843719	3.203861111	3.37261453	3.252727699	3.314723371	3.474401741	9.231152548	3.352991134	3.368930329	7.224524953	4.187879268	4.384262296	3.272267483	3.278986025	3.366854912	4.098046498	4.389330461	3.192524517	2.927238686	3.496404499	4.298193063	5.406369414	4.02362087	6.914077184	3.24559363	3.726344469	3.035330202	5.572202302	3.250946142	3.377779152	5.092872703	3.861300808	3.678276394	3.119163793	3.367579114	5.338875504
FGF2	3.59256592	4.431971065	3.966477941	3.930654341	4.484684597	3.88502164	3.369064589	4.578842462	3.604231898	6.01440646	5.089734269	3.774620998	6.569325163	5.326385938	6.536776224	6.821712713	4.246769061	3.423012016	3.932748258	5.62360705	3.974636945	4.047770885	3.793281333	3.937802805	4.004700917	4.179489321	4.102196609	4.393463406	3.41380173	5.664696054	4.437128022	4.085314202	3.502221042	3.818879607	3.79713659	7.103886675	4.10552876	4.869660127	4.31396289	4.857605217	3.967924337	3.514132315	3.757453625	4.026708753	4.353311476	4.749929716	4.634378835	4.599645547	4.756372528
FGF3	4.115257483	4.43007362	4.080509827	4.362119256	4.161047156	4.210128094	4.033138952	4.012068664	4.500695809	4.196217519	3.985908583	4.104217675	4.076726849	4.302460827	3.827691746	3.966164856	3.986753689	4.228862338	4.393939558	3.761081084	4.207081548	4.298204902	4.249860651	4.481232903	4.388389208	4.059226276	4.238851703	4.175558696	3.928321445	3.738856853	4.147997106	4.05989123	4.109060063	3.77171318	4.214054789	4.129868506	4.094007016	4.152321714	4.370962	4.094683581	4.228604675	4.36420036	4.197217672	4.299313267	7.887086764	4.214592006	3.963192933	9.16364798	3.74028082
FGF7	3.096529625	3.893126396	3.909019081	3.301275509	3.859792033	3.715521863	3.139942903	4.414502296	3.421658836	4.559511925	4.051772632	3.942480132	4.590201863	4.316919379	4.717678762	4.427026074	3.407873827	3.117670719	3.438995658	4.53005727	3.480595965	3.523718286	3.032571048	3.751722725	3.569811668	3.997976273	3.363459325	3.942910263	3.052140056	5.310732337	3.931577486	4.25303867	3.527785663	3.266011738	3.600116038	3.29109119	3.865841214	5.300862602	3.487365601	4.557407847	3.345338495	2.972057696	3.092865522	3.419715893	3.576285391	3.99323615	3.958852747	4.044786516	3.519102825
FGF9	3.930325422	3.396962426	4.4493337	3.328075566	3.460796302	4.159125862	3.601607904	4.04422637	3.643753614	3.459401313	3.522334057	3.561879773	3.677497289	3.900694245	4.04532845	4.185173091	3.801202224	3.441206808	3.41672096	3.55710415	3.898021146	3.542716594	4.494138995	3.22735409	3.936770679	4.878692224	3.852850144	4.163895551	3.807524787	4.034721504	4.001361815	3.087214343	3.438724983	3.71950693	3.296028639	3.242506854	4.185392275	3.570871904	3.502984948	3.626320418	3.666006345	3.310603054	3.299927356	3.765914325	3.721735078	4.06658697	3.633087652	3.503447588	3.714265524
FGF10	3.453432358	3.594703357	3.338464818	3.429382513	3.41694204	3.584892652	3.518178414	4.18780832	3.493110107	3.629117187	3.559748637	3.60708638	5.321339067	4.24194257	3.400442898	4.650795303	3.523788726	3.391401215	3.650550158	3.793887266	3.837303383	3.222972777	3.342984317	3.575043633	3.560870358	3.284397663	3.360929807	3.808455724	3.274174115	3.889369993	3.88686122	3.265854522	3.382725451	3.410606398	3.443168978	3.323771698	3.673910996	3.513418731	3.66935307	3.991225649	3.673286975	3.550543957	3.599027036	3.566941048	3.329059107	3.717263768	3.531523056	3.792349363	3.349113195
FGF13	4.070006725	4.467165068	5.236303771	4.438410878	8.265095936	6.695659697	4.387847739	6.807139394	3.772926914	5.964234775	6.172731264	4.245450595	7.998716338	6.812192856	8.143745738	7.178426454	8.790455386	4.655012622	4.545669571	9.346036277	5.204825974	4.548488006	5.283292573	4.056393434	5.585307949	5.340561057	5.196384105	5.686934766	3.615048213	6.301606109	6.149130789	4.610103514	4.235574868	4.669253168	9.742488181	4.339067765	7.048565215	6.72956841	6.862054303	6.021920103	4.381030084	3.847673971	4.749394566	7.070715059	9.072555521	5.847121454	5.5053445	5.786334215	5.390684802
FGFR3	5.493383691	4.565982374	5.088179074	5.556523241	4.3323055	6.042104157	5.872897402	5.539362676	4.026149505	5.197013848	5.049770633	3.662209962	4.357713504	5.718652272	6.043280061	4.909419399	6.034965332	6.061657322	4.455467835	4.869897196	5.171781981	5.801913582	7.458608405	4.85333208	5.527589375	5.637766533	6.071734941	5.124555299	6.160339688	5.372531727	4.836329881	5.951544746	5.920844092	5.285372404	4.158555645	3.483710603	6.424702452	5.238266564	5.124906935	5.038340152	6.51104915	4.352864411	5.047151912	6.012628262	6.275635331	5.354536819	5.483551165	5.277512771	5.797576972
FGG	3.979567191	3.442368311	3.535635636	3.54427262	4.109589531	3.163011144	4.585825534	3.698296926	3.507731829	3.330670027	3.314025237	3.38148013	3.246870894	3.473346591	3.604568227	4.836703659	3.640057822	3.471206389	3.285487736	6.737707915	3.822443393	3.827085867	10.06033189	3.767496287	6.583486935	3.314210429	3.295112832	4.24584964	3.547091473	4.348068212	3.371675831	3.178998156	3.259935392	3.891556725	3.792534984	5.318476536	3.544826738	3.69595832	3.840453998	3.77273491	6.534138551	3.356609078	3.47044887	4.530303576	5.233118575	3.433796261	3.318995989	3.376786931	3.566231805
FGL1	5.081959858	4.815717227	4.990053446	5.145562385	10.04563421	4.946790316	10.42462725	4.878831487	5.86156581	6.010534312	4.935827171	4.683593692	4.54246563	4.98940302	5.445295591	4.936670167	5.69126128	5.092232027	4.648793091	9.495127483	4.76143949	4.786010545	5.319769246	5.053010389	5.135758543	4.81980976	4.945556842	4.922793685	4.930414369	5.524290202	4.844233683	6.174494948	4.653830704	4.793949339	5.207853279	8.161039062	6.648680771	4.999638667	5.244003911	4.654537708	6.530642735	5.019072507	4.761816519	7.041764437	4.918208671	5.050575119	4.867936518	4.99378901	4.8227335
FGR	5.770290638	6.786636334	6.364770296	5.507303341	6.600249889	5.926551759	6.246672459	6.38289244	5.659432776	7.134613049	7.685604946	6.628074245	6.710995949	6.22093705	6.305395009	5.821183294	6.206013923	6.694272095	5.510666498	6.941735391	6.115684175	6.211864041	5.191097442	6.379633302	7.274927107	6.976647645	6.418014721	6.178155813	4.648966133	6.474094944	5.89399042	7.935107328	6.645139272	5.890976222	6.172517918	6.115814921	6.639246426	8.319941411	6.618740289	8.099391093	6.412037616	6.76348757	6.403865018	6.707947268	6.006599226	6.590054736	6.513202588	6.494717752	7.551345862
FHL1	6.548140585	6.323045845	7.333785196	5.826907553	6.494136389	6.604791157	5.901893739	9.152148556	6.591763449	7.409002811	8.173859131	4.840866073	11.18154817	10.39947903	10.56047015	10.79531399	6.394307142	5.38027505	6.24091058	8.388957683	7.406998708	6.725169003	6.348122439	6.153312718	7.15491186	8.297185306	7.063774283	8.702874537	5.783814409	9.089486114	7.900335074	6.22295228	5.755628154	6.728778578	6.540764383	6.258345667	6.275633654	8.101846178	7.11928536	7.959260318	6.017477677	5.145994556	6.090438647	6.641228959	6.554987472	7.86204655	7.851341311	7.287519793	7.548564326
FHL2	10.7823261	10.9019035	11.01100775	11.80902872	11.01143636	10.22045641	8.289747944	10.69936968	10.31862981	10.80604458	10.7506813	8.205464154	11.00252712	11.0459762	10.9824621	11.03512912	10.64150464	8.668946619	9.560910487	10.88421783	10.36152258	10.03035036	7.865113867	11.51236915	11.15422609	10.63044763	11.05900824	11.15795636	11.46897469	10.89759531	11.07455036	11.42879175	10.77842842	10.8518661	10.03969252	10.39857329	11.24756289	10.54876384	10.41637887	10.31132608	8.006236974	6.882237321	10.33609177	10.88103903	9.901602107	10.88664184	11.11376966	10.73021908	10.37013804
FKBP1B	9.41257405	7.077200155	8.921083348	8.613178241	8.945515876	9.805828087	5.535123618	9.177733433	9.593538982	8.503503197	9.40804158	8.446539126	8.732894783	8.992260358	7.801071705	8.400441074	8.091874086	8.085956711	7.629442374	8.427994349	8.493960811	6.559515586	8.84794055	8.872911658	9.33949223	9.519953779	7.946859245	9.183721368	6.222704172	8.434799441	8.109060958	6.951881225	6.340773284	8.664615881	10.16302997	9.078679534	5.844387535	8.939424127	9.948784026	7.643461868	8.249727326	7.567254999	7.886811185	9.4690443	7.272973225	9.016846498	8.406842486	9.591929781	8.208403224
FKBP5	5.08026747	5.977979277	6.258315811	5.775786234	6.790386253	7.263803787	6.881352262	6.294529201	5.914706242	6.747366095	7.758117726	7.895697869	7.642060478	6.700360643	8.223689296	7.85860589	7.199604139	7.485726925	6.347616881	6.934466753	6.78148673	7.188834992	6.815431696	6.817210064	6.811540452	6.262124391	6.465559679	6.773636209	6.525034352	8.134463912	6.437497028	7.329795299	7.373047968	7.249632601	7.581801049	8.167551983	7.243566846	7.551340913	6.611335273	8.602007605	7.995198595	7.327219489	7.354893921	6.406967916	6.821551605	7.550004119	8.133111952	7.012406193	7.042570072
FOXF1	7.498948532	7.608403234	8.491538476	7.176128561	8.566219718	7.403056465	6.959472407	8.579572366	7.236952978	8.805716305	9.160491637	5.94213087	10.12450819	9.811939684	10.75938587	10.31024467	7.703921954	6.828278688	7.655627539	9.051787144	7.611512276	7.383176363	7.886403759	7.673693931	8.448741691	8.90848066	7.628505481	8.857952865	6.690204839	10.05999292	9.14111154	7.879221987	7.047988976	7.901145864	7.963776485	7.638015304	8.124951676	8.553777296	7.382401567	8.584296535	6.898883691	5.861858183	7.516595254	7.508766597	7.912101243	8.6347814	9.246301921	8.353478689	9.094240237
FOXF2	6.923577493	6.304260737	7.990120108	6.147728732	7.824052796	8.629638664	6.130880794	8.31633984	7.275600476	7.602279876	9.003797516	4.25473746	9.102035153	8.971643165	7.405439727	8.735551247	6.930571163	5.208906287	6.853721312	7.935632974	7.207988073	7.208628131	7.119698938	6.147295862	7.612924115	8.110709251	6.474383998	8.55379925	6.215794227	9.238876669	8.60885919	6.020396968	6.446517628	7.039379031	7.14569541	6.756622233	6.761152169	6.859943696	9.825675343	7.730920979	8.208151294	5.68022175	6.203802986	6.959633022	7.239661068	7.957587876	8.162036811	7.147738536	8.524777526
FOXC1	7.450071732	7.154481029	7.633243898	8.820991961	7.906348335	9.569220722	8.308151185	7.109928204	8.909863407	8.397367668	6.512451584	4.939589298	7.661236654	8.302678773	7.471558024	7.11902573	7.112045587	9.727426503	7.636972891	7.773177367	8.19929324	7.649541933	7.581798809	8.594162736	5.778978965	7.723805414	8.274951094	6.759820952	7.568109086	7.776945043	8.680871804	6.987365498	7.30709726	6.292898318	5.710016585	9.661635769	8.561978074	7.843958284	7.368523292	7.338268116	8.525432756	11.20074657	8.275195138	5.85927858	7.038689035	5.978893283	9.200971065	8.629850835	7.169084484
FOXD1	4.309445142	4.278772048	7.094693044	5.473191915	7.284001797	5.608730337	3.864654509	5.554310618	5.755568818	4.214887648	5.101293671	5.213460759	4.666810288	4.957211703	4.26218966	4.608092177	5.87572549	4.600091596	4.193266264	6.709140909	4.925755649	6.413264597	7.452053727	7.983616839	5.831436251	5.093394769	4.09666252	4.91347215	6.814124717	4.665890539	6.721474142	5.670496603	3.780374693	4.394441013	10.45360235	4.353051699	6.703742593	4.131604922	5.409261866	4.808203806	6.905649041	4.34984727	7.388555491	4.249500976	6.625174877	4.695560925	6.503473931	5.894082968	7.399709558
FOXM1	7.013007975	7.257285117	7.002484376	7.93955813	8.082961494	7.371465843	7.117166031	6.518827529	8.285043381	7.252795254	6.59328559	8.340945038	5.529828851	5.848810916	4.951863527	5.848614914	7.767224481	8.070070593	8.475105361	7.153152532	7.429570357	7.898264014	8.350904935	7.393029697	5.66226505	6.614830291	7.016524578	6.395466825	7.319714761	6.483830538	6.92562426	7.525897785	7.804112977	8.971158077	8.259216877	8.464433258	7.48868235	6.576356081	8.006716084	7.216927048	8.282638176	8.120443196	8.572129185	8.190504523	8.452781268	7.011070124	7.216105678	7.626552584	8.342893918
FLNA	5.917789133	6.933153006	6.470751429	6.122243026	6.274122843	6.062088971	5.967146021	6.350556534	6.075045862	7.102376621	7.137631238	6.294342266	9.129728375	8.800659844	8.855268912	8.382671039	6.216749315	6.621536591	6.606715873	6.825714607	6.362453496	6.88255022	6.42063188	6.943046945	6.606467503	6.68288167	6.999901883	6.677852821	6.485995062	7.287046833	6.655382286	7.057813031	6.498353334	7.025481267	6.119229309	7.536483733	6.963602729	7.753903823	5.997358948	6.814121948	6.552594992	6.546017393	6.082084283	5.737650328	6.25668471	6.454256853	6.814482344	6.511429035	6.876905423
FLNB	8.999652169	8.871739912	9.12290025	8.388803943	8.08002137	8.300629544	8.435619513	8.261724489	9.405611187	8.793013272	8.901020245	8.710057939	7.563695109	8.910510097	7.729590391	7.824354247	8.676336671	7.707995257	8.079128354	8.756904253	8.716938288	8.822276188	9.053005269	9.596077383	9.255698378	8.470544183	8.612412589	8.239258722	8.437354638	8.002451607	8.167793605	8.025424882	8.462444497	8.19343955	8.499224869	9.912641483	7.650066155	8.750149765	8.604682659	7.699056864	7.976044062	8.894745468	8.226617052	8.76096896	7.21315648	8.836503058	9.022985184	8.361182789	8.79607865
FLNC	6.851260658	6.830307498	7.198591508	6.633519393	7.463882297	6.997819826	7.382246171	7.223439406	6.767797573	7.391504608	7.103783744	6.799293645	10.21191567	10.07528689	8.784945265	9.402472375	6.51540968	7.065891834	6.862655585	7.262719407	6.587007644	6.881786446	8.247142385	7.248338986	7.082388587	7.143118705	7.119871047	6.930213633	6.396354221	7.790532731	6.520902003	6.940697795	6.60893637	6.781494508	6.686148839	6.577689017	6.490377208	7.737684488	6.799904022	6.644166455	6.615144774	5.924312237	6.487237504	6.511325003	6.325663324	6.876426225	6.574566181	6.963768831	6.804941486
FMO1	4.006196588	6.488954461	5.149201359	6.69048536	5.282332413	4.385803003	4.656542967	4.410553547	4.750644535	5.980811341	5.349762598	4.173005641	6.892305796	6.524273278	6.988866316	4.279255523	4.649992412	6.696812079	5.613513074	6.23928184	4.597935538	5.537358651	4.508924927	5.362938867	5.644069604	5.199138277	4.61650219	5.172963001	4.170651045	6.574319636	7.101764527	5.04589964	6.810963578	4.154336607	4.290366345	5.603901575	6.136409783	7.175540913	4.231048161	7.873763171	3.566437198	4.29855471	5.0854805	4.675097563	4.255108141	7.863648895	5.652645518	4.907617989	5.273256647
FMO2	4.514487679	4.886812754	5.296168804	4.992055502	4.888750335	4.531154255	5.351207792	5.445294597	4.617360355	6.158804279	5.451639006	5.244663664	6.686878951	6.73232949	7.270267037	5.914467689	4.477475246	6.147713199	4.77368265	6.59441701	4.750545649	5.464609128	4.274762279	5.136504202	5.813853132	5.654782316	5.693202211	6.174168109	4.245317999	6.222583683	6.112785714	5.900867117	4.659040691	4.353610238	4.733594908	4.529542918	6.175807143	6.658284355	4.868969123	7.316120273	4.31728424	4.797050358	4.854510417	4.735710063	5.084880318	6.434091748	7.641361408	5.300852853	4.522912565
FMO3	5.457949881	4.730577727	6.654818929	4.810931567	5.318901191	5.748068386	4.834800814	7.951568997	6.714242147	5.547166024	7.746175356	4.661648383	5.305188511	7.47425831	5.865982229	6.174857054	5.797652518	5.119028351	4.756829965	6.390536557	5.857651347	3.56786847	5.299177082	3.858535333	6.414944588	6.516927603	5.384903763	9.818644941	4.698621081	6.578619608	6.181103568	6.316958408	4.096921155	6.340151576	6.434440852	6.708167345	4.849938421	5.907314794	7.719170764	8.308322674	5.440447384	4.927206624	6.478275339	5.874214352	6.621684986	6.593042817	7.624491414	6.498100445	6.561469886
FMO4	5.767377033	5.934449933	5.600073947	6.078727853	5.179773667	6.247923459	5.522539392	7.007779702	5.444023868	5.755441955	6.037460991	5.222310975	5.802090512	6.088443984	6.365129772	6.869361619	5.751229301	4.706212644	5.660438323	5.764394406	6.204841262	5.219223667	6.348587948	5.350099382	6.514675125	6.724004602	5.922560623	6.796062623	5.367671944	6.139007432	6.073623402	5.021967621	5.136521577	5.457739329	5.494045402	6.027342449	5.351108488	6.341413428	7.265827452	6.398276877	6.053705587	5.439289063	5.282319329	6.093351748	6.570775798	6.600200637	5.588274674	6.28496506	6.546001213
FMO5	6.004461243	4.906349363	5.730812824	4.918807925	5.261026398	6.256804452	5.111377512	6.210131165	6.489765044	5.259543754	5.874517381	3.552906195	4.487930696	6.377101804	4.748085025	6.110766663	6.017782785	4.453520116	5.604469185	5.983213852	5.677621112	3.451559076	5.166726495	4.671463048	6.223891136	5.989976445	5.322818892	5.804067903	5.261926883	4.917294169	5.966171093	3.577081374	3.843120635	5.936615939	6.470798611	3.936885184	5.732489482	4.83793897	6.075220922	4.919320827	4.129642643	3.815477405	4.482958056	6.444741673	5.043326204	6.032847255	5.334812321	6.006452549	5.678580589
FMOD	9.514310455	7.326957318	6.690365342	7.385159362	6.934936921	8.101814141	7.741509661	9.03098225	7.569866875	7.975025472	7.550413348	6.822639457	9.130295254	8.864351597	9.381204339	8.786879278	7.872468432	7.158577817	6.706481443	8.41033167	8.163643487	7.727052597	7.149621705	7.865548312	7.58212611	8.405574311	9.400773673	7.779228775	7.262182467	8.579346348	6.793800402	6.941153312	7.092137399	8.299556201	7.255042449	7.519826406	7.519844541	9.359643692	8.145427602	7.463847832	7.272810063	5.549504482	5.955592281	8.246673729	6.884935558	8.47121198	8.070907149	8.07670997	7.320575937
FN1	6.323888312	8.845070352	7.460673987	8.701476513	8.43718889	7.830793316	7.567503885	7.363526178	7.883968821	9.333871355	8.015828815	9.468296006	9.422043442	9.23766273	9.00430106	8.065066843	7.931797227	8.054267751	8.241239029	8.459398434	6.882736624	9.739742724	9.145433649	9.032714166	7.117252692	7.441433708	9.111615057	7.211142863	7.786612821	9.401028393	8.688632537	9.872750004	8.947906066	6.974809664	9.311363019	8.416821361	7.990903752	9.701957057	6.638632172	7.486239127	8.702876422	8.27864875	7.511066653	7.504340554	7.790200986	7.795553851	8.418352473	7.28302748	7.886133686
FOLR1	10.8898131	4.792997575	4.165084796	4.896628651	4.184267046	5.411748459	8.200955994	5.236721756	6.112489996	5.007637749	4.639142721	4.303368076	3.859642043	4.926269549	6.33057346	7.286294961	4.243966755	3.734101589	4.075135453	4.645238703	6.871563236	3.614243049	7.94230175	4.674064753	7.145516038	7.694144919	6.663361193	6.913553568	4.998855801	6.06113624	4.473597257	3.688626286	3.841142171	5.966055574	5.288392792	9.876919193	3.867669575	3.778937172	6.347501114	5.526074881	6.821999141	3.725705466	4.504042092	6.47481944	4.622630773	5.17777697	6.008789718	9.261700901	6.006122816
FOS	10.39099746	11.58298497	11.36204048	11.72000078	10.10459296	11.07011478	9.683517471	11.4993061	12.47162722	11.27907902	9.465179696	10.63527173	10.12644438	11.17487839	11.52831496	11.82143664	11.93855178	11.06392804	11.71651465	9.142249745	10.95552124	9.427628368	8.629902753	11.67177131	11.34535682	12.42211769	11.01269031	10.26913524	10.06399657	11.93264978	9.890728121	12.05243977	10.4017072	10.5449869	10.0178032	10.99653482	9.494528978	9.146634085	11.06128903	10.62530163	11.0760233	10.34532444	10.07334004	10.76668112	10.42717105	10.29324704	10.95070852	10.59307385	12.02218606
FOSB	5.170723843	7.154013278	8.478999861	6.144117665	5.258539245	7.317012217	4.875592202	5.757164917	8.884845114	6.684300967	5.435603971	5.472799488	6.520307202	7.000622529	8.954427016	8.600406012	6.04136792	5.547517603	6.671907582	4.860269363	5.540193441	5.61688915	5.736275444	5.820740784	8.266286231	9.103127053	7.963085587	7.632057872	5.29298508	7.948065424	5.196565138	6.778444481	5.005425433	5.22812083	5.931820646	7.500974839	5.023950904	6.148254097	5.994513662	7.721349282	6.236535072	6.401265064	6.429714746	5.311164774	7.080080022	6.840983643	6.211822079	6.825614544	8.837510168
FPR1	5.264592063	6.375710175	5.87632663	5.353918476	5.963677019	5.739706505	5.726714705	5.754956385	4.956824831	6.480133105	5.779151246	6.081742548	6.116731748	5.070225563	6.016229046	5.229085297	5.34435538	5.155952759	4.98994018	6.538143913	5.399831391	5.973316058	4.487798324	5.966928404	6.28724242	6.255146576	5.440936566	5.971359069	4.538643277	6.134686116	5.583957204	7.274515273	6.164009376	5.327331691	5.414533425	5.863135083	5.766363457	7.800761881	5.896220919	6.061952987	6.228345721	6.356770193	5.633496387	6.249669204	5.694909669	6.141382542	5.69670773	5.926523232	6.754247385
FPR2	5.16869218	7.050012231	5.362553898	5.144036411	6.043948105	5.498420721	5.406559917	5.184540634	4.610294367	7.395166503	5.546785323	7.528610135	5.341270429	4.403298941	4.940079058	4.657839319	5.449347367	4.394455458	4.900157275	7.303792114	5.312092037	6.074554476	4.826731034	6.592768913	6.149326717	5.728700656	4.969404312	5.379797055	4.835899997	5.511979366	5.32714222	9.376579661	6.489363159	5.342347185	5.386248157	5.749098144	6.641060256	8.625285336	6.454683939	6.019775961	7.100292643	7.633016781	5.189718288	6.587215124	6.014545944	6.009485985	5.931209123	5.790546585	7.497096817
FPR3	5.83007766	7.632609118	6.567403173	7.254311659	7.086165464	6.485169312	5.795837976	7.349087522	6.447515987	7.971424337	8.255876769	7.65923973	8.382350585	6.809554019	7.349258222	6.807507624	6.911972932	6.634775298	6.160389153	8.87300652	7.506249729	8.205200632	5.405837365	7.220512331	7.312156658	6.930796276	7.760841651	8.462279397	5.685783157	8.245265647	8.612474327	8.155522498	8.343934163	6.635236438	7.493259213	7.882882668	7.309662062	9.191059046	6.331077277	8.423564544	8.166697282	7.931949861	7.818164737	7.332735906	7.288847357	7.776052841	8.177988938	7.679902499	8.136343591
FRK	7.988791165	6.856599585	7.229251185	7.778457524	6.751356948	6.302036701	7.189660395	7.40723502	6.542793958	7.681721649	6.825286089	6.629506687	5.410641513	6.033857607	6.129242983	7.072036566	8.307481922	6.942950945	7.273513507	6.997711539	7.656818165	6.793624682	7.6263782	5.807489197	7.300228511	7.324475779	7.271771608	6.849052245	7.034934548	6.220594107	7.080237107	7.258892421	7.5426547	7.378953938	7.459275303	5.186586269	6.873159411	6.347338612	7.817744553	6.250163376	7.697407061	7.422008833	7.09697261	7.576975163	7.992954361	7.440750567	7.123912377	6.60403033	7.024497834
FRZB	4.238066162	4.281292672	5.299515538	4.686844891	5.043929705	4.211202975	4.351533605	5.044743291	4.707910338	5.249395133	5.712068746	4.107311394	6.906852503	6.747952752	6.996326383	6.94922787	4.364997217	5.007625959	4.221903029	5.371515157	4.775088461	3.822441645	4.501944754	3.911162478	4.938928053	4.999113625	5.029277852	5.852240732	4.875654102	6.848523396	5.290154036	4.461918449	4.215884088	4.542642074	5.101289418	4.870562774	4.927355017	5.587187286	4.4571888	5.976200931	4.650380504	4.261758956	3.923163522	4.725496274	4.920183316	5.354658939	5.768819857	5.21652857	5.371031205
NR5A2	3.164971892	4.005491929	5.151818173	3.065066156	4.411144108	4.632488232	3.712954292	3.863179431	3.716185136	4.063431149	4.623098132	4.942999672	4.144525539	4.122854284	4.363076074	3.174262192	3.807419608	3.455039014	5.130396209	4.009050793	3.938825542	3.555826014	5.683173995	3.631349992	4.414473656	4.049045326	4.358488883	3.784099907	4.098880706	4.358743028	5.178395018	4.283158559	5.398921089	4.43255589	3.508895659	4.027320347	5.115503844	5.361685552	4.329647176	4.041605966	5.315022549	3.776839989	4.063219278	5.841155232	5.915547016	3.93923745	3.881811666	3.996986225	5.806049488
FUCA2	9.798568731	7.747585407	8.772497493	9.027469377	9.174733292	7.97509691	9.479528956	9.215565431	9.448666071	9.191184421	9.005584922	8.742475587	8.542049483	8.560682886	9.160803482	8.472012643	9.274048935	9.495801796	9.199722804	9.010432467	8.551842949	9.230949266	10.39070769	8.767745131	8.742601863	9.155664047	9.530429379	9.432902704	9.154331881	9.062077878	8.975947893	9.093799897	9.48793263	9.484002462	9.255429269	8.819587547	9.078301737	8.701636199	9.185439474	9.1307909	9.399247056	9.212884428	9.399801924	9.624060577	9.237730696	9.270835833	8.775811042	8.6354737	9.1714821
GAST	5.57733324	6.260621775	5.69245743	5.592478867	5.502280056	7.639781968	5.415648588	9.182247816	5.258198995	5.460293604	5.589340435	5.430031345	5.309270823	6.559328696	5.283122091	5.251743278	5.555135566	5.407492129	6.017622742	5.285942857	9.800227439	5.551144616	5.66422441	5.305963735	5.406190688	5.52205362	8.53099535	5.439849785	5.468022577	5.57647442	5.170133411	5.264660887	5.246130357	9.2753819	5.445518017	5.208602738	5.870542052	5.577642313	8.953874353	5.611197547	5.862814186	5.461687368	5.57590107	9.733697781	5.309304095	10.16380814	8.825953035	5.519076742	7.926193128
FUT1	5.205875551	4.728203678	5.266920683	7.406028134	7.007697684	6.623423061	6.113985569	5.752769245	6.350107571	5.485330294	5.234344498	5.894775908	5.28474318	5.342459061	7.45989987	6.090873878	5.720063218	5.680229278	6.550838811	6.45638512	5.718511053	6.837424324	5.768834434	6.498190465	6.060382743	6.546747731	5.785879427	5.763017164	6.978775787	5.835740625	6.134610758	5.537032828	4.895893461	7.475394269	6.165186607	6.515665759	5.822942063	4.827031656	6.032181448	5.369982312	5.53156336	4.796475826	5.654117945	6.536798687	6.299666309	5.855061034	5.89227123	6.080508404	6.306349352
FUT2	7.994774782	7.619020467	7.721763818	7.794426166	7.66869094	6.978507113	7.206780191	7.583188006	7.004818028	7.496035974	7.405702895	6.517605003	6.303865517	7.349639865	7.146170274	7.490383791	7.114101706	7.61458327	7.39226801	7.554746436	7.490158271	7.523846021	6.850892395	6.934822606	8.275185851	7.763759922	7.876971925	7.694389303	7.424694576	6.905383611	7.894777313	7.569973229	7.667038348	7.798176981	7.496509707	5.8867928	6.614325977	6.4455288	7.147236582	6.684631989	5.898815871	8.177171711	7.277680276	7.976108414	7.40114839	7.884662387	8.218700665	7.549894122	7.422777134
FUT3	6.639333436	5.292636068	7.58293697	7.521245523	7.029351969	6.069458107	5.490427908	7.183568315	6.609265157	7.469371551	7.162753634	6.709943582	5.917140359	6.424894104	4.35619534	5.917932738	8.328771942	7.709317417	7.521100196	6.79727287	7.372772016	7.269629816	4.538512239	7.627210368	7.808827573	6.870871242	7.537071625	7.10882888	7.724571896	6.261747721	7.963684939	7.995668468	7.737647193	7.123079499	7.462846624	5.570283456	6.797739704	5.522282541	6.750876451	5.445974289	4.356033352	4.006645026	7.725537888	6.020582869	6.130600334	6.821620064	5.376171534	6.720143402	6.617851184
FUT4	7.459896461	8.175263769	8.296146525	9.100424186	8.563386802	7.474312493	7.202470882	8.660082246	8.869796006	8.146265265	8.350610002	6.416614047	7.647736354	7.694590709	7.271350466	8.115613579	8.929447285	8.335922537	8.905286991	8.305379979	8.449549844	9.018279707	7.900134579	8.316961529	8.083321419	8.360539376	9.264389022	9.095354827	8.360225757	7.381154187	7.939498257	9.279300553	9.171665611	9.129967328	8.150046089	8.120546071	8.302672018	7.072061571	8.416105909	7.778973182	7.585414545	8.963037502	9.959663273	8.226153123	8.137999366	8.192544335	7.805484939	8.203915053	8.663948295
FUT8	8.611281657	8.628089298	8.673884734	9.138872878	7.88846996	8.273749833	7.970072022	8.744724132	9.174257386	8.353736807	8.391563541	7.835571952	7.999818312	8.319665469	8.798396232	9.369023602	8.983088132	8.214865987	9.39346606	8.620093471	8.385587171	8.174551992	7.800748358	8.794144992	8.594561409	9.510597374	9.135044364	8.899546016	8.905886826	9.233552351	7.668868203	8.910357128	8.336097374	8.828115729	7.724658685	6.789369971	6.633270945	8.461988902	8.87149249	9.147692309	9.334528004	10.25121777	9.272793741	8.404331726	8.71517753	9.207034095	9.063316575	8.224424823	8.102258738
ACKR1	5.50323242	6.562049828	6.430602587	4.594587618	5.472756397	6.013760818	4.498520225	6.981488027	4.470419716	6.867371435	7.265603482	4.68232758	8.302711981	7.158498951	8.710160052	7.138691513	4.760728623	5.811305465	4.968071718	7.924976691	5.183600173	5.758048432	5.246388472	5.79095798	6.996159504	8.133781001	6.209753363	6.950460518	4.3666758	8.632736629	6.49557871	5.043207053	5.271447935	5.593080514	5.829553962	4.590833695	5.817707089	9.934228969	5.943956336	8.050264898	4.894470271	4.910747782	5.95020911	5.986720495	5.942659677	7.950530929	6.598044305	6.262788363	6.525492399
FYB	5.180307076	6.109007578	5.726788675	5.229101276	6.001983905	5.26614764	5.536033571	5.818435624	5.119773971	5.880011327	7.105325807	6.438429186	7.167599856	6.113788904	6.682090871	5.942955908	5.443172688	6.529669783	4.844191406	6.381280541	6.079093078	5.705655622	4.474656459	5.488256246	6.290070746	6.424470192	6.146965214	6.523339137	4.720617684	6.11882214	5.866937202	6.832795042	6.303885141	5.697065559	5.975809732	6.201893596	5.493630583	7.098652462	5.948114662	8.268398517	6.255619247	6.770426401	5.932307595	6.356134911	5.643728595	6.206733518	6.318408624	5.762237532	6.583160697
FYN	6.636931116	6.246955356	5.893912638	6.470050506	6.754324598	6.723097691	5.920330789	6.658323304	4.893354851	7.4087555	7.28179589	6.47889414	7.208269789	6.709495887	8.219932196	7.450724373	5.976330426	6.278135819	6.03606774	6.886191822	6.25635555	6.646963672	5.378746343	6.564300906	6.362353413	6.990118764	6.249068648	6.933419707	6.482086517	7.676936583	6.952897254	6.932988673	6.330367687	7.076110107	7.652445026	7.00893593	6.038922574	8.196113315	6.970034926	8.657443841	6.37317412	6.412557667	6.686183279	7.135123114	6.568148592	6.995090174	7.30443332	6.580686721	7.162782619
FZD2	5.301424923	5.521451506	5.718855204	5.177015443	4.965835706	6.79076849	7.010705749	5.63494498	5.449105697	5.907999131	5.825768417	6.068606593	5.904604283	5.522064143	5.348523794	5.332915436	5.634382541	5.860493377	5.170781985	6.354776848	5.527574738	5.806391065	7.104419281	6.371311069	5.262115242	5.818907871	5.340905117	5.467021432	5.139326579	6.277220804	5.999164664	6.080133534	5.675348221	5.219344382	5.114854422	5.542613315	5.48006076	6.399332759	5.908382764	5.861352166	6.555746668	6.521045211	5.846748122	5.426849742	5.822944028	5.247407077	6.386479151	6.071920456	5.672662994
IFI6	10.08773534	10.28431354	9.453763777	11.85793219	9.765200127	9.31313528	11.33017084	10.6970621	7.562238177	9.595734634	9.673697995	12.2450113	10.62700383	10.53530679	11.64154459	9.03084848	9.247387959	10.37362622	8.924024529	12.37545448	11.62527476	12.37540042	7.76021589	11.21164396	9.289841388	9.965349119	12.65085606	10.30576404	9.656367438	10.57657278	11.57646447	12.76555211	12.98387319	9.711112603	10.91393943	11.80726129	9.142284059	10.28866923	10.11301117	10.06905233	10.29275776	12.6525924	10.55930413	11.33335357	9.377773439	9.796261559	11.26730391	11.0198979	11.73605137
G6PD	6.10220417	5.860570768	5.582486529	5.452941876	5.681230736	5.417452388	5.742026989	5.195863673	5.14289949	6.499755869	6.072704067	5.660859734	5.410513901	5.488089928	5.71245898	5.716222077	5.985225035	6.036168346	6.264019037	5.634693811	6.138507366	5.601752497	6.208973217	6.229503649	5.76635284	5.94808566	5.311490922	6.086665645	6.743299859	5.4756401	5.294006254	6.117682482	5.704647413	6.66671546	5.727171133	6.247988426	7.281421697	5.688663131	6.233111128	6.26725292	6.51256914	5.106308948	5.748205313	7.307075059	6.362835675	6.023505936	5.63647025	5.844425425	6.086437578
GABBR1	4.760921954	4.707048031	4.800879177	4.876722809	4.788765601	5.613357069	5.44760411	4.977450104	5.184478747	5.407121382	5.207280729	6.483905627	6.059004186	5.852207752	5.98070228	6.31271548	6.467883287	5.011627355	4.523795537	5.139066615	4.545998158	4.914401685	4.931321256	5.681384747	5.072880071	5.248477587	5.124902463	5.044428031	5.024640848	5.52528693	4.983087756	5.287858311	4.65246097	5.115198742	5.294702064	4.98463029	4.851764547	5.387928934	4.646879479	4.949457296	5.729033239	4.818003479	5.003167896	4.638319745	4.624732835	5.147521495	4.963461918	4.771055864	5.106523254
GABPB1	7.225110923	7.3684517	7.283837636	7.781929433	8.107360927	8.096406183	7.213490037	7.453558495	8.689750682	7.613236796	7.460655743	7.913733673	7.310137853	6.814365509	6.961980824	7.027609108	8.054006429	7.641309222	8.120036493	7.613181435	7.673088402	7.723125856	7.933066018	7.803157764	7.141628143	7.212999656	7.480006607	7.301485248	8.143722545	7.419940559	7.621476972	7.933913399	8.0122162	8.550564161	7.278872132	7.646370384	7.870117722	7.485428491	7.527794219	7.763344516	7.794425324	8.352615472	8.038691402	8.14714626	8.254850197	7.212757863	7.474630125	8.053156106	7.807668884
GABRA2	2.638780325	3.348442929	2.815028151	2.754142255	3.022722561	2.911480052	2.970557671	3.309598887	2.807370485	2.716487648	3.831971102	4.543678264	3.193423636	3.684554582	2.976556686	3.300635258	3.238763101	2.778839169	2.921631512	3.077917845	2.913734705	2.634536212	3.442754699	4.701329819	2.981401418	3.230844323	2.967434823	3.257878743	3.003295805	3.747348609	3.369111945	2.973407905	2.870851752	5.840962758	5.310019987	2.95363682	2.756840871	2.716773548	3.223485466	4.484802473	3.055442939	2.724435817	6.594940535	3.239382334	3.476792287	3.120018995	3.409831444	3.374837756	2.913026407
GABRB1	3.046216374	2.937370664	2.934717219	2.843109984	2.843561751	2.813166766	2.875735219	2.906238435	3.214476254	2.843040096	2.664012912	2.894004175	3.069390408	3.037797074	2.79507512	2.896304051	2.95488231	2.932761834	2.857097972	2.688642558	2.855217936	2.824367239	2.782586828	3.008403996	2.848708289	2.677978399	2.806423135	2.7085432	2.99556307	2.905543164	2.712533113	2.734670187	2.835919345	2.749162448	7.576432996	2.709941603	2.794457571	2.83838019	2.717506614	2.788589332	2.839892447	2.830569931	3.053331504	2.921579264	4.330500463	2.676810098	2.742369569	2.697607973	2.931522675
GABRB2	3.290523949	3.342529486	3.264178738	3.250811935	4.016576882	4.890277579	6.151408381	3.42173345	3.307197434	3.255252657	3.092394996	5.729376621	3.073235495	3.192144548	3.138575372	3.698505013	3.354307277	4.074164656	5.364774057	3.209530808	3.299544671	3.153136977	3.911412459	4.142218541	3.214691058	3.410161338	3.378278338	3.164317218	3.716234886	3.342377724	4.001582554	3.162429465	3.172279568	4.739150099	3.640574058	3.247241485	3.117421798	3.155420985	3.313580841	3.059686006	3.192478445	3.220893951	5.638163467	3.342175381	3.296611067	3.515996513	3.296770961	4.68816038	3.13733264
GABRB3	3.835183714	4.812819876	3.713614706	3.876001998	6.734077891	4.981394685	5.312228796	4.340442338	3.883874324	3.63201589	4.642335122	5.34117602	3.757756517	3.888008603	4.936400611	5.325726121	5.607783629	4.303386315	3.627266188	3.459696146	4.444433141	4.962198703	3.85756751	3.681091867	4.269745068	4.491052157	4.904312286	4.044179177	3.547661615	4.653576548	3.538969779	5.195627665	3.561792585	4.253805687	7.289044317	4.947180133	5.160998995	3.763449089	5.360153358	3.89716817	3.615522052	3.502809303	5.457959634	6.712329629	4.299969214	3.773404058	4.563178757	3.946742684	4.49605013
GABRP	7.111641524	11.00243601	7.493461791	4.207620675	2.641333271	6.344963298	3.529203648	9.4668666	4.512015196	10.91497638	7.735670566	7.400813476	10.13588649	11.3530918	8.747356298	5.589699779	7.850471068	7.495964947	3.631210781	9.160505037	8.418326069	4.935394277	3.342984317	11.45491226	8.152351037	9.580903027	8.617516265	10.82066389	5.843136063	8.144586819	8.083170707	11.19733697	12.36087067	6.920178612	7.448092614	3.049061434	2.668022317	6.034804634	4.049955203	6.85458026	3.24022136	4.933759695	6.53755046	7.451838683	3.595586351	4.805958468	9.347296308	6.248864016	4.965799097
GABRR1	2.728829773	2.78820047	2.83331228	2.730611703	2.733481705	3.107839482	2.663875964	2.489843563	3.68784215	3.002487388	2.900824278	2.74131635	2.762955888	2.759502139	2.682165218	2.798563321	2.65089467	2.69111549	2.622613453	2.636844466	3.027910454	2.57500554	6.348925979	2.585463274	2.809273387	2.532732023	2.719180283	2.781251566	2.763258522	2.846776836	2.524793246	2.794569348	2.785556202	2.683348663	4.066353422	3.319537719	2.805524479	2.830116596	4.312707281	2.732949285	3.757990775	2.63577157	2.68299367	4.509302046	2.683831814	2.795277934	2.756005811	5.488345685	4.597085719
GAD1	3.448284398	6.331371822	3.462376231	3.874632606	5.372759864	4.143693515	4.17238962	3.560423618	3.484463323	3.506272746	3.68176847	4.546461607	3.355705751	3.816942713	3.261513417	3.107583321	5.009077798	6.217483288	3.669153957	6.343280786	3.801232421	5.951543187	3.436199991	5.379953046	3.604743911	3.509778128	6.108310186	3.382226884	5.25148987	3.63761556	5.8849516	7.125027513	7.092132784	4.857828197	5.668069495	4.248325648	4.869346178	3.356951056	4.439121546	3.987787323	3.694855243	3.940778172	6.180974887	6.759238987	3.664684186	3.480072368	3.806543226	4.237999793	3.957753842
GAGE3	3.218465711	3.072230747	3.199070813	3.240740692	3.307122046	10.70613491	8.331054947	2.931478166	3.183119521	3.17508113	2.996053182	3.276274404	3.311769568	3.278511911	2.912471625	3.215690085	3.002869748	3.436107583	2.979072347	3.082390527	2.935395517	3.015424873	3.454248264	3.25581642	3.238791354	3.123008371	9.938113987	3.13475973	3.05088082	3.393154771	2.986069829	2.803216624	2.897170564	2.76102633	3.110723285	3.116912346	3.048728154	2.748105966	2.866034203	3.225764907	2.816575931	3.226622016	3.074643669	3.616579439	3.195870069	3.003210851	3.146980849	3.553517288	3.881654131
GALC	7.728310747	7.291992915	7.95622226	7.061189795	7.603428715	7.210631497	7.654125017	7.996945586	6.79450578	7.40181344	7.880535681	6.708810109	7.294093081	7.075313474	7.052354777	7.253739421	6.872695216	7.749075999	8.248107818	8.026728733	7.094348786	7.126148574	7.518050173	6.637283417	8.042448339	7.261999123	8.144706263	7.51312101	7.554612706	7.297326547	6.919827586	7.918456762	7.972986772	8.12559755	7.020408095	6.918316688	5.506812561	7.993851374	7.426909656	7.695986459	8.463690508	7.156322416	9.200093385	6.603029065	7.254857393	7.543099917	7.407579403	7.314402994	7.933659073
GALNT3	7.99277299	7.797196643	7.81059329	7.91411909	7.952252842	7.614325636	7.497633234	7.881904739	8.259401754	7.53595143	7.633434412	7.319070744	6.697635278	7.585607313	7.253352634	7.85153243	7.998696641	7.528750255	7.100611373	7.829459405	7.680766507	7.859121308	7.732147992	7.84759639	7.600539267	8.018169328	7.841962232	7.847351685	7.589217263	7.18531777	7.4479704	7.35612272	7.881397256	7.695191399	7.364749525	6.954091128	6.522002687	7.005292933	7.90495308	6.857587596	6.914710154	7.77788577	7.4205489	7.944744278	7.873411955	7.92393848	7.469765943	7.780664904	7.730715014
GAP43	3.455787022	3.4338724	3.330689658	3.51039251	3.302552055	3.344770836	3.549589126	3.400080434	3.556165873	3.528351763	3.227511999	3.589196386	4.75987029	4.582009891	4.932713648	3.888049211	3.445347335	3.418077255	3.360022881	3.55291781	3.390859128	3.313584695	3.358099066	3.387154592	3.555505754	3.306999435	3.336987756	3.405444728	3.335994913	3.69763905	3.342545477	3.223469594	3.418522032	3.240435247	3.347027932	3.392672813	3.573314211	3.766757653	3.297853507	3.528391489	3.630203672	3.299376903	3.335412665	3.288852671	3.423128625	3.463470323	3.256141085	3.395752722	3.333410012
LRRC32	5.961849919	7.15692146	6.922727591	7.008580791	7.021951811	6.02272178	6.158985144	6.522943544	6.414971187	7.543652757	7.413246312	6.401353974	8.2869924	8.691398456	8.464445107	6.891082636	6.317911731	7.197744943	6.5915996	7.705212981	6.475635375	7.175078056	6.443674693	7.060539482	6.306610597	6.876013286	6.990978019	6.937300629	6.331129004	8.505714544	8.175580414	7.482808884	7.341948632	6.479415092	6.747550119	7.438561233	7.552458971	8.186104038	6.286636385	7.550998034	6.454016977	6.333072068	6.447945411	6.64123841	6.558484799	7.358942497	7.879761099	6.974601057	7.310778158
GAS1	3.9235289	5.672662044	4.801639932	5.527713561	5.107755994	5.650983743	4.238900928	5.189060815	4.347037234	6.868026279	5.474530928	6.011018718	7.01099307	5.933015562	6.897479651	6.73554977	5.188743853	4.521405335	5.210813224	6.072906046	4.097450539	6.408040518	3.629945163	5.843087273	4.798599331	4.905194051	5.932829648	4.93783938	3.92035593	6.704830209	5.475734774	6.905334451	5.76902443	4.261262195	4.954347985	5.401828175	5.102142238	7.910485514	4.115473311	5.518162024	4.645714415	4.644586895	4.463249304	4.51946517	4.818569275	5.385198291	5.709188415	4.571102825	4.821802906
GAS2	4.9085449	4.578832674	4.307639908	4.529843991	8.112417522	5.497504312	4.504139834	6.490532871	4.760063965	5.743467286	5.181974573	4.126895852	4.709351683	4.931198725	4.723328128	5.990670807	7.60329953	4.412954196	7.900911636	6.613286712	5.975934338	4.618301394	5.8307883	4.579240355	5.054830042	5.611730927	5.260145674	6.486257225	7.442448627	4.346687597	5.612083416	5.476665102	4.316991882	7.15561353	8.578864863	4.841084086	6.61172315	4.290291688	5.287436228	6.370366883	5.704659043	4.319146423	5.589418866	6.6562842	7.758466416	6.754465399	4.669685841	6.297282095	5.324803754
GAS6	8.347038653	7.107489186	8.380121694	7.396737882	6.735618553	7.594844753	7.431669258	8.064349818	8.371382616	7.911489132	7.913501324	7.588923598	9.086495018	9.364140207	8.734252259	8.254065773	6.730421755	9.903440557	9.138006977	7.862497709	7.872373598	8.268103955	7.943732851	8.142456473	7.954173551	8.496253704	7.721337496	8.431607574	8.023038361	8.556757799	8.933747589	7.451693069	6.505920386	8.292682362	9.276101117	6.41272827	7.42655296	8.913717986	6.735642412	8.127798419	7.038970547	6.519046541	9.27930091	6.856800013	7.340764565	8.112366284	8.264728515	7.730647187	7.44661712
GATA6	7.908607748	7.372389496	7.137681306	7.147646135	6.822638158	7.641605631	7.42466001	7.164264518	7.113742321	7.158994233	6.453743144	7.004840351	5.928668381	6.696133085	6.91367469	7.295976513	6.78001183	6.881512275	7.464427811	6.756881914	7.196409304	7.072827421	7.587742326	7.088137474	7.215456141	7.565506228	6.856300011	7.082341084	6.984314228	6.539236195	6.669500819	7.300553091	7.276793921	7.216554428	6.804964015	5.185655905	6.460007815	6.478562017	7.601867218	6.765553951	6.944953162	8.124342969	7.10901717	7.579863275	8.365042893	7.37767526	7.231424871	7.286666236	7.093671551
GBAP1	7.73741767	7.967268858	7.698739836	7.210489168	9.536517121	7.605482561	9.853845305	8.014985123	8.234295506	7.888812795	8.142515243	7.68124792	8.118607274	8.181752739	8.020394243	7.074045384	7.297778374	7.835025206	7.559190614	8.132625492	7.866507401	8.576197494	8.393465108	7.987402208	8.073716613	8.160072188	8.293981915	7.939060683	7.958294998	7.878449227	7.667757915	8.474050227	8.235891321	7.506855755	8.291627116	8.301557634	9.133681182	8.214897875	8.661771353	7.717366924	8.179998593	7.865470298	7.880905817	8.814185056	8.442000695	7.897711146	8.05275157	8.439710482	8.141660366
GBP1	7.284323343	8.584977448	7.70947001	8.273207559	7.824809537	6.741900896	7.556783085	7.741932639	6.860128489	7.934551206	8.724105784	9.411050507	8.877713876	8.4498238	8.125586517	7.552245793	7.35188875	9.663456225	7.159978514	8.809822746	9.001700349	9.349599755	6.390907197	7.881869378	7.260407818	7.530541542	8.871569578	8.431366552	7.519107967	8.320897377	7.717900346	9.98552012	9.994880178	8.086743783	8.313925833	9.176721094	7.506733789	8.498413353	8.245178562	9.418712786	8.042532955	8.898414308	8.358374987	8.419911426	8.021566353	7.535233267	9.004756842	7.800722874	8.559267464
GBP2	8.410967197	8.974979289	8.395108384	7.758891744	7.913748546	7.256715045	6.890542065	8.09212782	7.377103618	8.791640158	8.899366271	9.384542614	10.37264972	9.388141544	9.311581354	8.758518384	7.735433902	9.958670001	7.074426088	9.26727558	9.055102787	9.238426041	7.26811101	8.488177373	8.058091707	8.747838859	9.119482599	8.712969252	7.784798592	8.55536313	9.044840789	10.05662097	10.35870467	8.096667724	8.88002839	8.910002121	8.79269772	9.118639349	8.550113845	9.66543645	8.767224252	9.16465207	8.209258375	8.827445362	8.610661329	8.134690344	9.581353694	8.483824961	8.893271881
[truncated: 4,443 more rows]
[truncated: 351 more columns]
