# Supplementary material for: Identification of the hub genes in gastric cancer through weighted gene co-expression network analysis
Source: PeerJ. 2021 Mar 5;9:e10682. doi: 10.7717/peerj.10682 (PMC7938783; doi:10.7717/peerj.10682)
Supplement: File S2 — Dataset of GSE13911 implemented to preservation analysis. [file peerj-09-10682-s015.txt]

genesymbol	GSM350411.CEL.gz	GSM350412.CEL.gz	GSM350413.CEL.gz	GSM350414.CEL.gz	GSM350415.CEL.gz	GSM350416.CEL.gz	GSM350417.CEL.gz	GSM350418.CEL.gz	GSM350419.CEL.gz	GSM350420.CEL.gz	GSM350421.CEL.gz	GSM350422.CEL.gz	GSM350423.CEL.gz	GSM350424.CEL.gz	GSM350425.CEL.gz	GSM350426.CEL.gz	GSM350427.CEL.gz	GSM350428.CEL.gz	GSM350429.CEL.gz	GSM350430.CEL.gz	GSM350431.CEL.gz	GSM350432.CEL.gz	GSM350433.CEL.gz	GSM350434.CEL.gz	GSM350435.CEL.gz	GSM350436.CEL.gz	GSM350437.CEL.gz	GSM350438.CEL.gz	GSM350439.CEL.gz	GSM350440.CEL.gz	GSM350441.CEL.gz	GSM350442.CEL.gz	GSM350443.CEL.gz	GSM350444.CEL.gz	GSM350445.CEL.gz	GSM350446.CEL.gz	GSM350447.CEL.gz	GSM350448.CEL.gz	GSM350449.CEL.gz	GSM350450.CEL.gz	GSM350451.CEL.gz	GSM350452.CEL.gz	GSM350453.CEL.gz	GSM350454.CEL.gz	GSM350455.CEL.gz	GSM350456.CEL.gz	GSM350457.CEL.gz	GSM350458.CEL.gz	GSM350459.CEL.gz
A1CF	4.306471637	6.617591638	4.503933475	5.061530369	5.3300336	4.296611181	4.478637226	4.486212049	5.11398292	6.643218259	6.796088928	4.274311919	6.769361525	4.841303886	5.666671142	6.565527942	4.484305985	6.037017202	4.959946911	4.887780677	5.879327292	4.443683572	4.415351296	5.282399007	4.747297632	4.172513543	5.079057513	5.777467177	7.337431099	4.693733939	4.742451358	4.598801391	7.122221643	4.641741275	4.997550076	5.179089852	5.607227564	4.612161931	6.406370734	6.98470102	5.91969436	4.721150403	6.952071244	7.655334894	4.107304146	4.362252951	5.651183386	4.947185157	6.404959442
A2M-AS1	3.521642393	4.130377007	3.458684153	4.131462145	3.905730909	4.011915779	3.98389343	3.255204106	3.894272045	3.580605883	3.629611559	3.958834738	3.770388412	3.95534589	4.508499986	3.269246932	4.239382224	3.810959102	3.764503151	3.874591184	3.664449741	3.594383826	3.507636852	3.967717589	3.75746166	3.296390734	3.727414319	3.611291991	3.640817924	3.833946129	3.60321621	3.571807086	4.036980439	3.734092657	3.598807333	4.106182099	4.030580369	3.516363367	3.932339904	3.49520551	3.755034134	3.808770934	3.580089717	3.780889021	3.828200516	4.2043098	3.770388412	3.700430124	3.659152836
A4GNT	4.399515061	4.574761761	4.23875905	5.401554711	5.122000347	4.424159188	4.960907859	4.455584224	5.03477514	4.919119184	6.415535834	4.535762933	6.197163784	5.327196206	6.838350709	5.649050683	5.223127011	5.679042141	4.71252644	4.762839298	6.704485471	4.797948845	4.914456796	5.156556418	6.515448499	4.756654459	6.75891917	6.970433969	7.151427841	5.216766044	5.668557801	4.318272154	4.303386542	5.985810724	4.838748151	5.280668419	4.584786107	5.950955745	4.632340068	5.346546541	4.282501454	7.253585357	4.552500714	5.379693113	4.73754641	4.516464754	4.534507903	5.167203382	4.822860071
AACS	6.594155418	7.670344614	7.382088722	7.232477114	7.469989992	7.38302607	7.49200711	6.691851594	7.673219189	7.43782216	7.771109897	6.917234083	7.372612099	7.638383182	7.423729767	8.160066056	7.657357029	8.195026952	7.91950781	7.838572466	8.0276149	9.065497465	7.476807218	7.513694678	7.384303903	7.71177198	7.797192554	7.359835208	8.391817343	7.65395795	8.246347775	6.970178217	8.024742926	7.943517764	7.574855181	7.905030628	6.983043132	8.127465876	8.441308214	8.365937114	6.930115986	7.583438229	8.396011468	7.960799152	7.64142325	7.705690156	7.349519849	7.979809756	7.949656487
AADAC	5.227478522	6.760332649	4.531295546	7.459364606	7.656396514	5.452757598	7.82656476	4.671129589	8.020212931	5.003580441	8.673845756	4.607221333	8.106648153	7.768981819	8.823873278	9.013672704	7.470067639	9.0519515	6.462245099	7.071901383	6.079306313	7.110372365	8.54246933	5.923861782	7.963895235	5.499411485	8.414936686	7.171205799	9.101248097	6.199805084	8.538131294	4.563596977	6.684320193	8.812687088	6.329895751	7.778033729	5.084087265	8.460125957	9.625886564	9.210172165	5.297350247	7.701874383	8.653568747	9.08631397	7.806090597	5.9288973	5.710609152	8.302152641	6.14858861
AADACP1	3.227063378	4.995551713	3.392417196	3.427444926	4.482820868	3.431100037	3.916437571	3.297212042	4.586850226	3.544311862	4.245160375	3.184159289	3.71671242	3.477737386	3.426264887	4.37205846	3.382150109	4.049844611	3.363108604	3.269840409	4.004874884	4.66955371	3.554963268	3.530173417	3.263144461	3.248700999	3.540359672	5.468961414	3.772912177	7.319833584	3.644675847	3.227063378	3.314528807	3.158478146	4.70373549	3.470389013	3.641272112	3.512981779	5.99723853	5.653008678	4.452900448	3.555561786	4.125468987	4.152481954	3.381622839	3.23552487	3.585480069	3.625979354	3.873698116
AADAT	5.640280863	5.219799869	4.743969503	5.195475336	4.85688396	4.966585053	5.675444764	5.15593963	5.309271417	4.943934982	5.093890233	5.009200531	4.9959891	5.129748935	4.862365895	5.363720834	4.916778346	4.893568847	5.195649078	5.150246689	5.094709854	4.798820214	5.14654126	5.058386827	5.294461504	4.635242585	5.204490918	5.163286704	5.219581705	4.783860604	5.111637001	5.440866731	5.186403462	5.364972024	4.701395644	5.146329882	4.855607912	5.208653107	4.631965149	4.927830786	4.917268826	5.24841613	5.186340599	5.110358255	5.613399669	4.93397881	4.880066687	5.634672754	4.731241135
AAED1	6.535096348	4.726005825	6.829518738	5.302540474	5.510241539	6.30932941	5.525040654	6.266658444	5.24500755	5.59897988	5.47403463	6.215794877	5.405371435	5.846769729	6.130226307	5.667879835	5.689025726	5.312698233	6.4995955	4.846807847	5.592025046	6.186823681	5.474561701	6.375711399	5.652080153	7.204945886	5.330556562	5.386258266	5.380324775	6.292714706	5.381753321	5.49932	6.320261147	5.51246882	6.028458217	4.946622481	5.377434372	5.816657159	6.761571962	5.507329725	5.479462613	5.594530927	6.230153751	5.542114621	6.431071954	5.259741429	5.604913605	5.333908489	6.04642233
AASS	3.808402367	4.069550236	3.873685534	3.938718965	3.732857951	4.231767195	4.154205362	4.24302206	3.750963064	4.15354949	3.834837064	3.95176338	3.782476776	4.122306452	4.144087239	3.97248545	4.169633841	3.825750241	3.803425781	4.076245094	4.265473705	3.79617626	3.830215766	3.899561325	3.925641235	3.592780609	3.9131638	4.227628751	3.83456253	4.128184887	3.987469368	4.082560923	4.027479988	4.117947236	3.571457612	4.191350169	3.820340014	4.08894655	3.436249782	3.858922467	4.371833709	3.886976039	3.33092998	3.813495168	3.765318503	3.891408484	3.759627353	4.010789816	3.633407937
AB074162 /// MIR181A2HG	4.029809969	4.31325035	4.148687604	4.529096907	4.255133286	4.220940651	3.974523416	4.17356207	4.352413177	4.159554231	4.359910748	4.093375885	3.914959122	4.215355522	4.266757725	3.941937634	4.400649883	3.973648801	4.144711894	4.27744753	4.359517286	4.617236636	4.307278009	3.999129064	4.49520271	3.57008481	4.044026982	3.955851753	4.09187264	3.884045831	4.471921796	3.959241709	4.198766816	4.136768473	4.18924007	4.413939326	4.112196941	4.118805353	4.44596858	4.122773473	3.983112844	4.756995691	3.84687378	4.072914898	4.580540499	4.62160795	4.188045449	4.441531388	4.005219671
ABAT	4.417109255	7.196257953	4.927820097	5.801953745	7.273782787	6.01243663	5.705841011	4.649321134	6.384325017	6.258738727	7.022179679	5.436371873	6.512005511	5.798580454	6.110901135	7.220048917	6.04138643	7.185663077	6.386052852	5.493411242	7.161924553	4.387236539	6.164852527	6.360421921	5.385613497	5.055850092	6.482915266	6.625901574	7.360885809	6.499283347	6.373719281	4.679425305	6.676653042	5.79891911	5.661853658	6.299505651	5.996451543	5.955380831	8.482719219	7.293506183	6.452448033	5.701410149	5.76035249	7.30285947	4.889227195	5.713017012	6.248993846	6.017734308	5.621932783
ABCA11P	5.440069878	5.234015836	5.293586947	5.187999189	5.333461409	4.92455102	4.96741692	5.273018982	5.149590597	5.182542111	5.426957438	5.125381764	4.918663746	5.159220941	5.16064683	5.078838352	5.354506429	5.045827814	5.917143985	5.363614266	5.835582943	5.232463571	5.296493981	5.156920937	5.347916531	4.662995731	5.406205378	4.810215852	4.986012511	5.89508972	5.006483423	5.387863194	5.319639806	5.211748695	5.147656457	5.088661179	5.550428668	5.369723512	4.822913956	5.071782338	5.861106938	5.149590597	5.248991474	4.856717958	5.266146443	5.090490298	5.398671736	5.464498501	5.356065128
ABCA12	3.043853458	3.070398274	6.052451646	3.071970973	3.428189571	2.865651168	3.381076452	3.048983647	2.966422874	3.127701337	3.359026113	2.959231808	2.956020754	2.88510199	3.049293406	3.092686764	2.911936328	3.183177635	2.899437295	3.207365951	2.986138736	2.970910611	2.864888547	2.906416367	2.872441582	3.171407526	2.799554308	3.033904862	3.042254171	2.933198465	3.007405782	4.270644561	2.913557366	3.026333569	2.936712616	2.882941834	3.156434822	2.986725408	2.815215875	3.026333569	2.941209174	3.372176071	2.953287622	3.251543698	2.872422319	3.155011767	2.903111571	3.123022497	3.165133042
ABCA17P	3.271405723	3.274448744	3.320491641	3.008096319	3.306845102	3.285606902	3.382157775	3.668601299	3.040034598	3.414717036	3.210781165	3.205219127	3.318971372	3.251543698	3.125165721	3.26162282	3.248295699	3.089156594	3.111034613	3.349703649	3.324440205	3.269375152	3.34072429	3.318818037	3.113031139	3.48573759	3.268624466	3.199171481	3.127028705	3.140640284	3.453459769	5.518502846	3.179182927	3.37843908	3.27162742	3.197349313	3.574986549	3.10985432	3.524643081	3.259794504	3.08464196	3.234077853	3.432246197	3.270383527	3.484108714	3.420247129	3.358073881	3.267099062	3.186306969
ABCA6	3.553600238	3.633327137	3.486000862	3.811764552	3.406341211	3.379036498	3.667048674	3.401873473	3.595525253	3.640252373	3.894772754	3.806058943	3.251668518	3.682506245	3.746917093	3.51055635	3.679615231	3.761022105	3.643247392	3.720794662	3.407474047	3.311058215	3.836177762	3.468385962	3.612728207	3.129687548	3.42309593	3.409107318	3.406341211	3.500864729	3.558115745	3.418842399	3.33640895	3.693171124	3.222684838	3.659209716	3.437896844	3.760666799	3.481496589	3.420922565	3.521928728	4.060706178	3.145875577	3.476447997	3.403157555	3.425877187	3.55283619	4.065955481	3.206337031
ABCA8	3.258052532	4.232619022	3.959659877	4.490815554	3.578231916	4.155952417	4.818769198	3.333480165	4.476006677	3.362906386	4.898041767	4.042399133	4.423355845	4.539503518	4.9202675	4.703818528	4.856279953	4.665033328	3.816341043	4.341493595	3.726553223	3.619206928	4.835269497	3.592237561	4.615037601	3.21138504	4.96618447	4.333466529	4.79973699	3.891926389	4.924075272	3.392456422	4.276486375	5.008610091	3.429514277	4.837527146	3.361576789	4.69632723	3.372650772	4.659788833	3.292465501	4.81946342	3.424938373	4.68297395	3.168854279	4.376846757	3.256382454	4.921841292	3.735739304
ABCA9	3.391949517	3.695965693	3.448815828	3.560203058	3.428614398	3.594472832	3.572642732	3.498432899	3.563435368	3.319362398	3.407197334	3.684899287	3.502380806	3.599078095	3.551905391	3.356417199	3.57619952	3.443600865	3.503312867	3.526503694	3.486646156	3.443392565	3.467318449	3.48590615	3.454688411	3.414209616	3.505338886	3.450736768	3.50068462	3.332803804	3.587339962	3.499398778	3.402509206	3.66091447	3.523203054	3.575117013	3.549600355	3.538176225	3.429573537	3.500844077	3.407605251	3.56601039	3.265757	3.389080965	3.514183472	3.684794049	3.447365349	3.469598583	3.319436516
ABCB1	4.229234108	4.277034217	4.149876779	4.386019248	4.193719281	4.568779348	4.174436498	4.131847644	4.605523578	4.080504216	5.240789542	5.313611432	4.303796822	4.328576254	5.319122944	4.448158367	4.542171554	4.403306489	4.53935597	4.365888975	4.296161626	4.234394897	4.256900567	4.576245887	4.343165567	3.969596805	4.455668306	4.258211695	4.333529154	4.293567541	4.348834361	4.157141747	4.296533045	4.458882923	4.076212629	4.323128646	4.423548058	4.420392853	4.277364334	4.842417545	4.526497532	4.40459696	4.024046524	5.855750618	4.497233246	4.228628437	4.782016474	4.40907873	4.164732195
ABCC10	6.375867535	6.461247169	6.800172487	5.977931968	6.480847706	6.270826144	5.59153977	6.187650955	6.154754723	6.322306227	6.358962791	6.33905026	6.787056214	5.614762342	6.340053033	6.572169261	6.079103576	6.617517826	6.952952311	5.972309702	6.822160782	6.712643908	5.918519125	6.562746259	5.804310786	6.530195589	6.369416741	6.642356011	6.715276396	7.016238533	6.577317912	6.642079026	6.708011924	6.165794157	6.764016937	6.421434327	7.29590531	6.331224808	7.339477197	6.564266195	6.424740913	6.13323685	7.106529047	6.431933162	6.612992907	6.59281228	6.668021733	6.227235759	7.482014032
ABCC13	3.828497585	5.676299689	3.76797096	3.965488308	4.034654595	3.701597762	4.104844976	3.934741192	4.192242592	4.115669306	4.389276571	3.769867439	4.074935932	3.884629483	3.79306301	3.811648081	3.797346549	3.963628048	3.925258741	3.764946374	3.912811112	3.687959668	3.93081402	4.130461576	3.895682255	3.528635737	3.903349838	3.869268032	4.815697763	4.298936185	3.547746905	3.898942855	3.581821812	3.825472501	4.015798377	3.92978658	4.668748728	3.691754825	3.631825455	4.246751318	4.151932374	3.910869178	3.589991739	5.009368807	3.467149554	3.94889609	4.204090687	4.03198137	3.586094659
ABCC2	4.098084376	4.549921364	5.024718589	4.305866881	4.414167886	4.121432854	5.246296444	4.228894179	4.583424701	4.336986232	4.434067089	4.204788788	4.916728877	4.239062359	4.581045437	4.442727257	4.511656669	4.450078211	4.287102419	4.317735302	4.410078075	4.079645504	4.117568299	4.176570583	4.374792808	4.265433323	4.26354341	4.181369224	4.781856016	4.806188344	4.488985365	4.2254317	5.607012199	4.154556297	4.30404407	4.423406822	4.336793143	4.412704096	6.505420208	5.344693324	4.064958658	4.528057226	4.029322626	4.960623982	4.220206914	4.393981196	4.129123371	4.589217903	5.151351042
ABCC3	6.390683076	7.731516212	7.156489842	6.955326467	7.154305627	6.753085773	7.412351095	6.376174495	7.281807433	6.761817467	7.474204915	6.672424621	7.85881243	6.572594761	7.105354368	7.443297197	6.863646184	7.718566926	6.833682178	7.186531679	7.678225976	7.473298291	6.919148465	7.12710381	7.108266539	6.891306621	7.603661157	7.6823301	7.838774411	7.574272298	7.423861489	6.973389244	6.294513938	7.564361442	7.032791293	7.654894044	6.917577175	7.329324667	7.134769057	7.93302222	6.161932026	6.949793423	7.104499772	7.407547843	7.459379172	7.213043048	7.283271194	6.974418401	6.709250328
ABCC5	4.789358303	5.369312061	5.178092408	5.850464575	4.994266041	5.385316648	6.209761555	4.924367956	6.251766089	4.918449464	5.626497944	5.008970351	6.082809256	6.340741586	5.187253135	6.459495585	5.627806851	6.14832734	5.288960807	5.623106365	5.448363597	5.384223981	6.307810134	5.13925246	6.059249184	5.016007001	6.21290131	5.698337835	6.208527601	5.52442275	5.941961559	4.569153429	5.151383074	6.041236061	4.995568518	6.020017695	4.899253169	6.650193207	4.821162823	6.423782425	5.080736995	5.891895539	5.166273508	5.628026205	5.239548954	6.023111631	4.839910556	5.86184017	5.098174816
ABCC6P1	3.286695044	3.810534229	3.499183047	3.676016689	3.292746197	3.42590654	3.676323599	3.620218807	4.38469989	3.595134903	4.025080034	3.21927199	3.544088065	3.901463975	3.439815421	3.554174993	3.72269745	3.780587068	3.659542687	3.741405957	3.425186621	3.37442222	4.002361847	3.579358487	3.546422519	3.355128623	3.739652239	3.436840276	3.79730035	4.042688324	3.610198914	3.447090654	4.127923432	3.484875583	3.653577321	3.770560906	4.380923451	3.936478162	5.911841003	3.942326061	3.694036071	3.643774227	3.53639858	3.939770394	3.321127879	4.002056895	3.584121108	3.653856008	3.378426606
ABCD3	5.886321588	6.541474573	6.149758148	6.658102469	7.29837653	6.12748765	7.059041404	5.527191183	6.482225191	6.110309756	6.449973856	6.13521242	7.778533563	6.308464413	7.47820638	8.506485817	6.415666003	8.591894243	6.291351745	6.312625913	7.147837465	7.928169775	7.892038151	6.32435447	6.923036151	7.577476735	7.952506066	8.101767481	8.70937145	7.860857471	8.103819554	6.333470909	7.709182946	7.615715899	6.180382015	6.311707948	6.395109641	6.569979444	8.15968325	8.493108285	7.030752645	6.462594431	8.628443632	8.148671464	6.784140931	6.589047603	6.117072752	6.352087315	7.45155924
ABCG1	5.442100791	5.111459292	5.119848067	5.590838664	5.71588341	5.561458559	6.154189625	5.165220915	5.869125189	5.575587696	5.577255073	5.918824985	6.097348276	5.70801401	5.705149574	5.269049492	5.49034312	5.27546696	5.880138615	5.618266455	5.339315309	5.520028892	5.724793021	5.548919051	5.764045339	5.568445067	5.901065329	5.526251605	5.860362179	4.920434533	5.453817602	5.422848589	4.705033895	5.424980502	5.624771887	5.731187658	5.179966014	5.920599771	5.114725341	6.172641504	4.975986964	5.660677892	5.132551062	5.950780819	5.502243693	4.831521158	4.921980518	5.356886104	5.453475689
ABCG2	4.482532241	7.959998629	4.13417233	4.212632208	5.805637739	4.910579924	5.024967481	4.09124249	5.313663288	6.864209323	7.878697259	4.248205172	6.719079061	4.694303193	6.627296466	6.980331022	4.258365647	7.327905846	4.791349643	4.08738845	4.42591833	4.265517183	4.96662362	5.561405197	4.127126286	4.10529024	5.530349984	4.296213338	9.086464202	5.239048	5.925915761	4.989520837	5.570033897	5.205033882	4.265968371	3.880851939	4.665895925	4.245610263	5.487243367	8.572985426	4.940788537	4.384895453	3.977366105	8.76654814	3.722919032	3.918048814	4.955662665	4.586867267	6.921088996
ABCG5	3.948568246	5.97830989	3.709861048	4.046299122	4.298708087	3.658274175	3.897689584	3.867808615	4.031742715	4.593572405	6.088038458	4.081030514	4.154456794	4.082815268	4.49546217	5.185235104	3.733382265	4.851334068	4.385912324	3.848602407	4.37583129	4.575156805	3.67277643	4.522407158	3.943776922	4.021529076	3.874957695	4.44066569	5.75712142	4.18917644	4.34937807	3.736536006	3.978670529	3.944918179	5.273971595	3.933198824	4.380923451	3.842680512	3.949858234	7.111426932	6.444223065	3.961245928	3.772689023	7.037053745	3.658274175	3.974128465	4.518686541	4.085098631	3.993317777
ABHD17C	7.251107437	8.609476914	8.753088523	7.467909553	8.915738522	7.720483856	8.406241794	6.938293005	8.129802117	8.108222676	7.889612812	8.463621891	9.404044643	7.361767619	8.626842027	8.885363017	7.480462531	8.963395598	8.536148699	7.902924106	9.003597004	9.599558211	7.98607415	8.608858609	8.34368154	9.675167528	8.618488617	9.125721072	9.215842271	9.85652745	8.539405148	8.798396269	7.692496366	8.637087076	9.475291037	7.80133972	8.672927486	8.106800089	9.201748485	9.176971592	7.884231057	7.873209664	9.394992557	8.73159792	7.606188352	5.140979759	9.16508332	7.782689546	9.006210092
ABHD2	5.910244448	7.811759074	7.354315951	7.430209786	7.414068594	8.247676317	8.124378386	5.928314415	7.943155444	7.399510566	7.505511503	7.163285687	9.059636936	7.09096364	8.017798987	8.116128563	6.606908398	7.952036677	7.507308438	7.10072718	8.100873155	8.47158422	7.668307779	7.678316447	7.445832237	8.401866181	8.46592003	8.419353488	8.892862434	7.836471623	7.710321168	7.132527744	7.016238533	7.911650768	7.886691248	6.450202766	7.128111628	7.04026908	7.287329439	8.8133497	6.439103798	6.290697799	7.637849552	7.893481837	7.49365202	5.960659174	8.045956378	6.660120861	7.584585523
ABHD3	9.208850616	8.96820754	8.717436263	8.705291535	9.458824069	8.110302554	9.46597011	8.363231308	9.845912186	9.349589373	9.061231123	9.389675645	9.246721239	9.102393353	8.937732855	9.797782634	8.842210833	9.711008638	8.910579983	8.401893814	8.78040604	9.523828493	9.47337576	9.363768774	9.07948462	9.204246778	9.562696963	9.118224517	9.76369721	9.437601671	9.46594166	8.919117102	8.249231741	9.252545782	9.26028159	9.12802317	9.604002213	9.522523991	8.988702694	10.03063948	9.069474971	9.122975969	8.752491472	9.851944256	8.481512971	7.978555331	9.561659584	9.163720312	10.37378978
ABI3BP	3.508335375	4.414284179	4.290418713	4.352131269	4.274981483	4.732713931	4.1475388	3.912662275	4.555879784	4.108288807	4.860912185	4.780820114	4.194159945	4.372857521	5.104799296	4.402458809	4.840726711	4.334356037	4.12230331	4.002182866	4.218933533	3.905404441	4.592181736	4.53739994	4.619927885	3.140831393	4.769187259	4.227963453	4.101034368	4.11054171	4.335858912	4.316477378	4.582447901	4.678766088	3.747257924	4.448848543	3.582227751	4.316028136	3.628577574	3.770409268	3.561449088	4.594632252	3.495588448	4.608276656	4.609350451	4.378089031	3.976562646	4.732584428	3.343765396
ABLIM1	7.419181945	7.985973136	7.516916949	7.679057328	7.594205941	7.927380445	8.686400923	8.924139502	9.320727628	8.006275223	7.974486747	8.241488284	8.624360392	8.337831237	7.920495379	8.135307533	7.747851451	7.957049052	7.213599561	7.731220352	8.278682659	8.262601356	7.855826404	8.446062363	7.927518452	7.470292257	8.588309102	8.263149	8.502298577	7.665249655	7.684939866	6.976028553	6.836137943	8.191806276	8.562849364	8.140418339	7.534109651	8.224613203	7.020301551	8.654960968	7.144690779	7.505124343	7.940717319	7.968566896	8.020838197	7.016251344	8.185165143	7.538491096	7.915354947
ABLIM3	5.677543457	5.785924724	6.753804523	6.346419161	5.891184017	6.270529917	5.772264011	5.817194209	6.066255421	5.896541399	6.378243526	6.243516818	6.12790438	6.027218799	6.324533593	5.82897695	6.368254074	6.208225749	5.738828503	6.574633216	6.150791358	5.839891698	6.016962403	5.779654588	6.306644707	5.778353025	5.841767577	6.170039235	6.033208889	5.446461786	5.690979246	5.943223769	5.756416203	6.07564584	5.698947509	6.247211554	5.79509341	6.065858881	6.010435023	5.840300242	5.878675154	6.38765857	5.471486214	6.200179842	5.625205431	5.899928287	6.312782069	6.525881025	6.015973428
ABRACL	8.953963095	8.631888392	9.28859465	7.21464397	9.060764807	8.522521445	8.608868795	8.635641951	8.919984295	8.866021773	8.355094862	8.665235222	9.228924328	7.362572685	9.200729298	8.902473303	7.901912258	8.923350258	8.753028952	7.842381837	8.887963028	9.566837489	7.386526421	8.755384325	7.756015721	8.912529797	8.587541953	9.333934868	9.274466398	9.078902308	8.46722636	9.37486019	9.018459675	8.660532862	9.107499021	8.523694166	8.526433737	8.362467569	9.586408276	9.310140516	9.236679244	8.20553232	9.529888478	9.102957592	9.496387222	6.038867133	8.951499249	8.233540925	8.704990932
AC010980.2 /// LOC440934 /// LOC440934	3.342676647	3.486598009	3.292310469	3.275826183	3.406471954	3.326180733	3.42156016	3.3920522	3.329661562	3.327166254	3.506349507	3.25077017	3.233751298	3.412670574	3.25313145	3.222638608	3.419479366	3.380466115	3.381327655	3.359602749	3.469450156	3.171913522	3.417062331	3.314716541	3.175050509	3.594263814	3.298940212	3.618189683	3.380969096	3.10328076	3.31547245	3.482265711	3.29415197	3.261860865	3.19205337	3.476236914	3.361275095	3.2068756	3.229060839	3.318931297	3.473257965	3.343073367	3.392677268	3.131730675	3.179580783	3.354535569	3.302361804	3.342312018	3.347052613
ACACB	5.232197765	6.061708888	5.322052453	6.108753898	5.956049472	5.696403748	6.174414487	5.21167816	6.010329687	5.56006099	6.21306423	6.103235041	5.74321244	6.233740268	5.786468217	5.991730219	6.010652847	6.154978932	5.742241265	6.114725692	5.804574998	5.538897111	6.306011765	5.579904745	6.039574285	5.20503917	6.052112194	5.805944361	5.923875315	5.777318076	6.229594611	5.307649514	5.583572078	6.058771207	5.870623707	6.335430063	5.226188595	6.260218023	5.717226018	6.119571958	5.529581528	6.142762293	5.755750411	6.060740193	5.661182963	6.90823762	5.761718491	6.181054213	5.550464261
ACADL	3.825784144	3.993092746	3.920202626	4.550384857	3.87740434	3.906176995	3.945080777	3.871449173	4.046839783	4.371168966	4.102074778	5.08283242	3.792467733	4.931276023	3.658995466	4.246429364	4.366147517	4.059097407	4.104952355	4.346405849	3.849496023	3.906775724	5.045209247	3.936857237	4.457777464	3.696384187	3.944701566	3.724233287	4.101625113	3.674292209	4.063052734	3.818658695	3.742169108	3.904074087	4.145660962	4.451694799	4.094710483	4.667182311	3.86701317	4.351186651	4.000881201	4.310529787	3.723558249	3.794518815	3.620939387	5.0870152	4.180744622	4.365779431	3.849786699
ACADSB	5.499500839	5.898571929	5.238531462	6.310611894	6.125470135	5.802116013	5.86266134	5.807696032	5.629501513	5.620548915	5.913895561	5.720095835	5.604644882	6.651428647	5.387578569	6.390110223	6.321437351	6.039412394	5.14690782	5.597249427	5.163502015	6.179308701	6.978670547	5.970734843	6.266169681	5.347046856	5.69689858	5.785445417	5.922892399	5.276841588	6.167685146	5.812785192	5.985112652	5.681469599	6.499140295	5.814661029	5.61609501	6.472699808	7.22912299	6.613141425	6.77576445	6.141457413	6.237867288	6.469432835	4.923798761	6.338066456	5.602933667	6.108804434	7.629522688
ACAT2	6.825527852	6.913558437	8.006433067	5.920128932	6.895893951	7.379240697	6.708198863	6.469667381	6.385274203	7.15789647	6.270506799	6.726336541	7.822189941	6.727867814	6.62776336	7.638552009	6.601778632	7.461820749	7.408338368	5.991451235	6.97033493	7.434298596	6.513110219	6.970009947	6.34404603	6.942437714	6.450535733	6.953281072	7.770424395	6.898218943	7.085527791	7.059551583	7.458144662	6.898218943	7.188181953	6.883803282	7.420315479	6.779338379	7.449457273	6.970500689	6.996368701	6.42453212	6.792516875	6.847145535	6.466960249	6.113829672	6.977984074	6.930950669	8.22025804
ACBD5	6.572316138	6.813128747	6.571027207	6.040984289	6.752929003	6.754982362	6.535175812	6.4592938	6.476976727	7.34436336	6.507713427	6.484979041	7.418207714	6.239474122	6.781332329	6.873634071	6.208108632	6.949439745	6.20685319	6.113361551	6.509660849	7.937435442	6.763153402	6.710238549	6.215972312	8.023124627	6.91091571	7.411080111	7.273133544	7.469887668	6.682684312	6.827208512	7.361254789	6.484800419	6.905516624	6.525497266	6.990031941	6.463868052	7.70775431	6.993194049	6.906669874	6.338607975	7.101512407	7.057138765	6.781696019	6.254034994	7.084180108	6.219633745	8.05411846
ACCS	4.843784112	5.438540223	5.39267014	5.466464027	5.405416698	4.997795896	5.169745166	5.352502884	4.646731582	5.119986811	5.733227156	5.034387838	6.029855124	5.406163659	6.035533581	5.561575102	5.833949106	5.326910572	5.663346774	5.608495522	5.935282726	5.392451859	5.399369291	5.586606253	5.503174455	5.493684533	6.627502282	5.135412554	5.370252872	5.926876304	6.069386974	4.889699772	5.617292861	5.300270885	5.081151829	5.640865877	4.84716744	5.461444079	6.186112434	5.774701304	4.648792579	5.117591761	5.07621147	5.343794694	6.293533365	6.557573894	5.239415746	5.474730935	5.469082367
ACE2	4.34076865	9.51457768	4.837399106	5.149981502	8.183699565	4.165029299	5.526020048	4.296349886	7.826008827	5.622385046	8.748428372	4.219595322	7.13119736	4.773135057	7.692934428	8.792935077	4.826451794	8.659894898	4.924309781	5.131133223	5.379055102	4.852555466	4.932138358	7.764603779	4.689867343	5.144241327	7.310377057	4.504244694	10.28488882	7.42851836	6.942547518	5.381694335	5.011531791	6.864077073	5.737203373	7.282799262	5.803609905	5.181411925	8.599588052	9.886936965	7.303917736	6.698722838	5.307212591	10.03534792	4.98718437	4.41965839	7.394400499	5.62819742	5.388464422
ACKR1	5.370690635	6.147705246	5.438043703	5.86445723	6.034923898	7.304950363	6.162861626	5.71718382	6.268772414	5.935837019	7.695380447	7.367001203	7.039006932	5.960504656	8.144091881	6.667809995	7.90173856	6.763159943	5.46492868	6.787840115	6.533253152	5.451342382	5.657938044	6.686942682	6.152150553	5.235513855	6.478269518	6.700733305	6.057964141	7.151786112	6.472442	5.929990011	6.719167057	7.100831148	5.202119683	6.613948059	4.855178231	5.942832594	4.87072001	6.164050276	5.27122795	7.454012896	4.91139829	6.913577715	5.835380921	6.700309749	4.942252468	7.301357637	6.057448209
ACKR4	5.037257799	6.808321817	5.735428849	5.777787908	4.91437298	4.087660946	7.135474531	3.468038346	7.695883617	4.699849963	6.107831657	3.995299328	5.440518889	5.247733152	5.763235421	7.389389063	6.285667226	7.438488172	3.756878269	5.812460435	4.720602271	5.025581441	5.848160204	6.232719689	6.326649455	4.215554132	6.898323161	5.618758299	7.33599168	4.980334976	6.894357361	6.14102141	3.616691603	6.762002997	5.966838128	6.84431711	5.780344103	7.016029782	2.540084954	6.776659772	5.581101449	6.795283674	7.385748074	7.705860578	6.401026877	4.425097251	4.130259018	6.253372741	4.848410277
ACLY	7.726306867	6.973546387	7.986180413	7.170971425	7.728276047	7.217808847	7.163548352	7.77858798	6.878220688	7.246964401	7.202774937	8.419138993	8.101329086	7.128960969	7.525241296	7.863496266	7.193106439	7.887012597	7.732025868	7.147975616	7.838620161	7.951323149	7.395795939	7.253251352	7.155854121	8.282223617	7.59802014	8.107009985	8.041039481	7.97523866	7.62291599	7.445794837	9.154546311	7.749425228	7.391588146	7.084590257	7.274142276	7.05655522	8.569191721	7.978547323	7.361328351	6.961346668	8.517966784	7.646821787	8.000329437	6.685703034	7.555681411	7.012222717	8.486512788
ACMSD	3.484503672	3.618217899	3.273990481	3.445628704	3.348698979	3.274679288	3.497664281	3.390916209	3.393587578	3.708196022	3.670413878	3.214823477	3.339033149	3.679937181	3.513399759	3.259274688	3.396824572	3.502976268	3.344114673	3.530612871	3.276976723	3.15730704	3.361348271	3.4920061	3.288436243	3.124374032	3.296696715	3.389803649	4.08220451	3.441387574	3.423529442	3.366030931	3.507580953	3.173606437	3.368315492	3.356702478	3.646769364	3.396449767	3.430598333	3.475739187	3.486512428	3.487241234	3.284408792	3.476759449	3.013092345	3.769871518	3.466397416	3.369032174	3.246819682
ACN9	7.257162741	5.917724628	6.13095508	6.175602859	6.529433998	6.683375493	5.563810475	7.17779616	6.041522472	6.996971928	6.691781484	7.247156937	7.539840411	6.757861715	6.876060171	7.376271673	6.617043751	7.169941596	7.394742313	5.785359976	7.012441132	8.159118593	6.754836552	7.060423538	6.330891161	8.386696657	6.731557138	7.266133539	7.105182044	4.967762307	6.787875166	6.840256698	6.981623115	7.166468671	7.817529252	6.289734821	6.67460734	7.28067073	6.547381858	7.034191924	7.039429565	6.552411142	7.916233406	7.069260304	5.674140972	5.768706512	6.412862881	6.439354213	7.205517724
ACOT13	6.58423152	6.634817208	7.572899897	7.070339289	6.572126069	7.383684385	7.67473209	7.777938519	7.387171758	7.118421855	6.449545071	7.319051418	6.948249731	7.644132077	6.72749766	7.293904179	7.047959558	7.246790449	6.341113411	6.788909016	6.590964782	6.957807573	7.660337822	7.177682936	7.150629856	7.385622353	6.822049938	6.381077811	7.535354201	6.592962343	6.719914638	7.546281158	7.790063851	6.65960419	7.238425827	7.452819005	7.787723224	7.43457872	8.274305171	7.258663761	7.79783398	7.224118723	8.584196681	7.479156675	6.602965235	6.844544945	7.193159022	6.958126116	7.285520744
ACOT4	4.717224298	5.744470365	5.000881793	5.778323738	4.877129724	4.859104302	5.34383606	4.852762911	6.228098962	6.000619958	5.430789809	5.4925458	5.528732461	5.123012918	4.802570199	5.470221664	4.956433922	5.03147761	6.047313456	5.386522404	4.802294042	5.937416691	5.138051206	5.795505879	5.357748835	5.307476194	5.093318655	5.308493874	5.886912438	6.191551947	4.911724825	5.097473823	5.647836282	5.276206945	4.928212927	5.053647644	6.094257616	5.538034154	5.86853361	6.290341023	5.032440917	5.109281542	3.847117105	5.760694222	4.537785882	5.031833565	6.254679686	5.090337951	5.189251755
ACOT7	7.22006482	6.286343598	6.971518577	5.654099549	7.246548877	5.623355634	5.749770434	6.68872822	5.508686633	6.353391336	6.104540039	6.323922068	7.233109778	5.47429727	6.527699399	6.795994419	5.757068142	6.989416062	6.260727784	5.824481314	6.748262433	5.885810041	5.372114383	6.033427231	5.812775163	7.998352282	6.09281288	6.622763459	6.93494509	6.677962791	6.452866639	7.050120906	6.843174442	6.465379936	5.605218338	5.549571188	6.009925356	5.252052423	7.605868765	6.404370674	6.803796747	5.663749329	7.515529457	7.104134035	7.182726508	5.763403811	5.855546841	5.551190965	7.554356534
ACOT8	5.240925873	6.165852519	5.140451194	5.722371216	5.411213849	5.71833427	5.620556299	5.6030441	5.621720232	5.79591493	5.516834539	5.250491391	6.551628648	5.812013592	5.314289819	5.808128122	5.475041757	5.661986077	6.329346395	5.231692544	5.771443652	5.988304254	5.959333194	5.657703085	5.630302049	5.967182525	5.387045714	6.107685974	6.092387531	6.900032381	5.660736042	5.285113886	6.406326423	5.497493318	5.646664685	5.561420119	5.862618143	5.631674826	6.12924176	6.140276923	5.602901344	5.562556135	6.110881534	6.039362688	5.463503127	6.306239991	5.843333389	5.566205058	6.872548296
ACOX2	4.830949875	5.54678858	5.06443614	4.757969003	5.271838795	5.163887581	5.057770935	4.665633886	5.363823	5.192656499	5.704811083	4.963101371	5.418548421	4.776158599	5.696311284	5.42565776	4.718719592	5.578277166	4.777209037	5.016074237	5.200086186	4.731713589	4.93117778	5.278491973	4.972706685	4.715486803	5.429071877	4.848976216	5.898765106	5.807517757	4.933646196	4.837254513	6.030618907	4.919603409	4.854595797	5.198659824	6.095182782	4.927628899	5.390120151	6.382910715	6.207183882	5.025667887	4.887711088	5.972319715	4.564317919	5.052422275	5.660481195	5.101059509	4.623301907
ACP5	8.022539858	5.967532469	7.000755962	6.162024486	6.555054288	7.118749323	5.903350706	7.386966358	6.816184592	7.335621232	6.529021357	7.978949947	6.604779482	6.672938497	7.685695327	6.764954089	6.937288535	6.723583849	6.295447366	6.475296529	6.056070629	6.480108554	6.929016502	7.327761583	6.951517951	6.593348644	6.576328688	6.800859414	6.817288681	7.383474016	6.893831261	8.734306561	7.699649252	7.105050775	6.420889218	6.688462739	6.901701128	6.78063205	6.083076689	6.376683731	7.009588233	6.883668679	7.480111249	7.267698759	9.082097254	6.48703561	5.843875188	7.162927097	7.535491284
ACPP	3.815547337	4.326701064	3.88521072	4.041322123	4.133141491	3.831104831	4.308509801	3.824569884	4.078242312	5.223034483	3.930945226	3.762876559	4.081841309	3.908181931	3.858733626	4.377235713	3.956363868	4.621327014	3.965811172	4.151249853	4.089089261	3.7920349	3.947719791	4.498803076	4.182946502	4.44026349	3.990280338	4.07732891	4.263908472	4.656073486	4.14519902	4.396958587	3.800718316	4.232645921	4.781171882	4.037821381	3.795077726	4.090005174	3.793676112	3.909390586	3.972031379	4.176670925	4.250985863	4.321579648	3.950686234	4.193388364	3.8557645	4.116099798	4.026282447
ACPT	6.025839202	5.712406689	5.750265763	7.056724588	5.92963733	5.628206091	6.749148143	6.056748805	5.837472048	5.770597115	6.035099782	5.660888764	5.862100462	6.108198334	5.660505263	6.407610854	6.537314906	6.640988758	5.581310561	6.711406989	5.983863441	5.73095678	6.985372031	5.226587446	6.866694573	5.751762162	5.764506376	6.359365693	6.05797965	5.9774721	6.217763176	5.544473237	5.909599307	6.350458453	5.620510019	6.591043141	5.263697332	6.610084502	5.826877548	6.279059679	5.411592655	6.895652484	5.824116946	6.448287247	5.818765341	6.644509987	5.463832383	6.423339053	5.953350346
ACRC	3.588449417	3.958070876	3.974885321	3.865641171	3.687387357	3.474310349	4.2741682	3.844388909	3.662412112	3.601792025	4.012738532	3.750975225	3.810741838	4.086913689	3.563927673	3.874480238	4.07686314	4.165815917	4.710402038	4.119576175	3.901135487	3.723273931	3.821891111	3.599175988	3.873902321	3.779915511	3.803443204	4.169905729	3.674971485	3.7579197	4.125313343	3.743608505	3.844388909	3.844388909	3.520698081	4.234049403	3.63969944	4.184358026	3.803183079	3.889803755	3.839146517	4.053367079	3.819137541	3.633283811	3.858572147	4.292476475	3.795819685	3.808233703	3.852517165
ACSF2	5.891753959	6.668433003	6.114047186	6.376732291	6.098198385	6.369526302	6.892490765	6.399605719	6.758967197	6.400839512	6.933102437	5.637925735	6.887915871	6.987787476	5.670619171	6.150962373	6.820246814	6.233723476	6.873421012	6.386945929	6.640411564	6.13590822	7.04640363	6.000489767	6.604541706	7.185115489	6.953953998	6.23088403	6.770901031	6.605262891	6.36993317	6.729492498	7.073059155	6.283875718	6.010321035	7.035749283	5.960699835	7.332000767	8.444291568	6.867201009	5.787224272	6.646387634	6.55960665	6.921241971	6.833000785	7.009837474	6.315824664	6.752987781	5.865515138
ACSL1	7.642525862	6.811900702	7.979357756	7.724406933	5.625455414	7.280157878	7.544432032	7.908216079	7.129207055	7.215114216	7.51855234	7.900775593	7.953243305	8.29365863	7.223692911	8.075210997	7.567282887	8.120454927	7.292738861	7.134232835	6.550590248	8.914217119	8.418600089	7.425428003	7.518444295	6.733315411	7.642985582	6.854458321	8.237573929	6.757925639	7.801531903	7.434939523	8.140563194	7.811398385	8.136572002	7.200052109	6.059254054	7.769748173	8.173920625	7.769546734	7.352075642	7.162081222	7.372467787	7.78747506	7.339448287	8.12131018	7.407369691	7.530457777	7.830583654
ACSL5	8.083713792	9.507784734	7.774080752	7.797828042	9.843160555	7.67214707	8.222373896	6.839166295	8.902651312	8.807005859	9.803233151	6.479396157	9.796473226	7.317931825	9.084448868	9.847928371	7.845184176	9.841532198	7.796741578	7.902684236	8.948705882	8.155117723	7.902559653	8.719766554	8.098539375	9.631079429	9.112101143	9.573531237	10.06780775	8.680477708	9.202107098	9.276116794	7.743484078	8.854068841	8.294849661	8.332739844	9.522549861	8.26667027	10.91839029	10.43309836	8.589750185	8.247819864	9.518669145	10.33125731	8.591034918	6.388399915	8.902294556	8.098854732	9.695598967
ACSM3	4.241660796	4.976391282	4.154537052	6.390758451	5.344562807	4.455969288	6.051258943	4.355662676	5.068872273	4.523086533	5.686746502	5.072567047	5.939339813	7.466624668	5.167163005	6.561110826	6.39720352	6.420892843	5.043510773	5.84776716	5.787467284	6.359891548	7.796766147	4.588421205	6.810755646	4.811728739	5.634665528	5.934278447	5.356828465	6.296148431	6.782439755	4.271483058	4.937714446	5.69243856	4.750473204	5.807220475	4.642432583	6.64627807	6.052398061	5.38453138	4.915922302	6.098813769	6.812254248	5.59153092	4.935284975	5.693202358	4.244133494	5.929240613	4.325329093
ACSS2	7.135817318	8.956240275	7.893582087	7.870923253	8.537201164	7.496015329	9.009156688	7.017911765	8.29903678	8.843622408	8.633004388	8.433160965	8.963528983	8.324942921	7.56777874	8.798738861	8.053825632	8.967391134	8.713296236	7.987404695	8.172740074	7.7387151	8.319261496	8.133907012	8.356311169	9.877398038	8.360291257	8.717306064	9.025165301	8.737847038	8.551084156	8.072797776	7.411967848	8.186434926	7.298290143	8.365579295	8.665599428	8.469464252	8.361579432	8.865568028	8.997462069	8.021965311	7.884829941	8.98364077	7.901956321	8.259162595	8.475826114	8.154232699	8.199182258
ACSS3	3.343409944	3.280541741	3.76352104	3.922055399	3.323097838	3.836210182	3.938820443	3.533024857	3.591941128	3.516965069	3.764696081	3.939659335	3.521306245	4.052849845	4.194916683	3.670774037	4.068149715	3.676162592	3.757088524	3.64634582	3.382411106	3.640838657	4.00523045	3.537872584	3.924920999	3.271100214	3.701692256	3.377765976	3.634628304	3.552440171	3.85010474	3.554012627	4.358554802	3.740571553	3.663295462	3.731839905	3.405647877	3.982117452	3.515084207	3.528542378	3.576880286	4.063716957	3.301244418	3.802995373	3.634530271	3.634831041	3.639463591	3.943056298	3.357319208
ACTA2	5.478410153	5.920696534	6.156887631	5.673669939	5.692916712	6.98015562	5.684933669	5.576859754	5.668351874	5.31708512	5.860350533	6.251175216	5.910528385	5.689391507	6.475564786	5.567279106	6.090170528	5.595753579	6.007176238	5.664782598	5.83661427	5.779731409	5.50988853	5.861687137	5.623908939	5.369838903	5.873750633	5.93967359	5.901492	5.807911508	5.574309954	5.877940759	5.653411949	5.957310916	5.352681289	5.761808934	5.598040145	5.663546403	5.971005028	5.745924787	5.571312037	5.712541933	5.038754668	5.812426302	6.006851018	6.225851892	5.391466478	5.842992971	5.206185175
ACTC1	6.673972221	6.902860047	6.815352443	7.019240136	7.08572412	8.43074959	6.667615664	6.702432965	6.853174106	6.468084762	6.939767294	8.718226902	7.020481056	7.026900108	7.988111588	7.217957046	7.22563517	7.178572753	7.441638257	6.977097111	7.082078791	7.089932631	6.877354838	6.851289199	6.9280368	6.950938805	7.00955987	7.543069593	7.299879755	8.364317233	7.002896594	6.665726214	7.207417014	7.396094364	6.380869446	6.933658915	6.326981871	6.93085517	7.812205739	6.737950085	6.698830073	7.019058149	6.500172121	7.705768841	7.458270305	6.758452316	6.386441731	7.281148307	6.547328635
ACTG2	5.778501938	6.775460165	5.864434042	5.961944374	6.898408138	7.780166233	6.110579004	6.454235351	6.115299212	5.786218328	6.316433521	8.077684668	7.100453598	6.014237672	7.611088177	6.510467095	6.519656403	6.538615382	6.802723407	6.323090971	6.798447073	6.74213064	5.911111787	6.698324984	6.154018127	5.980890795	7.000877582	7.490347034	7.223353337	7.083182001	6.166318238	5.893205541	6.818951985	6.478968606	5.209281752	6.277612801	4.95568275	6.199802544	7.02342844	6.609526943	5.885053317	6.382966384	5.046517066	6.838325564	7.262186294	6.296989333	5.747141248	6.214121724	5.466339544
ACTL6A	8.74294706	7.054920801	7.980208018	6.872428419	8.228430734	7.613332972	6.512960173	7.944742679	7.069914375	8.403116876	7.636072642	7.751996621	8.04538748	7.021376075	7.868978388	7.917619571	7.477551443	7.944742679	9.658685944	7.223159643	8.519052779	9.469671572	7.342898477	7.870082038	7.046769528	8.81295309	8.021001035	8.42348874	7.637500695	8.811267065	7.51690768	8.487169854	8.896442416	7.896011049	8.26481999	7.307792428	8.287550085	7.875757858	9.190752886	8.058075777	8.094098611	7.213770188	8.398017572	7.58292249	8.127046319	6.556588086	7.327107464	7.179296657	8.208351438
ACTL8	5.798863936	6.207741098	5.85595466	6.651197818	5.912734274	5.530680389	6.116548406	5.604069979	6.242487788	5.667283387	5.745530462	5.51150648	5.699027353	6.359027015	5.738573256	5.77451553	5.838124522	5.835591449	5.935246279	6.321002219	6.136283199	6.014053326	5.922925271	5.687667372	6.437274811	5.781125127	5.921256863	6.064864492	5.6966758	5.945671317	5.586756955	5.691989495	5.962121213	6.077491964	5.908825927	5.875340301	5.81521207	6.18253918	8.832759707	5.567262975	6.010456136	6.095196025	5.707948318	5.988697741	5.83720257	6.175632181	5.72793532	5.892445249	6.099175765
ACTN2	4.288873403	4.418934017	4.349166986	4.770314799	4.294810292	4.533868063	4.532337159	4.437524385	4.464507615	4.424880102	4.474100697	4.357851844	4.114059122	4.619199154	4.097284096	4.124455474	4.370524591	3.952774337	4.444704149	4.581007501	4.42467868	4.315741169	4.580446065	4.253512144	4.689928694	4.22532898	4.29550346	4.300508795	4.212484194	4.240658766	4.191311852	4.256621314	4.275446762	4.258174776	4.477978725	4.395662813	4.484374288	4.515493931	4.314369365	4.117515783	4.493281411	4.364593467	4.172872492	4.164843656	4.164475275	4.61277699	4.465894714	4.528998136	4.134281735
ACTR3C	4.8267116	4.937054111	5.104647237	5.364972024	4.767328468	4.491681539	5.034052023	5.141851186	4.952767313	5.136808333	5.133709279	5.023053776	5.636454983	5.383444367	4.79309826	5.40253333	5.252344167	5.392464418	5.196833659	5.255208461	5.00939488	6.318949248	5.978202756	5.03067688	5.476697151	5.486632273	5.358930769	5.192160947	5.249780654	5.041389074	5.579053561	5.133709279	4.915561343	5.133709279	5.527218324	5.253298275	4.522917745	5.133709279	5.145156577	5.201153303	5.108362563	4.97098377	5.264954362	5.192165302	4.894139698	5.135671642	4.720700545	5.267253859	7.117082132
ACTRT3	3.79254387	3.929234672	3.778394421	4.381000887	3.823711892	3.51470377	3.367420586	3.861871078	3.960352314	3.800199609	3.748007126	3.720581831	3.938279563	3.76370714	3.602842383	3.798426734	3.946707911	4.255246382	4.541151555	3.970058097	3.669511663	4.433883328	3.974448537	3.880378647	4.236670815	4.328309026	3.626485579	3.980096478	3.791668708	4.132683175	3.981936191	3.92645846	4.134098146	4.095268514	4.088840953	4.052551806	3.76467938	3.946707911	4.588947782	3.435736427	4.396484264	4.030490618	4.447517319	3.967710346	3.596936383	3.652715688	3.920256454	4.178877694	4.285159512
ACVR1C	3.634080217	4.080973129	3.237282811	4.286965437	3.753995016	3.397191337	3.704727531	3.20847123	4.016270728	3.923425988	4.427215645	3.646490274	3.461881387	4.751216886	3.744930918	4.629980652	4.33304237	4.460091255	4.272775126	3.982415802	3.789039366	4.547566316	4.424776187	4.106290808	3.837763234	3.289439552	3.945212782	4.208337408	4.124131418	3.354203271	4.098896941	3.403432862	4.059263129	3.949002983	4.244491911	4.040851719	3.700492919	4.432198436	5.554823744	4.61953169	3.722683273	3.972522048	3.910432692	4.20365023	3.490069107	4.522762612	3.61751917	4.131657015	4.561696712
ACYP1	6.247716857	4.982788787	5.865567148	4.494782036	5.749768659	6.590096499	5.095730185	6.826440241	5.024917499	6.203308895	4.681557247	5.523985175	5.906419698	3.995819502	5.069040565	5.030348598	5.129117521	5.457841747	6.090886547	4.579078159	5.659969921	5.278402438	4.142481961	5.598261276	3.970665452	5.901385455	5.143092913	5.472409692	4.957322768	5.541917029	4.963241188	6.033973749	5.126473697	4.967065143	5.475171019	5.259573105	6.15446743	5.13282901	5.652336858	5.100226985	6.608035214	4.349842833	5.320593511	5.085761286	5.907115838	4.941784551	6.152882301	4.876507458	5.301169573
ADA	6.202605941	5.215125763	6.18797733	7.339387065	5.651594208	5.474254813	6.62442571	6.016656467	5.87235474	5.718717017	6.618170868	6.118615305	5.545790363	7.845358068	6.904437375	7.316974087	7.736124789	7.299737726	6.134531563	6.969730266	5.864399161	6.411047169	8.062564858	5.826472135	6.896171535	5.683745938	6.556140731	5.531701635	6.58455792	5.964563745	7.280657714	7.48176131	6.606267037	6.222101694	5.58105772	6.329856209	6.216792031	7.501244304	6.662340428	7.980749766	6.660492036	6.473920536	7.212288368	7.627973455	7.971140574	8.295066147	6.133926564	6.742225192	6.667462616
ADAM10	6.580482543	5.897582457	7.446756164	5.593013147	6.452103016	6.288116067	6.125910079	6.15709536	5.716932913	6.244766151	5.972298642	6.621979596	7.700728912	5.491690522	6.84751316	7.251814289	5.7886113	7.354810158	5.886273952	5.570113734	6.341469379	6.596238434	6.692186508	6.436874146	6.058263837	8.279345315	7.368632132	7.236633772	7.524521628	6.850198592	7.059511482	7.371227493	7.681554537	6.803377109	6.779297762	5.756444375	6.630604225	5.982683501	7.393728205	7.366436578	6.107994505	5.830356758	7.423036101	7.195404261	7.749060804	5.276325499	6.198451919	5.676839479	7.225803235
ADAM12	4.551598453	4.319527194	5.697116519	4.390116789	4.18081225	5.751569016	4.659832621	4.990910564	4.298030252	4.532815778	4.322442977	4.658127199	3.961268531	4.537188303	4.127572193	4.106723655	4.540053504	4.12306325	4.470193964	4.366296625	4.069762328	4.473360675	4.264791737	5.387100073	4.31363356	4.314917074	4.120026671	3.998564156	4.04529634	4.180751253	4.131749286	5.038498268	4.115762474	4.172378426	4.268861709	4.337501062	4.600599498	4.302067184	4.050595675	4.009513238	4.838200355	4.387114724	3.954604445	4.137232195	5.170636726	4.310131775	4.403578251	4.300481868	4.440585467
ADAM17	6.273862378	5.386020617	6.790349804	5.339159035	5.819220216	6.348154275	5.240063401	6.506305769	5.530586493	5.702365147	5.529290613	6.05378969	5.703770234	5.115846725	6.024565865	5.598962737	5.411527903	5.561963533	6.346299482	5.455677723	5.812152124	6.779022021	5.475410224	6.076952162	5.642254172	6.454638276	5.617056276	5.845217419	5.655406109	6.042747113	5.500103334	6.141346864	6.57892226	5.705683835	5.766193301	5.666757542	6.105304782	5.455304981	5.74693471	5.626386962	5.425610238	5.503710415	5.591223259	5.497893364	6.447175076	5.283366534	5.737110942	5.126495312	6.045278455
ADAM28	4.402765775	5.185675597	4.912109745	5.922926424	4.863307789	4.566230551	6.461944697	4.500079305	5.991146549	4.695830564	6.459942433	4.868888787	5.357627174	5.604732016	5.731346774	5.911991379	6.049419956	5.978693935	4.420646888	5.900600608	4.667186211	4.73981634	5.710683589	5.025924534	5.972971902	4.837725659	6.714288192	5.704696121	5.817800241	4.914017047	6.47039477	5.16677803	4.717019744	6.394522127	5.175868242	6.269797337	4.80695979	5.946731	4.366605804	6.208664653	4.50333394	5.868046015	5.238989567	5.832574542	6.886343956	5.66743414	4.893521508	6.04286347	5.1799232
ADAM9	7.064547753	5.864254971	6.758032435	6.141329903	6.372625565	6.287363489	6.462800319	6.37164836	5.556277637	6.227250065	5.98546194	5.897994208	6.669963968	5.575330065	6.784611802	6.878957184	5.970739526	6.936649127	5.680323907	5.934422429	5.925849484	6.285104811	6.672721865	5.977989852	6.442236897	7.390901961	6.776452073	7.232530844	7.067131931	7.665340598	6.592268677	6.487942246	6.143987835	6.871385907	5.769048815	5.703244738	6.59182243	5.912195482	6.137907066	6.731079453	5.48818119	5.719160549	7.387677368	6.898779856	6.97815555	5.146433884	6.489938983	5.56863066	6.789221999
ADAMDEC1	7.972219077	4.043102852	4.64686681	5.577732673	5.063327811	7.244719325	3.664761606	6.622397929	5.525178785	6.741532576	6.26779873	8.425583428	4.023598644	4.312627551	8.203947521	7.304288649	7.252045148	7.14714899	5.310075615	5.457115059	4.163872369	7.567668487	5.868751574	6.189945383	7.380104609	6.416723281	6.287345513	6.103235192	5.57379969	6.661840226	7.840979935	9.002759241	7.073598575	7.933001454	5.900454651	8.155277606	7.043643856	6.717613396	5.624241932	5.499156508	7.414805698	7.260846829	7.411319248	7.823691242	9.59019305	3.210364042	5.127044923	7.290829317	5.79343783
ADAMTS1	4.981786672	5.14011964	6.629100898	5.678104906	4.758761853	6.142335718	6.973816655	4.950087933	5.603348584	4.592852956	6.946526863	6.432998897	5.801588415	6.142746235	8.169311342	5.697726914	5.875255858	5.841088054	5.320199956	5.610979535	5.051561752	4.934054704	5.706263809	5.371198581	6.473520057	4.83005544	5.763635995	5.472405145	5.964229848	6.555760835	5.596888616	6.004143458	6.913963464	6.763749339	4.629742473	5.950448057	4.845134249	6.169148758	4.522549179	5.043031479	5.236521546	7.079571279	4.456528447	6.620183753	5.454068114	5.672598561	5.101012651	6.651446492	6.010741022
ADAMTS12	5.404735843	4.911144502	6.251559788	4.922987027	5.020484594	6.440045304	4.996771621	5.700100042	4.730421418	4.957251392	4.782316675	5.900526441	4.77352728	5.008118468	5.32048091	5.003817379	4.927978477	4.927560887	5.247002185	4.928642268	4.926659971	5.600073717	4.838081778	5.510737208	5.101681695	5.355181127	4.87362499	4.687549811	4.840982141	5.099968317	4.973738666	5.282959299	5.010658915	4.880982872	5.316393175	5.043906026	5.29736349	4.951969155	5.334752857	4.59102163	5.76072282	5.047201906	4.881240736	4.981658683	5.859187199	5.230155904	5.52286052	4.906837784	5.057435852
ADAMTS2	6.06196242	5.501828469	7.081591984	5.491449479	5.399138704	7.08000922	5.338581239	6.582718474	5.420157278	5.658433877	5.439509414	6.463801021	5.188561268	5.552715882	5.948747176	5.13736729	5.606780484	4.90353428	6.333474624	5.567303812	5.361589762	6.356194872	5.412716578	6.269093165	5.393887113	6.220866154	5.348246932	5.275467673	5.414771615	5.798137871	5.237331154	6.100043873	5.552606573	5.26531136	5.863018152	5.285269864	5.776911029	5.319118284	5.99098223	5.142445799	6.4987592	5.501019376	4.893567133	5.220820496	7.088122706	5.651026617	6.131176427	5.662589481	5.510644918
ADAMTS3	3.187175525	3.083990372	3.45135108	3.168722301	2.978032225	3.597781916	3.22141495	3.3243105	3.226109739	3.061518691	3.346972214	3.409772652	3.179329928	3.158374427	3.481854851	3.312963384	3.396540604	3.150600043	3.274431736	3.19364178	3.056118409	3.122753205	3.03503424	3.345562763	3.101805549	3.129289967	3.159774159	3.226276405	3.314122656	3.449139303	2.98586605	3.368920315	3.342573568	3.14982088	3.001357986	3.10321354	3.061018366	3.377574842	3.118172161	3.002438655	3.088006193	3.208033702	3.00495304	3.312545507	3.103236616	3.053965734	2.972415589	3.207572667	3.224293464
ADAMTS5	4.628128222	4.383387381	5.885707929	4.619133454	4.451646973	5.984666408	4.583803117	4.613205408	4.709439694	4.524861822	4.876060753	4.742490893	4.347292029	4.468648797	5.521293334	4.815679273	4.724112591	4.703455508	4.871848093	4.455077288	4.345701906	4.788379505	4.956216178	4.730493596	4.806766359	4.4280769	4.54905465	4.346477846	4.699712781	4.810791491	4.631214397	4.979053428	4.779973218	4.863215836	4.476614682	4.820798029	4.946592387	4.604754093	4.687625416	4.245206184	4.742217623	5.015446199	4.026143571	4.7268704	5.04788717	4.324658081	4.922720985	5.595256613	4.820615884
ADAMTS8	4.188650099	4.628416634	4.070065995	4.319806154	4.430371021	4.753943484	4.392228558	4.36430768	4.257948198	4.175788072	4.345611641	4.358815753	4.319849761	4.338012444	4.659884055	4.103414881	4.485542865	4.374908629	4.213997857	4.560232145	4.305446953	4.356933558	4.497668509	4.288993012	4.377036976	4.382130879	4.289639885	4.530368017	4.30574337	4.541857489	4.338287308	4.429696967	4.509588401	4.324794045	4.268534514	4.410673447	4.057382225	4.117278966	4.345832244	4.32118835	4.169716703	4.333987794	4.300085054	4.599298607	4.311672044	4.719956422	4.349413334	4.210722811	4.320101443
ADAMTSL3	4.76544135	4.930777851	4.855684129	5.428794197	4.91097846	5.287774341	5.299300938	4.852699611	5.187604988	4.565894729	5.034380633	5.592616003	4.852500775	5.316205749	5.10226962	5.110425317	5.466955041	5.081659108	4.841261352	4.940806191	4.784957945	4.703904253	5.333414397	4.74780673	5.1921199	4.76051227	5.23859337	4.894094141	5.072329125	5.277019513	5.220691973	4.74321478	4.982102671	5.504675009	4.560202167	5.116286122	4.759576766	5.063639166	4.709849399	4.815211813	4.601157457	5.514233084	4.503750918	5.216259232	4.809577008	5.07127372	4.718175003	5.49700031	4.6831883
ADAP1	7.386142318	7.797802165	7.418198201	7.553392877	7.832576561	7.176893227	7.457613097	7.690604774	7.507670537	7.843023154	7.499168467	7.585721812	8.161763557	7.127447654	7.531248779	7.291451639	7.373831381	7.597167643	8.322704832	7.373442115	8.188706308	8.735645689	6.841730666	7.226043502	7.519022995	8.287840711	7.495270567	8.345593303	8.005909564	8.430682827	7.420321016	8.186077778	8.195096183	7.609853719	8.478549719	7.375212104	7.636036672	7.430222374	8.262100353	7.871316474	7.874665406	7.104666661	7.979935467	7.810190811	7.73648875	7.436491974	8.119269177	7.507356192	8.598467582
ADCYAP1	4.183681865	4.504369654	4.118771179	4.214392639	4.207267338	4.8817955	5.45314066	4.138809274	4.363240617	4.180068247	4.23943279	4.253684029	4.151606741	4.193959734	4.461765851	4.144317269	4.335424456	4.059555419	4.059948361	4.202273949	4.029847818	4.366561802	4.224572881	4.01794712	4.317041994	4.264987206	4.279461592	4.241343636	4.113493985	4.412986218	4.352173244	4.171523529	4.147474626	3.988223222	4.018523296	4.347086696	4.063152687	4.684009176	3.895537315	4.045998614	4.140103388	4.415580512	4.034846818	4.089008354	4.153732747	4.515915871	4.162628643	4.695966996	4.121922549
ADD3	7.120544871	9.749337022	8.453223012	9.093706225	9.838108246	8.924131926	9.569031305	7.480984538	8.982113398	9.308149486	9.719585413	9.201181448	10.43815977	9.104014872	10.09718518	9.918258558	9.288306202	9.933211684	9.408917158	8.866646142	10.0728622	8.790297582	9.468092813	9.271429308	9.175181769	10.50783349	10.04846991	10.03651125	10.26246031	10.03386797	9.721099728	10.18607701	10.24085507	9.543967317	8.917286434	8.677231245	9.618061444	9.291694843	11.20471609	10.10600147	8.490490819	8.475401663	10.5779053	9.920475683	9.917554084	7.449085995	8.641640373	8.812722799	9.961798873
ADH1A	4.796342878	6.126619973	3.599100507	5.470208907	5.002424806	3.981656283	5.916166921	4.482779421	5.551908643	4.536002041	5.743986482	4.771863165	5.382537804	4.758730882	5.258696341	5.69167719	5.290840256	6.110094699	5.032049431	5.560794276	5.464855407	3.669972197	5.537770852	5.360800966	6.049508435	3.792308172	6.001905496	5.067343876	5.607477908	5.03999087	5.426235915	4.71940454	3.945720487	4.968607789	4.723408791	5.600484215	4.056824444	5.833781302	3.901185175	6.4062684	4.331918685	5.356590215	4.827091579	5.88196606	5.042947285	4.312220385	4.474093573	5.202798288	4.409952884
ADH1B	3.398304173	4.835827747	4.641491403	5.799410872	5.577492821	4.42453537	5.945482974	3.397151603	5.489153466	4.101837154	6.274142431	4.671212086	5.963281706	5.645233446	7.070599999	5.749025273	6.173291638	5.858313684	4.29177363	4.741450495	5.134833485	4.446359446	6.018069247	4.652616928	5.786096765	3.500325506	6.197556016	5.303665674	6.075326478	5.798582693	5.915117256	3.535735473	5.794468389	6.873733077	3.58019962	6.082347026	3.83416565	5.644859701	3.480194825	6.104422199	3.485597059	6.275670015	3.248721619	6.373367877	3.634892472	5.443404291	3.50336956	6.623414786	4.054967088
ADH1C	4.634158976	9.374815809	4.838744143	9.408469802	9.036771575	4.884088915	10.21451534	4.175352651	9.616153343	6.699180007	10.2471467	4.368188344	9.890348204	8.293363803	9.607621785	10.31720404	9.658979767	10.40223595	9.196022603	9.227396706	10.03981222	6.646789092	9.646994875	8.215257849	10.17927696	6.593348644	10.81348408	9.450155473	10.24641271	9.424726444	10.32226829	4.346672363	5.364163866	9.495824258	8.107298436	9.812664181	4.0083643	10.03830149	5.615218204	11.21861533	7.195737592	9.037126632	8.987743384	10.90492294	6.531455336	6.104574808	5.302398494	9.497303508	8.651592614
ADH4	3.841133071	6.360120715	3.859824721	3.94097922	4.778936066	3.895656126	3.939354229	3.965921565	4.092673724	4.144631528	5.772000564	3.830085915	5.254069246	3.866469154	5.535571013	5.616310312	3.924019276	5.681649443	3.909472113	3.897239512	4.613266217	3.863726431	3.922109222	5.133800185	3.793544409	3.822356273	4.567308973	4.06798536	5.99341047	4.144032793	4.793477847	3.858700762	4.076256486	4.169263896	4.028767193	3.95501214	3.997279048	3.862869401	4.616293675	5.195654606	4.526512786	3.892079861	3.705397612	5.54747765	3.87201268	4.106620025	4.45515902	3.953148805	3.947532281
ADH6	4.271173376	5.569895473	4.14450013	4.461682475	4.592167476	3.930854749	4.077773406	4.019993128	4.201381475	4.661168089	5.233807883	4.094695378	5.423584491	4.564598752	4.762992675	5.141949923	4.303802446	5.186197313	3.86191002	4.452211471	5.150262615	4.52699297	4.428404215	4.542866746	4.284374506	3.790559054	4.328914226	4.030980237	6.588261774	4.226335792	4.363816361	3.960112492	4.904620151	4.32405604	5.494467644	4.066363088	4.704199363	4.061771124	6.650685615	5.492321616	6.016033682	4.217894817	6.004524708	5.655364157	4.413235393	4.322733662	4.186023602	4.139559155	4.03980936
ADH7	4.400946378	4.425947426	4.152147128	5.144597268	4.409794366	4.276072835	6.425883118	4.280492856	5.597348511	4.264123402	5.472886172	4.372609946	5.029598425	7.007936259	4.510748016	5.812970691	4.793855094	5.859995441	4.465272685	5.276800299	4.607701237	4.210619348	7.388228328	4.299968292	6.597118805	4.484514849	6.181665552	5.049681356	5.638671153	4.309419728	6.040232032	4.443361474	3.86964188	5.317121987	4.726946406	5.584411739	4.68754889	6.966896263	4.282602184	6.230589402	4.039260138	5.663614706	4.129163767	6.245142595	4.013830448	4.995469692	4.570480404	5.809883213	4.4073904
ADHFE1	6.157029865	6.575753068	6.285693423	7.793655123	6.063966189	6.177431067	7.447875699	6.442505117	6.873015941	6.348523928	6.88298757	6.198866001	6.502159135	7.511716129	6.241857002	6.704771676	7.497067885	6.780853006	6.292137711	7.271993254	6.459126508	6.423653675	8.268271615	6.124441173	7.192563807	6.093626934	6.951384067	6.448272996	6.158371964	5.973788252	7.175456807	6.219180274	6.171001272	6.802343696	6.364820364	7.320368432	6.2761558	7.455921136	6.029283907	6.861440136	6.341789178	7.12558698	5.885138496	6.523647523	6.150860987	8.473356494	6.319815964	7.269824167	6.138351522
ADIPOQ	3.05357403	3.111533654	3.141667494	3.735393505	3.32334598	2.931967783	4.80080523	2.992411538	4.022056073	3.318069511	6.339056522	2.937851143	3.177907816	3.964957085	3.254462908	3.705191403	3.457584044	3.431059266	3.200883313	3.048792497	3.365395848	3.093662119	5.518340737	2.941800051	3.956285199	2.903518942	3.745294071	2.988607789	3.153866726	3.053023962	3.36222225	3.128652238	3.029713694	7.205466279	3.10418852	2.991670896	3.248004207	3.586627725	2.970075204	3.077298424	2.994323659	6.067174866	2.999787807	6.267234086	2.802024853	3.502082391	2.943076576	4.382505825	2.87525311
ADIRF	7.304076703	8.026488178	8.594332911	6.273373505	7.529015302	8.879977631	7.250844013	9.801020846	7.337414611	7.368019862	9.237696586	7.105787804	10.02212183	6.939260043	8.771031327	8.09457364	7.231014535	8.261832141	7.800035865	6.731375783	9.187926712	7.651857384	7.356987211	7.169369304	6.813841883	5.882036817	8.821188744	8.826433017	9.218440355	9.35820326	7.758111972	5.503912059	6.943007659	8.676669378	9.533365551	7.67987507	5.518763325	7.4784708	5.93666746	9.415260475	4.709574707	7.455361292	4.580842816	9.174770118	4.981237251	7.9835123	7.064964129	8.014758219	6.476378194
ADK	7.703765158	6.066055177	8.178665662	6.410878604	7.301048695	6.995889101	5.76843053	7.81723497	6.096348732	7.294251447	6.289823587	7.035998352	7.458142846	6.672102357	7.401844131	7.444376728	6.662750454	7.144931268	7.662225819	6.257060673	6.948470435	6.893399645	7.109198928	7.314523891	6.620846895	7.584276763	6.690789822	7.691374506	6.99571607	7.938369173	6.655870746	7.5709228	7.058657621	6.764827419	7.474945076	6.168099573	6.817651938	6.736850499	7.219187251	6.565491694	7.278817193	6.735737222	8.212550279	6.856101508	7.278029164	6.574455672	7.51139727	6.631993623	7.664329808
ADM	7.39036009	6.540732234	8.256035025	6.808447165	4.966014322	6.450214726	6.264632158	8.250302013	6.164729456	6.392509478	6.09815954	6.303985524	5.723473224	7.092563356	6.761056637	6.528895059	6.50870756	6.250172349	6.033504993	6.997205525	4.910602148	6.304471773	6.885266193	6.950214994	6.203151788	6.003901087	5.898804574	5.726163231	5.894436394	6.137260099	6.115755924	7.390938198	6.896113879	6.318100267	6.579102614	6.470715089	8.270306267	6.965609187	6.051049324	6.269998987	6.540687586	6.486763271	5.975996028	6.677637951	5.352578305	6.170130491	6.596707558	6.832787807	8.396957692
ADORA2B	5.689606345	5.102189146	7.526753634	4.876257115	5.74478244	5.759432928	4.989404374	7.740825346	4.834403964	6.666986755	4.393920123	5.034928024	5.716974956	5.167512741	5.322820126	5.278017013	4.548131607	4.900618595	5.723973169	4.81635319	5.56036875	5.782444189	5.199543186	6.188175506	5.114536898	6.950763924	4.411660529	4.784420252	5.222548533	4.888272412	4.58297041	6.609051352	5.163565112	4.933341855	6.904356266	4.789183032	5.979062901	4.743014525	6.744190437	4.850328372	5.193106569	5.443042119	6.287745997	5.112769597	4.386844496	5.22074413	6.739088897	5.188665605	5.528675106
ADORA3	5.092324795	4.604025056	4.616105008	5.205967393	4.55913843	4.923625733	4.579634033	4.962582626	5.179815221	4.417788804	4.410449257	4.841027822	4.396190608	4.566295732	4.444904409	4.576354766	4.37381538	4.195393028	4.535966163	4.640934964	4.130385307	4.619414425	4.680110982	4.953138352	4.748995438	4.411084943	4.613751807	4.357231071	4.628232631	4.209452249	4.563771181	4.957630486	4.238547854	4.569242757	4.605400452	4.915814854	4.733879727	4.875453726	4.095498321	4.289988036	4.586149817	4.822293349	4.104037601	4.394846785	4.703596979	4.633158773	4.654328558	5.00396722	4.306881619
ADPGK	6.795496233	6.362414897	6.687553202	6.273211706	6.522497594	6.237368547	6.210516843	6.889022291	6.391920108	6.506971475	6.57107069	6.792607164	6.323370461	6.005977091	6.456816027	6.596692275	6.307096015	6.176733921	6.779960679	6.196549623	6.58551941	7.099995446	6.293100135	6.374645542	6.32269739	7.269043441	6.755082078	6.594640796	6.476141011	6.746875422	6.383114547	7.074384525	6.95948288	6.501001423	6.374475993	6.403979767	6.463403893	6.424455468	6.616685649	6.328519889	6.652754091	6.429197925	6.920950597	6.352814519	7.414939093	6.042430863	6.238347165	6.376081476	6.609079142
ADRA2A	3.813092556	7.568200449	5.400871152	5.2288554	6.4130407	5.901772446	4.525579697	4.244333911	6.398671748	5.907120541	7.36954905	5.046926767	8.516697237	4.785365559	7.576115726	7.604504986	6.043363744	7.459191652	5.582966441	5.323744241	8.718011948	7.1930467	4.257515418	7.331430281	5.645707168	6.34004871	6.726221446	8.054260131	7.544831397	6.044619465	6.443007407	5.434469364	4.763138539	6.240193893	6.182957161	6.653902619	5.471185561	5.626130147	4.256025317	7.922454965	8.06514314	6.540986611	5.20620286	7.432541634	4.175786466	4.258397429	4.88162999	5.824128168	6.5597872
ADRB2	4.600616687	4.843808612	6.696216025	6.10063401	4.611956312	5.21848334	6.908162769	4.954379036	6.776731785	4.536533328	6.308046103	5.173391481	5.52202177	6.394826555	5.823216237	6.420765302	5.950401006	6.709394747	4.43489551	5.920999708	4.467248566	4.549622757	6.572902994	4.79164498	6.043810768	4.381240549	6.758813613	5.546342506	6.362910975	4.56543198	6.093383701	4.763915792	4.301425627	5.788665176	4.619868492	6.352226064	4.661808539	6.961441324	4.044736355	7.574626668	4.22231889	6.397474785	4.41130427	6.375827248	4.625771264	5.518786843	5.000066398	6.704857902	4.662426548
ADRM1	8.283366368	7.264079593	8.306026584	6.739607942	8.50935356	8.109374726	7.644570571	8.08659153	7.284033364	7.615987342	7.499850641	8.069077267	8.278846827	6.848859805	7.717874186	7.563029796	7.304769493	7.869441503	7.991477501	7.288072693	8.222798855	9.461078547	7.228397545	7.668734992	7.242548361	8.380304101	7.228089514	8.872037243	7.969697133	8.868910616	7.643781798	8.229620601	9.181658287	7.949242196	7.68939769	7.445601468	7.121469422	7.401378889	9.383996863	7.660259033	8.046914024	7.348504325	8.746733939	7.751077522	8.495206765	7.209964693	7.788655042	7.275740201	9.449952909
ADTRP	4.823333098	7.154307149	4.745776438	8.335363723	6.570535232	4.487841353	8.152970544	4.52084472	8.034034979	6.657345032	7.741110183	4.387078587	7.641296632	7.713947119	6.218664053	8.422129796	7.664792003	8.077622019	6.057969301	8.030624938	5.848321622	6.139927051	8.232421516	5.914862105	7.995719394	5.277056486	7.933516908	6.455608311	8.125350099	7.800609886	8.252573312	6.63720295	5.083267532	7.859926807	6.315871015	7.845368779	5.46364618	8.130714011	7.354015502	8.143696165	7.541898077	7.747913305	8.413954166	8.73542502	6.05440301	7.301816643	5.755581733	7.956342873	7.473846219
AEBP1	6.975839348	6.760332649	9.787525558	6.077392575	6.817667078	9.205080644	6.651506141	7.757959179	6.595122764	6.334773401	7.3278605	8.348851748	7.476650537	5.94264029	8.911216642	6.490842827	7.749424967	7.074995897	7.483681641	6.672128247	7.20492758	7.627023463	6.448033533	8.250699303	6.465668221	7.269413049	7.299871638	7.069842564	7.085180288	8.245557241	7.062659287	7.922146115	8.001879353	7.701737947	6.397681211	6.899266293	6.070808489	6.20870744	6.956506052	6.628120086	6.822060294	6.822116309	6.154657613	7.036906449	8.989287444	7.143002548	6.55519843	7.096376887	6.841990469
AFAP1-AS1	7.229103685	6.308610524	7.536032656	4.859218317	6.02396026	6.04687729	4.687300278	5.893549147	6.153183714	4.901398631	5.421556029	4.688439598	5.252757785	4.784999882	5.763285182	5.592698282	4.750809052	5.334120571	4.967495577	4.835917232	6.229082574	4.610428113	4.940570442	7.581642059	4.894964628	4.803718298	5.367225521	7.044838417	6.948693258	5.068092669	5.049310914	6.329557097	4.731282962	5.520343634	7.988975865	4.949173246	6.410751344	4.71107945	4.721570097	5.82893722	4.879226292	5.024415157	4.452227601	5.452043566	4.442392802	5.009912357	7.063731023	5.495829876	5.175834958
AFAP1L2	4.332214486	4.769304484	6.105354105	4.748287673	4.250271936	5.530309947	4.473009526	4.688177751	4.401873058	4.887285738	4.103669133	4.494259725	4.331019982	5.019729851	4.940738636	4.091016916	4.41593055	4.247416292	4.911588059	4.837351138	4.640732586	4.202977574	4.503651393	4.736894484	4.350653837	4.244993307	4.168313548	4.07006343	4.258890939	5.331079141	3.811206874	5.124067064	3.997568079	4.351296412	4.874357526	4.327015482	4.307642391	4.271170026	4.084340754	3.983339397	5.28257691	4.434623428	3.348574349	4.281808266	4.019194141	4.334444188	4.543958638	4.879818261	4.244513663
AFP	4.318733412	4.28420294	4.281189592	4.346808708	4.346902061	4.275376776	4.905900051	4.207686901	4.190027617	4.07078053	4.363991309	4.190833951	4.444001484	4.343442252	4.189498331	4.307480377	4.248132931	4.378594002	4.132175188	4.370795257	4.193615213	4.049887876	4.258355041	4.235882565	4.37208324	4.237287926	4.18958923	4.229008935	4.23150908	4.118596029	4.244602168	4.263536404	7.869127492	4.170189875	4.358732709	4.267624823	4.50972632	4.245837981	6.158847785	4.18953291	4.300674751	4.371235354	4.307942253	4.263536404	4.216553959	4.418409985	4.491934724	4.100651832	4.327570804
AGA	4.40161674	5.342076705	6.041868947	5.252756792	5.679117216	6.127905837	6.487282589	5.079418092	6.239288192	5.505150295	6.140047731	5.809080809	6.632613934	5.720973571	6.723872074	6.773164966	6.131426894	6.577222967	4.568066604	5.345891512	5.633801536	5.017522657	6.011901745	6.560014583	6.202924991	4.827140125	6.465892368	6.867177204	7.256255187	5.454935559	6.355578232	5.083662382	6.14964773	6.014322767	5.650629427	6.106787798	4.735291249	6.827732739	5.749467794	6.605253735	4.483700427	6.575181617	7.054032316	7.069089448	6.599313974	5.012528214	5.386132752	6.307968221	5.256636434
AGMAT	5.994613689	6.068435738	4.677983833	5.315679391	5.869087685	5.672051767	4.740261683	5.68625689	5.61179681	6.618206159	6.104672265	5.860395912	7.014985241	4.946743007	5.848043958	6.496289723	5.153425545	6.219704553	6.092819934	5.229744144	6.292788984	5.885735147	5.116546881	6.046256761	5.362721953	6.0485215	5.31480793	6.418379387	6.479125869	6.388147786	5.541513674	6.43945729	7.24862542	5.875048571	5.967100206	5.21583862	6.765682834	5.233474845	7.284473793	6.024693984	6.753270647	5.499148997	6.966275823	6.079540741	5.234562324	4.912779538	5.84555085	5.734806537	6.466670065
AGO2	7.906491026	6.312792006	6.818590178	5.625719583	7.694975769	7.183466406	5.615941552	7.318527701	6.239267658	7.039071537	6.505814937	7.286606699	7.066822783	5.749340039	7.472641237	6.026057232	5.951281525	5.865619615	7.001151678	5.755731745	7.780920298	7.795421805	4.176427258	7.729379297	5.886081756	7.708841964	6.268015719	6.980054486	6.939010433	7.718261607	5.379277877	6.771082309	7.950493519	6.834527437	6.610970047	5.767513066	6.762919092	5.49072512	7.146126602	5.941734087	6.403502942	5.017565199	8.685092145	5.418627888	7.107145753	4.066935622	7.34187558	5.837099728	8.881149733
AGPAT2	7.110662505	7.753175983	7.286980534	6.48019362	8.471249888	6.41447104	7.334640148	7.101914218	6.820349261	7.02553035	7.221963703	7.444655764	7.87968088	6.320445084	7.484632397	7.316751554	6.548041224	7.823464161	7.221155155	6.762180711	7.691667218	7.384158572	6.621956845	7.133201571	6.59414555	8.783163518	7.184808998	7.849590054	8.225535682	7.379508109	7.271311305	6.951902454	7.634198187	7.050447324	7.007103774	6.747272908	7.26549419	6.483449507	8.400252183	8.054166306	6.45898137	6.45327286	8.143634361	7.656746113	7.494887825	7.03080984	7.11484385	6.195959691	7.363682888
AGPAT4	4.019419304	4.056830629	4.672867853	4.208652601	4.011234809	4.392200432	4.666698273	4.042558291	4.127528507	4.160984355	4.249759745	4.490707024	4.091155466	4.2075176	4.311910755	4.135005176	4.440321589	4.251671214	4.236629066	4.36872915	4.395015926	4.306072188	4.151073873	4.360597277	4.36506099	4.004459624	3.955558474	4.138837438	3.965509516	4.325946664	4.185770585	4.03915418	4.335238698	4.286161892	4.120285259	4.188003998	4.342176118	4.570417223	4.316629527	4.034627795	4.19963132	4.323975057	3.737280928	4.37613238	4.33267103	4.273048579	4.11109407	4.452967306	3.990306314
AGPAT5	7.939024939	6.049694586	6.420058879	6.167165521	7.726565986	6.855461279	6.09504172	7.585919413	6.12921072	7.177068031	6.463886666	6.53997106	6.161989724	6.147662244	6.850781736	7.09668501	6.663670025	6.687057243	5.930811235	6.14232415	7.155725459	6.002996128	6.548178468	6.582405717	6.310627292	8.332026599	6.57226773	6.974870227	6.59305157	7.082435739	6.882185913	7.053072586	7.260445651	6.281160417	6.494317102	6.19392583	7.114310336	6.748510466	7.637295858	6.807674062	7.070355938	5.901516924	8.22205293	6.76632233	6.881873715	5.012717586	7.123011277	6.226451413	7.4860324
AGPAT9	4.980588019	6.982684244	5.694640527	5.899262728	5.681045296	4.755389682	7.186424713	6.165753617	7.123685283	4.910152393	6.944107257	4.197856338	7.019831641	6.82562556	6.535003496	7.798472104	6.143452662	7.705667902	5.963133599	5.480607938	4.766353604	4.442475696	6.650872874	6.487339436	6.971634212	4.002126157	5.760970885	6.483739169	7.772353679	6.395637513	6.213848516	4.69231336	5.188938142	6.909312854	5.745454807	5.519256873	5.453221122	7.124497946	4.214428124	8.735376706	5.685066057	6.018800673	3.751055263	7.397948015	3.766160638	6.530785489	5.74023047	5.813219378	5.208493079
AGR2	11.03042765	11.49036665	10.62784915	11.35095034	11.48211173	10.51359437	11.46240249	9.597525668	11.91912857	11.46870414	11.15013041	11.41988081	11.78698802	10.89438829	11.86466771	12.21737143	11.57368531	12.18830305	11.46158177	10.96401928	11.6213891	11.40980743	11.48961747	11.52884685	11.40870855	11.84713857	12.03558	12.05147872	12.28225148	11.52225008	11.88642506	11.22040042	10.0495275	12.16116681	11.82325526	11.49472986	11.00404717	11.66059108	9.203780773	12.18950278	10.93352073	11.45868339	11.2819724	11.97283482	9.751775667	10.11059561	11.18648062	11.40993723	11.23669991
AGR3	7.689111454	10.96556535	9.481447119	8.102576356	10.74405968	9.134907566	8.539879095	4.62862051	10.70786783	11.28908955	9.861124374	7.537472805	10.84383378	8.436073128	10.18336956	10.9278299	8.472496188	10.9901501	8.001716068	8.334379017	10.87741349	8.931115262	9.034921601	10.79940408	9.146059122	10.55711593	10.62111206	11.54394216	11.34001387	10.90056877	10.0398317	10.50557955	9.442961234	9.870148258	10.9866837	9.313185843	11.0494545	9.679310079	8.553203692	11.06002738	10.93322504	9.838840768	10.6937154	10.87670562	6.834889283	5.097620306	8.944983141	8.965841381	10.09454102
AGT	5.668864952	6.86272124	5.758201876	6.052933508	7.173058638	6.997953324	5.24562437	5.527366058	6.507272917	6.34187761	6.671240778	8.261185845	6.793802224	5.460103014	7.311843484	6.969336335	7.202132902	6.997338073	7.267552151	7.242117153	7.236987799	6.041778337	5.816494229	6.832340338	6.075295234	5.676854003	6.212699326	7.37814163	7.696681088	9.154696582	6.76839485	6.230926059	9.899409449	6.823420705	6.45169332	6.846270231	5.519099957	5.987998041	10.06114293	6.708542827	8.23592866	6.982137622	6.552528631	7.099734019	5.538470202	4.781320562	6.331720316	6.839976199	6.95365584
AGTR1	3.769530664	3.819989679	4.052669554	3.890612011	3.617322242	4.630317696	3.928973507	3.787355797	3.90126351	3.631013193	3.88687427	3.971121126	3.531745894	3.896985489	3.957994053	3.83592737	3.566860228	3.667850437	3.617336884	3.745604604	3.583593501	3.745601492	3.808448676	3.603662463	3.743371621	3.5573516	3.77526355	3.548054631	3.591800561	3.508357686	3.622257994	3.689839787	3.594854691	3.793251433	3.599429151	3.65801038	3.887955734	3.941855368	3.545710334	3.694313951	3.708566708	4.062112252	3.496887541	4.031348704	3.498595315	3.757151197	3.638801507	4.145731459	3.386345664
AHCY	8.493989177	7.213640716	7.956460851	6.868669793	7.76683625	7.721450227	7.626511858	8.55212975	6.806054764	7.112594837	8.165348369	7.539977178	9.415862302	7.264036661	7.836302369	8.485932014	7.811384864	8.535009586	8.976871921	6.995136691	9.197068414	8.965546242	7.411933725	7.662485664	7.693701336	9.266865268	8.108984239	9.077788042	8.726391671	8.947890189	8.139369467	8.644532332	9.773133359	8.470330961	7.646649082	7.640506815	6.965188939	7.822961152	8.966891819	8.032176995	7.704443754	7.445486327	10.54070979	8.262911186	8.90505753	6.463499653	7.61109036	7.633790344	9.684155895
AHCYL2	6.584374638	7.504836226	7.014342489	7.429419837	7.036446454	5.980842432	7.320167019	6.156838107	7.457593796	7.526415049	6.391077012	6.664921967	7.525570165	7.2126133	6.770888262	7.668306804	6.685606599	7.764989285	5.928718288	6.812202185	6.781628526	7.729994559	7.772854588	6.864515824	7.401984255	7.709265668	7.229403089	6.965406488	7.739950312	6.98036017	7.383404402	6.200399662	5.57587798	6.775493289	7.07725434	6.697875302	7.768846952	7.28800231	5.427724951	7.559924985	7.210143514	7.249376908	7.794882844	7.637695758	6.541518868	7.49375012	7.048763826	6.809866941	6.23600054
AHNAK2	6.505358	5.540423444	7.818051757	5.250717941	5.859491617	7.256273721	5.209471649	6.783008462	5.181372522	5.181648063	5.384143542	6.045889948	5.490723106	5.348641373	6.430488657	5.134837292	5.83225551	5.378269664	5.657306635	5.208852601	5.596476258	5.465151497	5.279289713	5.943966957	5.322027853	5.222042096	5.239619338	5.551691437	5.372013283	5.822897471	5.014898052	5.025131422	5.0101668	5.395695855	6.03978775	5.274599969	6.158672812	4.895788165	5.014119658	5.418671848	4.903509262	5.602658354	4.844163552	5.457320095	5.311043825	5.748598107	7.859385954	5.403000374	4.929251678
AHR	8.749616511	7.988134474	8.874188729	7.326931186	7.842734391	8.698794263	8.38774128	8.017035199	8.888833228	8.37087409	8.466804913	9.292379341	9.081540214	7.457943847	9.501947019	9.06788298	8.720439734	8.828720929	8.799252768	8.096119424	8.034538941	9.198962074	7.870551496	8.606192354	8.206199657	8.49033653	9.080144132	9.427715971	9.002867072	9.588998028	8.539380267	8.578763058	8.842838929	8.828616568	9.650525092	8.51808468	8.204713246	8.565031982	8.621198674	8.922590437	8.349890075	8.471639504	9.205517917	8.871304831	9.287477087	6.031965738	9.433296275	8.320473893	9.389002528
AHRR	3.451127947	3.675481175	3.614584624	3.978930075	4.316079702	3.339502949	4.137891939	3.175195372	3.743014454	3.604342027	3.828909102	3.726905553	3.707868297	3.70245792	3.868146661	3.899335178	3.597574523	3.800712262	4.494781727	3.809231121	3.653364309	3.769630466	4.161698607	3.344087649	3.717086331	3.621727134	4.067598054	4.242226256	4.01912277	3.604798963	3.813459162	3.414078625	3.870281718	3.789558493	3.43128152	3.759373052	3.94168697	4.259537991	3.550052131	3.770894382	4.307262766	4.008826316	3.53035813	3.691606408	4.390840165	3.763755331	4.003633825	3.861360485	3.406017162
AHSA2	5.239023215	5.104576719	5.183372579	4.883081195	5.202070931	5.749600988	4.746427852	5.239631012	5.066043198	5.225347946	5.584128664	5.174525992	5.995735525	4.828268886	5.246782389	5.063957231	5.366555905	5.058254296	5.132189083	4.914710703	5.868372913	5.116811999	4.826276589	5.278989782	4.686179059	4.919958036	5.637290393	5.209653306	5.082744209	5.461105105	5.089524908	5.158698291	5.132331441	5.323278402	4.824365573	5.738411346	5.880257989	5.298210714	5.109510725	5.234086807	5.230086003	5.020662388	4.729224849	4.757823263	5.922242695	6.042451224	5.051727796	5.134353646	5.16287728
AIF1	7.50627529	6.759659086	6.892046391	7.240799115	6.907808886	7.856687068	6.510174086	7.748611777	7.56475877	7.32586555	7.380200302	8.108911696	6.282137003	6.788937758	7.130468411	6.802122709	7.388670623	6.732675494	6.596648308	7.262122668	6.262088473	6.680177907	6.904481498	7.582628248	7.340532932	6.72141922	7.103109967	6.665366977	6.842065554	6.989718745	7.012079946	7.956383285	7.26614045	7.31181578	6.733236267	7.49607034	7.107581478	7.002555856	6.008588566	6.364604287	7.414682018	7.515183086	6.88319832	7.246645628	8.199780003	6.39793904	6.686484405	7.677603466	6.983543809
AIFM1	7.45499612	7.314049504	6.871523546	7.53524609	7.068325681	6.233470031	7.615101205	7.323049442	6.994415327	7.123449952	6.777753038	7.718428311	7.442517365	7.193351599	6.871761294	7.798016759	7.182670895	8.068438665	6.947505308	7.40770864	7.108598035	7.427833596	8.271031563	7.033555882	7.336322874	7.274764243	7.120091305	7.619475477	7.852707983	7.40401761	7.590778243	7.465560117	7.501140336	7.237870525	7.346829497	6.7210853	6.683438297	7.448698132	8.214731972	7.557435368	7.736299432	7.206110547	8.647777558	7.459996595	7.046432044	7.107990758	6.787636726	7.000178684	7.854248616
AIFM2	6.513356122	6.206152762	6.786062685	5.790559498	6.350937302	6.23641117	6.228741832	6.869227498	6.471094885	6.446868832	6.105490243	6.604501853	6.72374071	5.788753892	6.113173957	6.567581889	5.970301061	6.682256804	6.062889472	5.917206	6.026556767	6.982752282	6.000923086	6.395822868	6.289777926	7.397966163	6.02470191	7.021647143	6.735036667	7.37439194	6.406373859	6.002239022	6.314434677	6.702133901	6.724237135	6.077855997	5.960594571	6.202568754	5.930848601	6.288470141	7.063451211	6.047219727	5.730799989	6.163357767	6.026617579	6.096583616	5.884834094	6.461814637	6.767649576
AIM1	8.185022648	9.15718821	8.563707363	6.500274706	8.801280352	6.74458006	7.141388212	6.901900611	8.119103885	8.891770191	8.110910332	8.346093286	7.970729953	5.383963681	8.226027456	8.87185782	7.284424281	8.909584691	6.196428771	7.336335456	8.336078243	6.109141349	6.059421637	8.916112803	7.70915812	9.384192053	8.335319209	8.093043136	8.888163117	7.965613477	8.445817974	9.301411366	7.011568556	8.706704697	8.770650083	8.29502792	9.307083225	7.776517984	7.225149405	8.511406237	8.876545168	7.104593221	7.258523267	8.822039657	7.93150787	4.772624283	7.347470082	7.764343497	6.956232771
AIM2	10.50828499	5.713300407	8.78569272	4.974495074	6.020706303	5.495240121	4.477291268	9.69067005	6.914572795	5.786980782	6.080467661	6.187397598	5.054790803	4.895700467	7.656839089	5.644081004	6.179725319	5.826590053	4.88608489	5.523396173	4.882572857	5.058388506	5.199780769	6.358294009	5.572235686	6.558439147	5.985203471	5.400107754	4.608421495	4.745843556	5.739945342	7.813398141	6.017585642	6.010767625	4.922838745	5.62937337	5.682124345	5.037676968	4.743387191	4.864787479	5.906230032	5.983719519	4.946151253	5.663193712	7.083645438	4.958497755	6.487504033	6.189611651	4.926629163
AJUBA	4.717451991	3.879794529	6.238411755	4.013124702	4.137356171	5.331207371	3.797529376	5.144805984	3.68722148	4.102035159	3.995024229	4.63645485	4.641484813	4.015564078	4.067196356	4.096534914	4.318485993	3.965288222	4.745699676	4.072377981	4.218518818	4.831189396	3.949642125	4.088168563	3.873158793	5.241135252	3.811713348	4.594806916	3.775598354	5.564945412	3.878039315	4.43650878	5.619017375	3.955008224	4.830922245	3.791360783	4.664039393	4.020649916	4.813710708	3.644881251	4.959902567	3.869856532	5.592276489	3.695369214	5.927165293	3.741963131	4.582536339	3.88111028	5.280763172
AK311120 /// LSAMP	4.039614262	4.165252338	4.147642773	4.230024528	4.270807964	4.928487688	4.158812567	4.168624418	4.242468314	4.157251004	4.402837798	4.875703168	4.1263647	4.358465425	4.949204656	4.065582584	4.353776046	4.016254349	4.218169706	4.29721817	4.085683819	4.068510278	4.320851556	4.356827727	4.290576984	4.063094546	4.152865664	4.216033931	4.169690049	4.376511212	4.1022671	4.094131405	4.236054297	4.312219961	4.124644852	4.241096792	4.241942513	4.170910383	4.108748262	4.079737934	4.311519287	4.311784637	3.98984259	4.177095528	4.17602558	4.340522407	4.175721168	4.460752686	3.965973388
AK5	4.640600227	5.002657456	4.520189576	4.879766859	4.715501476	4.888843077	4.940038933	4.605261271	4.587999405	4.602508135	4.541191194	4.563325615	4.646102223	4.693724887	4.471338961	4.433473628	4.651919423	4.430506839	4.679562527	4.887627795	4.844298862	4.590054026	4.653834381	4.782250314	4.666590327	4.528361976	4.546162255	4.635637166	4.581370662	4.505431529	4.284461074	4.651610714	4.351578978	4.66326447	4.721376837	4.539205778	4.530994092	4.584448628	4.577487903	4.71969937	4.517739187	4.64939119	4.287079591	4.521653296	4.353907221	4.81832465	4.731531882	4.862911755	4.506276908
AKAP12	4.233489571	4.673843366	5.036509934	4.599350366	4.27745432	6.231246536	4.564837297	4.572827041	4.806654336	4.218954859	4.969049678	5.577322396	4.655923952	4.645316637	6.055082533	5.141058609	5.422547663	4.951931093	4.738878807	4.493095368	4.506052361	4.612139351	4.877731894	4.914683433	4.848394796	4.607391052	4.847264382	4.907296688	4.932704349	4.435547573	4.602700734	4.446184088	4.957312088	5.032133819	5.128696783	5.138768354	4.302900206	4.95721713	4.82143571	4.743542218	4.249878189	5.629127192	3.880282617	5.287865255	4.531579465	4.622445515	4.55836803	5.217080372	4.067886643
AKR1B1	9.30022491	7.053594531	7.469718152	8.083434702	7.216354134	7.805707922	8.178733471	8.384452523	7.504805986	8.235238162	7.943640781	8.756322324	7.453383461	8.065002019	8.806605076	8.462154242	8.533581927	8.32166243	8.444966221	8.101695612	7.656012098	8.649931104	8.516818695	7.527112313	8.179999218	7.262851683	8.115965055	8.689792305	8.127569751	8.378056408	8.722407878	8.385390741	8.56232503	8.385610706	6.84459504	8.069148749	6.533556709	8.236031298	7.068537271	8.183305651	7.7175201	8.05217222	9.213100857	8.528460674	9.180328212	8.436514053	6.124859498	8.259942845	8.318660789
AKR1B10	4.690239775	11.64665074	7.013161228	11.94438826	10.85554762	8.790385738	12.05936408	4.801783281	12.16312521	9.521669119	11.45237363	5.972577329	12.19121292	12.00709748	11.43394574	12.50978195	11.87105813	12.4965978	10.39329965	11.39932615	10.40436727	9.618179945	11.76158604	11.05673982	12.2691004	9.012667615	12.04123577	11.91963219	12.56239837	10.64813733	12.32521648	7.841712878	8.559055063	12.36947963	9.618400685	11.72967533	5.644570658	12.33278709	3.917758449	12.28742895	9.374005209	11.60711543	9.761233698	12.37222449	8.675036865	9.519086228	8.477019581	12.04194646	10.44579242
AKR1C1	5.002385992	7.300583818	5.722655887	6.78018679	6.205248915	5.566041802	7.276084471	5.158544004	6.925300764	5.825824	6.782033139	5.97394792	7.329240335	6.987342948	6.518795715	7.03184373	6.458642351	7.20974955	6.092750543	6.842762535	6.6092775	6.641617332	7.063703184	6.318277242	6.92997801	6.4791006	7.018695016	6.732276945	7.134863621	6.775025829	7.124790878	5.846981602	5.913132084	7.044945452	6.010937642	6.910515622	5.122615635	7.31519883	5.836646102	7.088039795	6.541437132	6.708899069	5.119074126	7.098909012	5.551592631	6.083515282	5.222608045	6.753582293	7.141491935
AKR1C3	3.342941753	11.05822375	8.749184285	10.81217107	9.4885796	8.585260509	11.68366941	3.55915687	11.09884204	10.08114449	10.97808994	10.22938193	11.68165924	10.68713633	10.41117877	11.5409451	10.61139178	11.50010145	10.48556118	10.57933414	9.633098461	10.77924112	11.07436802	10.36664284	11.05311453	9.835863909	11.32748705	10.70420557	11.60805166	11.05314728	11.33036671	8.746528339	9.439918362	11.30506525	9.606918578	11.03031775	4.160020379	11.46028716	10.80114437	11.6704297	10.94451976	10.76436407	6.651815819	11.64274932	10.02679282	8.352466675	6.784909226	10.6775354	11.86842471
AKR1C4	4.302348177	4.957184496	4.143568118	4.588759674	4.622658804	4.180157544	5.201549746	4.336955609	4.975521309	4.510322244	4.793118472	4.449777866	5.34231706	4.518379323	4.235784017	5.057184235	4.485950555	4.994883589	4.558041064	4.594641876	4.503641571	4.790357126	4.542930673	4.371633618	4.712556788	4.323007815	4.739110718	4.864229222	5.001337801	5.016975603	4.556323756	4.479512333	4.435571078	4.770940899	4.404383636	4.628039833	4.380923451	4.591016637	5.54493504	4.678953818	6.617929722	4.747140275	4.202784596	5.480742448	4.158703194	4.052170961	4.285167185	4.830201493	7.754673754
AKR1D1	2.815699143	2.83112248	2.85433444	2.727160876	2.787002872	2.748058854	3.087766559	2.833714732	2.820643493	2.821577228	2.829775591	2.768803913	3.026587524	2.796840369	2.656853129	3.038720961	2.834453655	2.957458782	2.874978472	2.859507222	2.751687989	2.75087955	2.878811083	2.788731303	2.765819285	2.755416571	2.829007127	2.764688232	2.80981376	2.876990789	2.633245228	2.943828713	3.729471029	2.778994968	2.706110543	2.826829467	3.030695106	2.889765522	2.795369102	2.734536606	2.851405153	2.864578248	2.884258291	2.879408264	2.902344405	2.974922934	2.772447376	2.96398032	2.728327395
AKR7A3	6.76913476	9.379735232	8.164926375	10.16409574	8.707058533	7.532389591	9.927220212	7.347140831	9.019541562	8.597429453	9.452020714	8.015648465	9.868886705	10.25018858	8.885612103	9.673573331	9.979407983	9.686354134	8.472995167	10.05761639	8.692851572	7.796541718	10.46427606	8.624495308	10.16102384	8.12791424	9.3440485	9.15231158	9.890767884	9.636963877	9.940182326	8.017268735	6.52409374	9.378654531	8.331351315	9.025244991	7.488791924	10.00640472	7.963366376	9.740358759	8.233371486	9.094734089	8.593290224	9.712812659	7.317946618	10.24208073	8.345993973	9.243934354	8.26285248
AL832909 /// LINC00984	5.3125334	4.972632748	6.406692101	5.203199453	5.340648707	6.510252309	5.337071468	5.29141758	5.421624761	5.676845575	5.380567718	6.052712873	5.202710904	5.558017254	5.930983162	5.637997886	5.306114994	5.523614855	5.887360965	5.057830404	4.823641018	5.530151325	5.590908364	5.654559435	5.522477399	5.997530537	5.656843174	5.930281519	5.755627109	6.257872227	5.433873606	5.365619244	5.54968023	5.62978719	5.755916915	5.457956243	4.683701946	5.828513296	6.299829785	5.704752172	5.258026492	5.514074615	5.109880605	5.709695712	5.365577246	5.044863197	4.635539981	5.675689618	5.833475485
ALAS1	7.692142967	8.367309494	8.185004882	8.323233457	8.815785949	8.225153001	8.419463146	8.013721531	8.344544265	8.550240769	8.138136096	8.437324196	8.448996673	8.144837386	7.834499645	8.608720041	8.142515702	8.649925788	7.837444781	8.282161493	7.45540979	8.549841552	8.417022049	7.891281192	8.478433964	9.313751832	8.367559993	8.228083632	8.876225891	8.632142295	8.51893668	8.53118575	7.989477969	8.377034769	9.943270472	8.015230034	8.055209003	8.951510356	9.317857024	7.936137712	8.45671905	8.240287341	8.822771038	8.558861024	8.706175355	8.550152033	8.769474649	8.230367414	8.187609518
ALB	3.292373588	3.361235452	3.132195343	3.446358351	3.411949112	3.142876556	3.825474199	3.281638501	3.385207234	3.243499069	3.596013879	3.126051401	3.27309361	3.707247008	3.065741381	3.104216828	3.401284693	3.152281153	3.323373695	3.412854466	3.223747799	3.163242188	3.725619533	3.190448957	3.30731911	3.161356706	3.33126023	3.294951441	3.112909139	3.623907509	3.318938249	3.243197116	4.811734566	3.164423646	3.239037502	3.578296486	3.242684242	3.210414358	3.18595176	3.264999863	3.105426908	3.245395648	3.04532028	3.18449447	3.012960661	3.411346984	3.202273414	3.193489581	3.524775635
ALCAM	5.265216495	5.330398829	6.554168959	5.788170822	5.690064317	5.906447235	6.12586495	4.480422815	5.784744809	6.154637907	5.834782531	4.983617234	5.483569518	6.261134996	6.014195647	6.169109038	6.375676602	5.891885761	4.478738908	5.611627042	5.920717199	4.330926675	6.507071541	6.345697751	5.88656279	6.24118595	6.251661227	5.750481184	5.839241553	4.585109959	6.237998724	6.062242719	4.865179156	5.715718192	6.092091396	6.128475303	5.877816679	6.220296615	4.215571127	6.246140938	5.800586251	5.929790094	4.379089152	5.901970696	5.416061966	6.073995604	5.648213517	5.898884791	5.530018938
ALDH1A1	6.031141736	8.279989088	8.16858851	11.0626443	9.902048818	5.19682549	10.86516952	7.62626239	9.599083869	6.825933263	10.28191218	9.427753506	11.09902804	11.0307263	9.718171428	10.80220518	10.67814316	10.74524702	10.58226498	10.48704457	7.262243729	11.32318448	11.71675886	7.76232532	10.7387079	7.125564209	10.63549932	10.3777923	10.45499862	10.35197843	10.71922376	6.621713384	8.953589781	10.5762747	8.226934965	10.04767592	5.356368303	10.67937731	11.35616645	10.51990524	8.756853421	10.45249669	10.80696198	10.87737701	11.23817562	10.74633547	5.301485827	10.25043575	10.0803529
ALDH1A3	4.831838914	4.544240732	5.592310916	4.908207199	4.578167925	5.859279547	4.703888572	5.918697825	4.864751985	4.887427703	5.199497305	6.266299831	4.754979458	4.648308654	4.837217991	4.839457384	5.539239928	4.564358189	5.489786167	5.318523114	4.79446029	5.15690002	4.981886297	4.900944555	5.189229795	4.148965335	4.648093148	4.775335199	4.724898274	5.165454787	5.109811862	4.503825684	5.019444234	4.855660185	4.647374841	5.193413664	5.025684729	5.285033834	5.051537419	4.303314951	5.174225427	5.040597618	3.817621795	4.60376801	5.21678751	4.301931688	4.671606444	5.520769791	4.444191
ALDH1B1	6.114573767	5.518676938	6.227729235	5.598722576	5.853118507	6.113982663	6.263518101	6.390301472	5.002829952	5.820682273	5.357082622	6.380881192	6.32955711	5.2023754	6.418539849	5.505435467	5.067453422	5.822021585	5.863144494	5.602909398	6.366540004	6.428766188	5.90161376	5.621291877	5.513488006	7.334594415	5.783266377	6.294795624	6.095637608	6.16127714	5.855331981	6.232305667	6.421638291	5.877878107	5.419110529	5.037310946	5.691400728	5.373412542	8.281722524	5.978408172	5.565241492	5.170309503	7.169262612	5.976229044	5.781413583	6.382893133	5.056929527	4.862361804	6.26858679
ALDH2	8.79992555	10.45082581	9.680222742	10.32520899	10.12649515	10.11839584	10.7431398	7.906727961	10.53630859	10.07882078	10.43997738	10.17672449	10.78003298	10.2952457	10.31056736	11.05959247	10.72664894	11.03074682	9.807514622	10.45633976	10.22640156	10.67626802	10.58467453	10.50560314	10.8302082	10.24879995	11.09524112	10.43073128	11.07382929	10.81831353	11.02780913	10.34662081	9.579985517	10.78376746	9.967939595	10.88926935	9.773404749	10.92377103	10.45646222	10.91091247	9.120664889	10.90287608	10.62853514	11.11234047	10.3869472	9.47516511	9.499788194	10.63419706	10.27740044
ALDH3A1	6.416882441	7.515687356	5.311819691	8.573848513	5.988732161	5.005414075	9.639480581	5.262941666	9.575725513	6.42372395	8.953308159	8.402606579	8.303050659	8.04162369	7.450717231	8.713490748	9.159545374	8.971458853	6.960310532	8.140023275	7.428976652	5.949539527	8.741724699	6.678832131	9.85836071	6.611554006	9.642287215	8.415281185	9.469447191	8.27434311	9.855691389	4.000137563	4.498602474	9.904759627	8.417146071	9.51561236	4.645860841	9.810076161	5.279460753	9.331403849	5.637066598	8.748846104	9.448565992	9.825222652	8.029575895	6.936046325	4.699375692	9.398811627	8.058653419
ALDH3A2	7.758531168	8.088258982	7.251536661	7.826101817	8.164680662	7.239697256	8.299813554	7.014534937	8.179789258	7.433474996	8.090168736	7.956864877	9.068424869	8.049465184	8.035531401	9.063540079	7.722255956	9.106950469	7.580398239	7.782705079	8.099328774	7.463734844	8.454587546	7.786232618	8.265073978	8.151955469	8.841289212	8.221168517	9.494329167	7.935240696	8.670474378	7.903035731	8.055402504	8.651533461	7.839677596	7.684630425	7.08328328	8.304206449	8.614944085	9.126795404	7.877568598	7.666071902	9.583338389	8.795096949	8.159377214	7.167600349	7.054582749	7.938609963	8.435268881
ALDH5A1	5.947425363	4.774276847	5.237445927	5.223352125	5.137758253	5.717385014	4.711663791	6.162855645	4.635950902	5.605985542	5.501425492	5.425362374	5.258159047	5.210754349	5.666663902	5.587938559	5.293353926	5.36579363	5.464791569	5.07461141	5.008023482	5.840182837	5.730363918	5.776919183	5.015827672	5.524545874	5.328238802	4.735913441	5.143427093	5.200874633	5.626713631	5.709480255	6.517030695	5.074630144	4.978350464	4.971495664	4.936357952	5.254262378	6.555080317	5.502188018	5.757990857	5.185495453	6.086920949	5.438140409	5.775449418	5.316746531	3.549667569	4.933611185	6.679942419
ALDH6A1	6.072688023	6.36004781	5.721467338	7.497293227	6.524747908	5.649512767	7.076567647	5.994390101	6.427989543	6.220797946	6.588877532	6.138204778	6.233164158	7.421902173	6.30420616	7.06244572	7.148989823	6.974594151	6.19212108	7.17285901	6.139530039	6.112504813	8.02565121	6.320374374	7.155423602	6.358465826	6.711455011	6.523089142	6.628179034	6.029967881	7.283755227	6.279270613	6.894580264	6.636654736	6.174757136	6.869668778	5.664351805	7.133197887	6.090947785	7.124303152	6.2310406	6.593354693	6.760264524	7.123270088	5.003978611	7.019073373	5.85075277	6.708847815	5.617835177
ALDH8A1	3.27092032	3.230389908	3.038978393	2.939070047	2.960679493	3.442916125	2.932967682	3.082299492	2.934334997	3.134281536	2.856241317	3.508296993	2.830125101	3.114317031	2.886648778	2.998245557	3.185124802	2.950798642	3.209473555	2.885342963	2.885371782	2.934191993	3.016737876	3.018868093	2.975242465	2.94383873	3.070779474	2.951854088	3.025315414	2.998245557	3.022326638	2.937108247	2.894594966	2.85727856	3.082606493	3.067739059	3.119732868	2.839695618	2.864375604	2.701632598	4.956547107	3.083667305	2.727309876	2.835599825	2.885592275	3.122381668	3.105572181	3.181975306	2.981174755
ALDOB	4.210191322	6.644789219	4.186717329	5.62868568	6.635756785	4.064624277	5.009157761	4.232889527	5.594263237	5.26966569	7.058613469	4.146206422	5.837578581	6.440026079	5.928598011	6.536950724	4.343947616	6.520482221	4.247423087	5.151223879	5.137199103	5.60913956	6.433559497	5.92019056	5.681655759	4.712913405	5.829693737	5.434140228	6.939146903	4.498351113	5.785355554	4.751091712	4.970462527	5.741633633	5.192968942	4.557930909	4.895303221	4.621375073	4.25819469	7.298055463	6.830505842	4.670906878	5.129789534	7.311043997	4.293081102	6.870731069	6.356203942	5.250287075	4.643360136
ALDOC	6.668149279	7.965400853	7.534994723	6.568661574	6.56078545	7.412016813	7.88377687	8.080032492	7.464803822	7.94531666	7.630465858	6.726985315	7.950995943	7.301861364	6.759657744	7.144202921	6.189125264	7.325600044	7.9400448	6.513575325	7.26014644	6.801783385	7.318087065	7.185594027	7.439096932	7.158263537	7.55659324	7.222165126	8.473567803	6.640379148	6.962364697	6.757475264	7.515374256	6.831396333	7.359176491	7.018089342	7.675278596	7.515445689	6.660960087	8.138314339	6.309948007	6.38960087	6.225021151	7.228325026	6.125552285	6.486708099	7.667896683	7.25944953	6.850830514
ALG10	3.674019513	3.697223405	4.077526961	3.596259426	3.837773951	3.607122388	4.109305764	3.750247674	3.943958188	3.870156787	3.806367072	3.568799058	3.87718568	3.626217373	3.686869038	3.756199778	3.517175727	3.870049615	4.080720884	3.69149041	3.56451068	3.600957028	3.567702829	3.980193967	3.849112175	4.063667763	3.754919146	3.744041123	3.985965282	4.628575417	3.899263233	3.860198015	3.940048253	3.690046206	3.874704745	3.8053021	4.58067372	4.094015763	3.981596241	3.998455886	4.573841525	3.885663969	3.903210152	3.894884196	3.892405908	3.245629058	3.630005827	3.813393198	4.072052151
ALKBH2	5.959072193	5.433232271	5.960951796	5.113445703	5.839798161	6.163972364	4.687797063	6.97119223	5.360167561	6.264087021	5.221522139	6.072122845	5.57062508	5.022305556	5.823274713	5.515817346	5.311032785	5.586411856	6.264404756	5.229625785	5.654023092	5.628341746	5.456422598	5.807434533	5.355021684	6.099076448	5.325485398	5.914463376	5.753933535	6.178519683	5.58008425	6.498258835	5.871849871	5.696846664	6.303829856	5.343882414	5.935473132	5.932946015	5.835294861	5.503072819	6.901874562	5.271142424	7.378198108	5.89805013	5.995099049	4.787820583	5.684897667	4.819255595	5.390918557
ALKBH3	4.842632879	5.708246166	5.977806048	5.679990522	6.260234328	5.867274459	5.503615428	4.735360205	6.130312921	6.454472798	6.305943921	5.991722069	5.741873674	6.506964138	5.914246213	6.599807917	6.132339022	6.63838438	5.986399104	5.730479	6.229860422	5.600023682	6.117151308	6.428773089	6.034918134	5.787739077	6.298682217	6.122506961	6.493745539	7.08807915	6.494095983	5.183772986	6.044052825	6.423972772	6.003050569	6.167627184	5.532247774	6.462479153	6.48507466	6.489548053	6.588690199	6.104498057	5.917098574	6.402024734	6.530012686	6.377014094	4.728644467	6.422008787	6.14106294
ALMS1-IT1	3.550549454	3.577372261	3.308850957	3.345891592	3.504316062	3.633336213	3.777370514	3.590786789	3.468612913	3.805207292	3.640079996	3.692638312	4.099272173	3.62896537	3.179822891	3.412313126	3.423753215	3.472924624	3.637745108	3.467335454	3.578757231	3.644565693	3.414683483	3.374357694	3.317585876	4.321589787	3.322429216	3.608779685	3.222604629	3.544003945	3.465943365	3.731888062	3.979086134	3.481319308	3.56286554	3.360287963	3.714720596	3.779081954	3.595206067	3.41190321	3.493178074	3.571960404	3.293356924	3.247382261	3.503281578	3.617682164	3.655263326	3.582006039	3.699682358
ALOX5AP	8.915064522	5.523827564	8.034016135	6.854087106	7.469103901	8.492211024	7.219444495	9.787650135	7.943163548	7.63820448	7.221730218	8.262503646	6.547577259	6.020739296	8.275083136	7.198895591	7.360291454	7.039095781	5.930860926	6.455341301	5.657619907	6.800496092	7.460266162	8.483987649	7.485834027	7.485834027	7.344679396	6.965498059	7.426399368	6.945633265	7.242802215	8.506650875	8.112456257	7.508682722	6.979676625	7.588591417	8.104476942	7.085765439	6.533986076	6.579349403	7.509908721	8.049451486	8.280552051	8.478209211	8.966775437	5.865638134	6.393497182	7.451525912	8.172106083
ALPK2	3.823117894	3.904376777	4.136869741	4.162731607	4.012163731	3.941638892	3.894376869	3.792782416	3.893235195	4.088810827	3.84960705	4.17313568	3.834969551	4.189498331	4.160124536	3.847144619	4.014706869	3.545441602	3.732346716	3.756460644	3.819654817	3.985549667	4.343518832	3.913555962	4.188620639	3.791395245	3.787242199	3.843711836	3.692762593	3.833946129	3.848893082	4.364948089	4.057119123	4.044489782	3.748704639	3.981584702	4.217926378	4.125242414	4.070077864	3.756952095	3.993919536	4.163942344	3.956828469	3.741570142	4.375498187	4.594079561	4.034041382	3.995304118	3.782461778
ALPK3	4.174432648	4.216950065	4.294595815	4.287797488	4.079860155	4.981609613	4.041654227	4.27589288	4.054416427	4.118289758	4.088667808	4.467755576	4.244101985	4.314610431	4.30969251	4.012193566	4.253048751	3.966465826	4.364981346	4.251544649	4.193173728	4.041878803	3.918008071	4.158120916	4.258456902	4.140954903	3.999109802	4.154503321	4.057349506	4.264785569	4.048565874	4.27414019	4.137623582	4.022322875	4.102512737	4.078610567	4.060611942	4.199124545	4.479509638	4.096583425	4.274761394	4.085579479	4.022317598	4.285387007	4.038606811	4.521792105	4.084978498	4.210263171	4.097510413
ALYREF	8.801288759	6.323861938	6.703219739	5.873152158	7.973741544	6.559200488	5.934217671	8.373863403	5.487735773	7.825773828	6.03771212	7.902257769	7.304777275	5.32520719	6.929673197	6.964120425	6.442929327	7.198028214	8.123141459	6.622995554	7.904229238	7.393664905	5.289569885	6.988065216	6.281444902	8.426935836	6.927963476	8.05972547	7.012922989	7.446028098	6.672224425	8.380757641	8.143201667	7.65384897	7.044774424	5.502681795	6.690994503	5.348997733	6.614712077	6.475189201	8.18348897	5.81476774	7.992435785	6.765555472	8.293761666	3.99119453	7.502287366	5.827694075	8.210432334
AMBP	4.06259811	4.006598071	3.865643225	4.302177532	3.971770611	3.82154652	4.375965017	3.975700292	4.148843442	4.167679057	4.027121667	3.97942538	4.062602402	4.268022609	4.072383526	4.145631469	4.202016779	4.233413406	4.007970145	4.264192325	3.802425884	4.499030541	4.243732628	3.977101165	4.366307892	4.063801186	4.248847382	4.105411795	4.287932792	4.103754735	4.362172588	4.039556411	6.254793282	4.159324537	4.044184669	4.268011733	3.956439323	4.21778273	4.363048144	4.201157991	4.163191969	4.248141557	4.149961973	4.228644202	3.97026156	4.437072478	3.958192299	4.302498279	5.076533474
AMDHD1	3.017120023	3.195391683	3.046671902	3.181320089	3.095181287	3.186463928	2.977418519	3.129411197	3.185300336	3.212326628	2.853514344	2.902056503	2.85859478	3.20319399	2.95525459	3.12225787	3.078862875	2.856185713	3.002013317	3.20999261	3.406271994	2.896917058	2.873348144	3.50996359	3.017724804	2.92969569	3.073424563	2.98127216	2.968450681	2.933208547	3.067579138	3.009621821	3.889083373	2.916699725	3.002101057	3.125108255	2.973302619	2.973823168	3.346479015	2.888732845	3.076287857	3.257083698	3.031527092	2.688720253	2.952203302	2.814739305	3.235638578	3.400017713	3.008723179
AMICA1	6.557105082	6.462197972	5.803432875	6.259940168	6.604856412	6.289280752	6.750383434	6.817214886	6.971895163	6.244426532	6.770355489	7.006423383	6.464210255	6.120706395	6.636393186	6.573748963	6.604363649	6.724442998	5.722057061	6.728821728	6.498406784	5.862812586	6.447868142	6.676741884	6.579901167	5.881976921	6.726221446	6.40656048	6.619416447	6.533132695	6.673193306	6.869669284	6.612364555	6.816471521	5.811353639	7.03831619	6.443094774	6.336342336	5.864055218	6.378017292	5.530439899	6.645027676	6.184220588	6.735059215	6.934006101	6.785555066	5.68602565	6.385024052	6.660341206
AMIGO1	5.179284963	5.396967085	4.637950848	5.460414524	4.900116434	5.273418223	5.571217536	5.356826062	5.100068305	5.37563268	5.486987067	5.40735588	4.752714431	5.802988428	5.180087819	5.031291969	5.487621944	5.098458711	5.929818075	5.491640441	5.511353183	6.044257944	5.919708411	5.210547996	5.09444673	5.770506862	5.122945824	4.902450566	4.866833742	5.214754302	4.977244093	5.195360248	5.447237046	5.071056543	4.932599427	5.225088073	5.103782953	5.247840828	5.486533544	5.162447271	5.884195184	5.344861003	5.444845313	5.608094431	4.79164498	5.770389106	5.263956213	5.155671057	5.097934181
AMIGO2	4.743238854	4.321787097	9.82892688	5.197623049	4.612953945	8.064195582	4.645829286	4.886698915	5.025335145	4.723184277	6.412348473	6.766160669	5.099661147	5.021757683	7.229662709	6.022209715	6.117546537	5.800767841	8.234033252	5.184927191	4.967155152	6.900304292	5.614777564	6.741625502	5.164226916	5.852708567	5.80985589	5.739555121	5.45688139	5.836742213	5.661789837	6.758953831	6.754941851	6.168586609	5.656284183	5.457409921	5.780246148	5.568994175	6.83815726	5.182428128	5.755442112	6.111891353	5.349306058	6.131733001	8.46897971	6.109738486	6.023000019	6.147415041	6.581001291
AMN1	5.39882958	5.366951709	5.339711796	6.119570734	5.445875819	5.883363679	5.84935521	5.187372513	5.64473261	5.393300523	5.897531338	5.767861702	6.44722094	6.411694094	6.181937315	5.678560842	6.166535406	5.331856029	5.73374669	5.772441012	5.265557598	5.279543516	6.683810551	5.551413665	6.058483001	4.793408502	5.767861702	5.290978212	5.560183285	5.884756853	5.909658642	5.228607998	5.441568025	5.650095091	5.705019522	5.603775672	6.704380583	6.283014052	5.840663731	6.234719236	6.142367115	5.898374476	5.291317307	5.73374669	5.193486416	5.652564192	6.012452746	5.744470365	5.01099823
AMPD1	4.226364115	5.24562437	4.444804271	4.599630158	4.558735857	4.292536852	4.364053998	4.323793727	5.800256666	4.904407421	6.256238439	4.792341126	4.921054798	4.947797369	5.649966933	5.973420482	5.575310033	6.300411132	4.390706556	5.192900456	4.637116932	4.33267152	5.298780283	4.515206425	4.924180499	4.139724102	5.504671094	4.872378807	6.601572663	4.480180143	6.420206946	4.351397961	4.342908542	6.250560368	4.673535444	5.95077519	4.413297094	6.050888093	4.068038151	6.023100553	4.654550458	5.387986625	4.491951567	6.697585492	4.209010724	4.75792659	4.151698586	6.392555539	4.439878996
AMPH	5.119727878	5.309524585	4.949441327	5.719323239	5.389816345	5.762451615	4.80369132	5.176567679	5.441485526	5.133070486	5.320201225	5.349926925	5.019315461	5.886647557	5.351256926	4.846526566	5.641198166	4.772023611	5.57089906	5.157791675	4.909582098	5.015617517	5.210425438	5.228230803	5.523536232	4.633068453	5.232465403	4.94904982	5.013060335	5.108355187	4.893664717	4.945207421	4.910883828	4.957351976	5.230949586	5.317843679	4.957626139	5.334744162	5.149435303	4.994294355	5.491163569	5.624007862	4.319003436	4.935383135	5.04580943	5.612230408	5.233095522	5.129038698	4.714774274
AMT	5.64536096	6.491282532	4.91000513	6.6172626	6.988039801	5.591717033	6.566718238	5.764027263	6.171549809	5.751447345	6.614821647	5.599326721	6.05657898	6.276900501	6.094290194	6.120169138	6.275489208	6.469698029	6.686384871	6.274391549	6.739582648	6.605403399	6.764491229	6.24936824	6.600174792	4.861134468	6.795381863	6.507386878	6.49776003	5.475429731	6.579292835	5.40147514	6.892282462	6.308543638	5.781961322	6.467592745	5.585798316	6.577676809	7.508571155	6.742676548	5.576017807	6.121623428	4.973486862	6.488409712	5.847784326	6.902432248	5.577717519	6.13794271	5.608690995
AMZ2P1	6.087221726	4.937689115	5.705791845	5.921763338	5.738369366	5.636370875	5.624160549	5.807638277	5.47324382	5.374545483	5.753432849	6.44971224	5.595986363	5.99241558	6.548911045	5.849373133	6.126164194	5.78423612	6.589772096	6.006410676	6.333970634	5.969442997	6.278005844	5.707383816	5.753256542	6.6205375	6.052224088	5.808341651	5.688246696	6.212229295	6.162743738	5.971092134	6.019562471	5.812807044	5.707863278	5.877516892	5.459676498	6.297482875	5.953253916	5.788567956	5.853221748	5.611404419	7.276617505	6.095044935	6.293860263	4.94296205	5.546746962	5.627916781	6.970317621
ANG	5.527216602	8.86950116	6.55811655	8.089253029	7.854872333	6.062530673	9.359033857	6.633854415	9.636940695	9.125824556	8.576892667	8.272543151	8.498638938	8.299376571	7.301887944	8.881987255	8.027312141	9.009176977	6.870802649	7.955311775	7.849521289	9.714073027	8.717987826	8.411242694	8.807501127	8.418313481	9.127850912	8.564768965	9.445337341	8.030827864	8.788526661	5.52754407	7.708035395	8.62448802	8.894285488	9.26299787	8.605342033	9.176758952	5.964463812	9.501126806	7.558749591	8.54979529	7.383064657	8.699531608	8.028314447	7.005315614	7.420271531	8.298907716	7.867893353
ANGPT1	3.282337597	3.566649572	3.552991329	3.925788929	3.339714243	3.923394188	3.665496591	3.261382341	4.045418856	3.339575503	4.051645077	4.210480687	3.435238637	3.566822182	3.882008477	3.825984073	3.95314216	3.603863973	3.487378712	3.649782827	3.318086659	3.370848154	3.689834608	3.497310814	3.773157086	3.152292737	3.865029396	3.526065946	4.091398824	3.627771787	3.728207549	3.273999209	4.386171462	3.668194954	3.678484694	3.530004117	3.224035231	3.806580202	3.36349034	3.839524194	3.511005839	3.662323925	3.087997796	3.613896378	3.301184515	3.762268714	3.372838449	3.886544044	3.45708337
ANGPT2	4.548156848	4.355959011	4.649824867	4.05196972	4.437083223	4.977725133	3.931842906	4.828870785	3.981112028	4.054752087	3.99465605	4.771749666	3.95064796	3.876549625	4.494744821	3.998924013	4.296056448	3.941315165	4.620534297	4.239991619	3.979295651	4.729868649	4.121616694	4.249128805	4.002783146	4.417761528	3.980531786	4.185721386	4.027244319	4.697007899	4.037781341	4.676630753	4.585523053	4.095058203	4.344514361	3.999260122	4.111690195	3.873797274	4.433166113	4.022494953	4.63343874	4.181324238	4.361158433	3.897098414	4.245801311	4.280487436	4.204584281	4.020980831	5.252898465
ANGPTL1	3.252787035	3.572877438	3.572770235	3.430928027	3.491676794	4.614509153	3.704110192	3.292333578	3.639451305	3.254837374	3.804044949	4.177649079	3.417966677	3.464502368	4.791349871	3.663532041	3.705822571	3.644775764	3.372330684	3.355778329	3.693065361	3.634309484	3.983131079	3.526824111	3.914605728	2.970857137	3.693915496	4.059881142	4.47452347	3.399742096	3.579383574	3.390016802	3.586969275	4.194441285	3.313663306	3.512286792	3.279365197	3.89283967	3.296288279	3.521622572	3.332799244	4.043846332	3.048819327	3.88070515	3.541259651	4.182306614	3.253565762	3.793364581	3.213300899
ANGPTL2	5.882307288	5.860961572	7.199386732	5.350947023	5.65451404	7.311208547	5.250290068	6.527895291	5.308396931	5.485052514	5.784851261	6.633413874	6.023204016	5.552344747	7.100729614	5.466622754	5.88178275	5.570410685	6.03747912	5.532391762	5.720614656	5.601062057	5.487893865	6.950887004	5.507324319	5.8571722	5.700762298	5.848768786	6.145937657	6.337796522	5.522674248	5.880757192	6.154901665	5.780188297	5.760968626	5.65753361	5.521706396	5.592615736	5.559173904	5.446610257	6.027387033	5.937770371	5.331164787	5.734520783	6.471310936	5.618941497	5.647202987	6.004802309	5.632243367
ANGPTL7	3.879822125	4.105124073	3.919043499	3.851334718	3.993477657	3.943849821	4.131883092	3.940815058	4.00130451	3.970866354	3.675050235	4.029484069	3.716282807	3.607794242	4.000604459	3.717765869	3.846868104	4.126673542	3.642445877	3.821452147	3.703324295	3.85401964	3.851334718	3.801061077	3.797256678	3.667444925	3.955777354	3.767679211	3.828972522	3.792987977	4.023299249	3.718797464	3.611270369	3.586773825	3.893182461	3.989862639	4.049851416	3.745998979	3.908603328	4.00246802	3.755378078	3.972765225	3.671411408	3.89551047	3.68164378	4.556215207	3.788316613	3.89489652	3.740243871
ANK2	3.504177235	4.029842867	3.772237031	4.022142647	3.973645686	4.404231341	4.002021475	3.810394907	3.914292928	3.709942455	4.177411853	4.431966894	3.92760419	4.014931554	4.732781575	4.093990061	4.139875797	3.904265072	3.739651543	3.845721774	3.857018452	3.676115621	4.218285112	4.077561674	4.110460003	3.622470562	4.121987874	3.925346509	3.98854682	3.743011918	3.919541641	3.625713458	4.1604424	4.042458493	3.641870368	3.915968922	3.722086283	4.136786709	3.464726939	3.895191292	3.646906207	4.306909833	3.449627869	4.177447764	3.837486646	3.993068698	3.767209387	4.211365596	3.575007109
ANKEF1	4.745718329	4.832169777	4.688627763	4.856489121	4.773538875	4.670663172	5.162284723	4.817645209	4.577115575	4.640174849	4.486185808	4.625611777	5.032712942	4.512696101	4.556992662	4.80843457	4.724827046	4.724287712	5.348763201	4.983563993	5.350988028	4.698009819	4.750104737	4.712469402	4.538605819	5.988845214	4.840978749	5.320559269	4.838165553	5.462241387	4.607717097	5.260797157	5.265820111	4.80909734	4.581503144	4.763338826	4.99955947	4.559356168	5.179515294	4.988707243	4.819659035	4.476118394	5.883868363	4.643411658	4.337545105	4.790384283	5.041977633	4.567078471	5.9711478
ANKRD20A5P /// ANKRD20A5P	4.430640264	4.822994266	4.243654804	5.10852881	4.335019993	4.020564987	4.052143969	4.461604718	4.370495208	4.485355465	4.283496618	4.372610291	4.107507658	5.021507604	4.373589652	4.547648851	4.813505112	4.58310977	4.474152184	5.148220736	4.442079211	4.379018392	5.089938524	4.251710318	5.03996032	3.833062158	4.300722938	4.725954224	4.705863557	4.310863562	4.58498471	4.342438653	4.769022204	4.357368336	4.725821369	4.461604718	4.414954694	4.955069553	4.189945934	4.841650874	4.184639621	4.437233779	4.190581121	4.593029498	4.31907132	5.188529037	4.373225705	4.349648046	4.013809754
ANKRD22	7.097318245	8.251948671	8.119431671	8.969374055	8.693314677	8.845782643	9.498894423	7.936174306	9.202974445	8.995110974	8.541668862	9.317738738	8.120976392	8.866114818	7.826763045	9.014629209	9.002079283	8.93917732	8.590332795	8.804308975	8.407802714	7.618490738	8.96789249	8.793204527	9.22164096	9.122211227	9.039664307	8.550023342	8.629133628	8.530036236	9.252024342	7.980970641	5.955022357	8.9095808	9.375369855	9.235683567	8.671940846	9.445160074	6.142370802	9.043812441	7.310949714	8.508962386	8.062751365	8.632203992	8.941217752	8.447503149	8.083216138	8.904476139	7.54164826
ANKRD29	4.060775668	4.237542004	3.968955314	5.629412413	4.011973087	4.315054785	5.422171983	3.890116679	5.123909193	4.159422353	4.925269866	4.42369173	4.828762414	6.289277567	5.299266281	5.037188846	5.367580143	4.748861757	4.329480841	5.221734325	4.062956487	3.818612675	6.473801594	4.101571585	5.35437786	3.771952146	5.669039444	4.331542678	5.204526007	4.578270262	5.220699118	3.942003531	4.056410652	4.779985377	4.375137468	5.005200251	3.924508735	5.923099907	4.101200192	5.654812297	4.793276176	4.861873262	5.265144283	4.494620782	4.855608948	6.178710005	3.67918112	4.954126164	4.868127335
ANKRD35	4.611815253	5.165582535	4.857248351	5.075986785	5.189364904	5.412019276	4.921673833	4.966704226	5.058386827	4.669032967	5.348824235	5.220783345	4.914617094	5.261574825	5.350369337	5.320164566	5.463492535	5.675043254	5.072584993	5.675717645	4.907584507	4.927137735	5.077665013	5.038216949	5.442082999	5.062020549	5.178192113	5.207018132	5.011409311	5.14529981	5.371936387	4.847347038	4.975840767	5.526034114	4.720504773	5.474251678	5.075986785	5.232046108	4.943807936	4.844758085	5.014074511	5.096165465	4.817838934	5.398514575	4.945548466	5.074415561	4.745843556	5.774931982	4.772471722
ANKRD36B	5.478649599	6.313723614	5.614776609	6.531524698	6.153112638	5.636646699	5.407262561	4.98834482	7.147347642	6.199755747	7.16149252	5.631465245	6.23352624	4.346913561	6.665488991	7.073278661	7.082883106	6.387138848	4.65170391	7.603769969	6.513714343	3.996036195	4.605563558	5.950655484	5.51678346	5.223851064	7.435519497	5.251681957	5.651748565	5.338462562	6.719568531	5.041260388	5.2515353	7.608366581	5.840768383	7.023771313	5.117693558	6.064371112	4.743164862	5.767434778	5.300848085	6.722856471	5.040196844	6.053139019	6.885994662	3.604092479	7.421922101	6.52355122	5.16547116
ANKRD36BP2	3.674874648	4.097085396	4.224688505	4.849160208	3.984254595	3.708270635	4.247805468	3.68979545	5.552534208	4.178056641	5.950984384	4.32917864	3.947772916	4.072557985	5.021746949	5.635105255	5.663773671	5.610363444	3.672555561	5.249214778	4.370452816	3.466920347	3.968070452	4.149844522	5.114986029	3.623477898	5.545145856	4.156139495	4.676116621	3.939067422	6.064976665	3.914334211	4.309481718	6.082516473	3.778519162	6.00130525	4.018280813	5.30907806	3.473282007	4.262245047	3.949257942	5.705228268	3.775712729	5.069284429	5.28817923	4.352533312	4.17867766	6.186700833	3.842332613
ANKRD36C	3.246889259	3.274448744	2.977930143	3.723699035	3.240788639	3.086094712	3.397088922	3.109457414	3.983112844	3.165224129	3.408049537	3.118883206	3.213298725	3.001072798	3.243148839	3.949588151	3.786191926	3.58950851	3.114993649	3.906517507	3.215202075	2.932415082	3.180889186	3.130709676	3.336864565	3.106618881	3.609886777	3.063297361	3.061111661	2.941367587	3.844602468	3.105203583	2.840678768	3.960290217	3.149060476	3.929530705	3.298667444	3.685212545	2.982778804	3.160846307	3.537592807	4.437402422	3.190624916	3.153435391	3.396539247	3.261525218	3.589338859	3.811484086	3.114884238
ANKRD45	3.276706537	3.173320631	3.041169373	3.253520383	3.468343131	3.049827122	3.054120398	3.499619864	3.203900952	3.601140343	3.221067517	3.21714192	3.27599396	3.017227864	3.201350542	3.354798789	3.133610439	3.142792914	3.090518016	3.291764597	3.129904527	2.998954854	3.196510957	3.141157309	3.122100209	3.398106117	3.117258933	3.14452062	3.212850307	3.10313079	3.075856533	3.138995742	3.083351676	3.115729239	3.236510231	3.209460881	3.299291967	2.964178711	3.565779144	3.243597945	3.239010049	3.076984437	3.032926996	3.043162212	3.115330636	3.40876428	3.277404094	3.040197304	3.158371225
ANKRD6	3.406295554	3.602278709	4.107487753	3.78103847	3.593244688	4.137953408	4.042547386	3.467437995	3.645635095	3.506233118	3.757263892	3.849865474	3.575224767	3.78008436	4.39187308	3.724010673	3.855218603	3.625903287	4.394789912	3.607994795	3.53540394	3.624755117	3.754921512	3.706132644	3.796175803	3.329699489	3.667901231	3.808321692	3.688996096	3.425828443	3.773277524	3.602457667	4.563277231	3.921638782	3.619651127	3.794336684	3.475750631	4.040717294	3.303900963	3.775514728	3.444872724	3.957758165	3.286153018	3.874765554	3.584370132	3.961360667	3.4149224	3.771912577	3.63762525
ANKRD65	4.031255699	4.021168788	4.8138123	4.431026854	4.120643687	4.327882508	4.512035468	4.14984363	4.228720443	3.833541492	4.21392809	4.361798526	4.177557597	4.532667347	4.367857501	4.283018437	4.550516856	4.495175663	4.17857376	4.608795876	4.167690657	4.247099596	4.546629425	4.069320149	4.309292618	4.171232733	4.395559763	4.361763687	4.344845639	4.402233493	4.849945138	4.071789814	4.201473633	4.419877695	3.912161039	4.33120951	3.917687622	4.239026413	4.209588511	4.198671935	3.845110427	4.522776645	4.205972666	4.578454503	3.979526479	4.655521623	3.939802799	4.344201252	4.274723386
ANKS4B	4.974826726	5.478856868	4.533989798	5.134406061	5.679375973	5.154706946	5.154706946	4.801432916	4.988876782	5.954551173	4.900952298	4.87551094	5.31612391	5.304759087	4.893829807	5.337216644	4.753909994	5.273939408	4.935819049	4.789244499	5.183841911	5.528032313	4.997081517	4.918848855	4.890044781	5.802291269	4.986166444	5.391173864	5.370942831	5.378992717	4.874373071	5.241775654	5.011979733	4.877780928	5.151820316	5.044951502	5.471650396	4.668097818	5.89566565	5.413541255	5.802024266	5.043980123	5.495950096	5.588183154	5.154706946	5.778608846	5.248197944	4.940417055	4.93188056
ANLN	7.945343139	4.75676439	8.059553059	4.951475219	6.646145026	5.443329269	4.508317873	8.17079799	4.919289194	6.147667829	4.74351639	5.882029174	7.247832906	3.884224451	5.812014876	7.231550517	5.37935526	7.391365666	7.573413215	5.263239489	6.574758725	6.786107179	4.153752089	6.560315225	5.196876162	8.627145806	5.247317014	7.197471946	6.320537471	7.230520314	6.51066738	6.871753282	8.600597826	6.596327791	6.856877488	4.982267415	6.594411517	4.567078317	7.875410349	5.327914985	7.041590638	5.092719142	7.868973486	6.182854894	7.227160841	4.076315887	6.412075088	5.75826619	8.929430744
ANO1	5.278764587	5.452525264	7.151530348	6.086340555	5.782579802	6.386220496	6.181976187	4.566007681	6.135534189	5.537611289	5.415504437	5.856417037	7.671440414	5.611478665	6.66858219	7.069134589	6.324085636	7.282331273	6.500237832	6.334231219	7.033679859	5.355953602	5.330346363	6.502272195	6.453014822	6.820896924	7.222796005	7.089941678	7.027031943	8.562059539	7.067731447	6.599933423	4.951132553	7.533387738	6.204292367	6.33152447	5.138707724	6.427932211	6.01790447	7.399050435	5.847779127	6.466316584	5.504859797	6.869574419	5.421045941	4.528667301	6.527312167	6.231745534	6.697634208
ANO3	3.121030607	3.069504604	3.261645714	2.989120233	3.033203137	3.050169906	3.233556585	3.029952442	3.068022763	3.024308522	3.018318841	3.133055845	2.997428752	3.077548403	2.98247565	3.109587455	3.201660924	3.032311306	3.328329504	3.027970819	3.215695565	3.337606673	3.055509836	3.102355718	3.022268222	3.065136428	3.006777324	3.121081074	3.069063189	3.150749478	3.010457182	3.047780096	3.438070868	3.000126726	3.04948569	3.07818921	3.377579523	3.224861885	3.155804654	3.148184351	2.949179197	3.016295328	2.990424765	3.008528727	3.086206941	2.879092729	2.940661962	2.978102835	3.102897547
ANO5	3.886175742	4.495631794	3.416913153	4.604421835	4.038832934	4.159180261	4.343926431	3.687651986	4.221558914	4.848562984	5.14613096	5.001769894	4.035051524	5.048344874	4.508499986	5.389929199	5.159395713	5.232090468	3.822102306	4.498488851	4.543714514	3.779871929	5.049874139	4.561674778	4.459620216	3.526873653	4.653614312	4.591756174	4.934524395	3.871229456	5.069731416	3.57817084	3.903577696	4.349581199	3.947215982	4.923120831	3.798661164	5.3215528	3.357626574	4.995210178	4.208615799	4.797420699	3.213708557	4.730683526	3.682274135	4.438423521	3.996509457	4.740037402	3.414880569
ANO9	6.216374582	7.126763858	6.587034749	5.907549192	6.906381257	6.132262828	6.900996243	6.906659637	6.184844796	6.64632676	6.812877518	6.083017756	6.539913761	6.222824989	6.390730071	6.287257044	6.092035351	6.56151387	5.784539356	6.540881491	7.4194053	6.426566833	5.887598192	6.469574701	6.229771423	6.678293613	6.193862424	6.287345362	6.78349811	7.311528591	6.512703606	6.963675786	6.610238089	6.553856116	6.201270444	6.754590471	6.467427661	6.090808809	8.549800686	6.565525507	7.066618986	6.215555604	6.54616406	6.756882418	6.872947763	6.638257456	7.366049704	6.245761644	6.768217155
ANP32E	8.658917259	6.484727571	7.609741838	6.634117672	8.116041263	7.7740943	6.027790377	8.091074079	6.99681632	7.615059412	7.047958216	7.847717572	7.511259806	6.02286946	8.367528959	8.535154758	7.066784359	8.198986384	8.031932328	6.657469627	7.264911434	8.213017535	6.45852909	7.94287118	7.114339155	7.616806317	7.363099808	8.358548376	7.657923126	8.801975646	7.738039255	8.538029176	8.865763089	7.650429964	7.713364775	7.183628702	8.284111214	6.942289406	8.20548051	7.610825231	8.010439602	7.394377201	8.63264539	8.108142616	8.386669454	5.115343779	7.73887731	7.001670864	9.058818788
ANPEP	4.409714213	6.262061258	4.107447096	4.189626896	5.940364833	4.567056066	3.907281513	4.215212519	5.401743167	5.89877282	6.193255906	4.21808639	6.020412274	3.938715016	5.903442239	5.808129396	4.149365795	6.036265523	4.727122883	4.236521445	5.113162493	3.964368406	4.60425384	5.764772115	4.104863387	4.281959962	5.63386972	5.718654693	6.145240454	4.700276689	5.483095806	4.959315005	5.448832393	5.476977359	5.178340637	4.195016918	5.988610792	4.058412856	5.261709853	6.209717854	6.104730332	4.139913765	4.172117781	6.310053684	4.393683883	4.145176302	6.05209491	4.97223593	4.371417316
ANTXR2	4.566951065	5.534719805	5.696332878	4.415959423	5.44554976	5.940086281	4.814733549	4.740298857	5.060098064	5.198312732	5.285123254	5.601636312	5.136973328	4.551060647	5.868004601	5.366480656	5.135782659	5.376468384	5.025589724	4.529101212	4.714819505	4.555447543	4.865126317	5.705825714	4.688817795	6.358544168	5.09011177	5.24173759	5.332331296	5.459993743	5.199269427	5.58491359	5.05597366	5.05725499	5.662681971	4.97083459	6.472707672	4.834397076	4.891708178	5.136196825	5.464602086	5.013674422	4.558964047	5.472119226	4.930588769	4.489573088	6.832106422	5.136939846	4.580393834
ANXA1	7.00357718	6.034947362	8.23030369	4.916589529	5.949989563	6.548452824	5.026373115	6.742048615	6.100808421	5.96945889	5.686757647	6.482208041	6.615232941	5.204285533	6.66453873	6.200700024	6.113021508	6.068162301	5.813053664	5.053193676	5.35001043	5.866762192	5.403461535	6.74071217	5.255608022	6.678585795	5.865354172	5.738423737	6.318250643	6.295618611	5.55306278	5.887386399	5.907443462	5.986118436	6.150634555	5.432471634	6.093418032	5.550579156	5.189552935	5.794668913	5.443517597	6.205995885	6.028470834	6.020242017	6.584661609	5.081190344	7.029296679	6.192678572	5.563609414
ANXA10	7.694351683	10.92750822	8.52247864	11.26104031	9.381995202	6.817350902	11.46997921	9.989855948	11.36511681	8.457377016	10.8448808	6.783812071	11.32709456	11.31355332	11.30020261	11.81902299	11.21516186	11.86187574	8.920328581	11.17844751	9.665937877	6.887099771	11.4568418	10.49358024	11.25957624	8.860929376	11.65014169	11.27040992	11.76487337	10.37639837	11.60874991	4.78321553	8.157751286	11.53216077	10.47819716	11.13734849	5.432153509	11.47157097	5.024422548	11.8317128	5.378797361	11.17358818	8.86216285	11.57878052	8.19021991	10.92366827	8.212455411	10.92393961	10.14752452
ANXA13	5.244178979	6.456397402	5.137634341	5.934663855	7.869713013	5.788856431	5.359754301	5.074975709	5.498886631	6.894807788	6.84818193	5.375084177	8.787975624	5.670971826	7.497796808	8.06987135	5.352926859	7.441742118	5.674076471	5.804291733	9.817673994	5.245911628	5.598099322	7.147905417	5.663986921	6.514077603	5.411047828	6.149829555	8.023983931	8.331907206	6.350460312	5.011336181	6.388153327	5.925105704	6.016068315	5.498685509	6.625838982	5.277274871	7.313337521	7.463470919	7.123171492	5.783485042	8.036389422	6.420558957	4.954160077	4.853393427	5.986514267	5.578436224	6.097252502
ANXA2P1	5.397067494	5.07130641	6.273128145	4.185015087	4.890999953	5.6995863	3.664761606	6.056145964	4.846891339	5.518174975	4.301824945	4.430994081	4.753128761	4.468861275	4.739522528	4.622274861	4.211121862	4.911765455	4.816328397	4.50369642	4.612586595	4.313951154	3.919242176	5.559739287	4.771380951	5.194690286	4.255977714	4.725235964	4.356830859	4.994077497	4.432102237	5.045758653	4.483012005	4.517466959	5.647476234	4.743774544	5.712995068	4.298457732	4.476371726	4.96828987	4.947908841	4.858014588	4.169297208	4.483944817	4.436085994	4.469470938	6.575734287	5.099511192	4.632990601
ANXA2P2	10.19079719	9.874694449	10.96209824	8.887412918	9.814124652	10.34091339	8.823211017	10.54667143	9.541802001	10.24901594	9.073768436	9.55024953	10.08533048	8.538936677	9.758582739	10.10007561	9.307077017	9.907350641	9.679632192	9.268855189	9.734344981	9.619647299	8.874154453	10.22737942	9.263594125	10.1945918	9.16161827	10.08360686	10.05041923	10.02506522	9.448915685	10.12603309	9.72556936	9.567980215	10.36915378	9.402972156	10.55383583	9.427993865	9.703874283	9.745410076	9.51009224	9.511198957	9.574695104	9.745709334	9.69613236	7.88659389	10.76272058	9.354608583	9.670945599
ANXA3	6.708948614	8.05021006	9.828491276	7.989111282	8.499098462	8.733765096	8.90326788	7.026460448	9.219740063	7.958831869	8.298173967	9.126463724	9.834737932	8.663449279	8.465685804	9.408191514	9.002557048	9.389068156	8.565056544	8.610326591	7.721983668	8.801199065	8.946433178	8.941001471	8.858355648	9.351983349	9.164303462	8.858526656	9.474553958	8.921622674	9.240169478	5.888570934	8.736534752	9.13636107	9.670564298	8.884181337	6.102021152	9.440397606	8.537555413	9.678436871	8.220089494	8.897092107	9.65230811	8.980710883	9.241372942	7.242476609	8.588249212	8.688016187	8.633802438
ANXA4	9.458405622	10.39958424	10.22237945	9.777511362	10.64204699	9.282824098	10.27534882	9.009594171	9.917014433	9.905430976	10.27356112	10.314944	11.37177396	9.135220234	10.8135704	11.19258302	10.1410672	11.15374403	9.701813808	9.883962999	10.94905194	10.942313	9.84215292	9.746298376	10.03570289	10.71911182	10.48040243	10.77487638	11.18725153	11.60369923	10.77521541	10.77652963	10.42424723	10.55967346	9.854749445	10.26198686	10.36508164	10.11942174	11.10020417	10.7778192	9.886466799	10.14298084	10.5062193	11.21887964	10.67095475	8.332459192	9.753582747	9.831854574	10.94869429
ANXA9	4.495186506	4.819206507	4.546549116	4.941677401	4.833684291	4.478163609	4.679357511	4.483161151	4.515223104	4.468076387	4.636112626	4.595474866	5.915125515	4.929158694	4.523992943	4.565200341	4.59042362	4.403091019	5.212967483	4.939079696	5.267042472	5.218443889	4.761270375	4.592113061	4.773146779	5.067149819	4.584093286	4.881579461	4.677306082	6.308526453	4.563999859	4.628925465	6.146483163	4.698397606	5.045729759	4.648274962	4.99213994	4.573285821	7.306475794	4.619088391	5.225579231	4.987496844	6.569377215	4.525561326	4.541047083	4.654002324	4.775328816	4.768076587	6.914785352
AOAH	5.622142857	5.297763846	5.031406179	5.14995445	5.066620095	5.019265899	5.503564392	5.66731988	5.274257159	4.979353102	5.333399649	5.858146255	5.233070908	5.084207175	5.851662926	5.474914473	5.714948589	5.650592548	4.874439648	5.404566024	4.650376401	4.98555788	4.873896878	5.092687926	5.275881704	4.997043495	4.986424571	5.444993435	5.243946642	5.649026156	5.827183279	6.108066975	5.525882659	5.889806367	4.976641931	5.471952342	5.390240064	4.899149789	5.194694847	4.671963346	4.836404172	5.400228494	5.711228297	6.164612461	6.480881318	5.330162602	4.701512024	5.440546096	5.261726464
AOC1	3.89330259	10.61141982	4.047275302	4.857431859	8.941155828	6.541018721	7.481471102	4.774693887	8.68748903	9.096471773	9.830389313	6.473454738	10.10647053	4.876532198	8.705240625	8.738292278	4.649222524	8.931023443	9.614556793	4.538112654	9.81059926	9.756282971	5.546549733	9.485160461	5.700034477	10.92438089	8.773413862	9.198122669	10.3750226	8.650916347	7.744240605	6.286025258	7.090789561	7.322624016	8.263921473	7.429605009	8.508268724	6.398770909	11.54819937	9.729852957	9.199546286	6.526035597	9.005654202	10.09151209	7.670963816	3.991217422	8.368152617	6.599133822	8.745558161
AOC3	6.080418246	6.909498918	7.156501088	6.246872558	6.377859053	7.846471238	5.846586256	6.120676876	5.914990509	5.040510847	7.361053813	7.936208115	7.075202002	6.533154122	8.353669302	6.795117543	7.766968348	7.059317453	7.100134148	6.348636181	6.928776784	6.083195508	6.809660377	6.488051366	6.666772662	4.944330728	7.19783515	7.331029719	7.10614218	7.018878666	6.833828629	6.562830625	7.034022861	7.454810741	5.344227224	6.846361338	5.106744914	6.640451574	6.647662925	6.564997837	5.344355711	7.252950702	4.951334546	7.094359052	6.905074544	7.094143564	5.741469259	7.136444246	5.553024512
AOX1	4.716059567	4.921344705	5.013300766	5.292614568	4.818920016	4.692343403	5.094849056	4.809909415	4.775062094	4.832960148	4.981668675	4.737361777	4.690982572	4.985483592	5.519179076	4.864527522	5.27092218	4.633469312	4.969588383	5.276932713	4.795324683	4.708820607	5.150308756	4.93877386	5.160007265	4.512097652	4.830808527	4.515542368	4.702885259	4.521241599	4.613638127	4.870382124	5.242520571	5.305280384	4.879107892	4.758043091	4.624737086	4.891857922	4.62148324	4.771654361	4.878136851	5.532351607	4.296873341	5.025076128	4.609353467	4.779187369	4.807438478	5.911239281	4.59918769
AP1M2	7.299264314	7.794410495	7.531247142	7.548744629	7.734325206	6.952552646	7.490653683	7.57813821	7.577784987	7.678621834	7.522398302	6.980175444	7.316762117	7.518046377	6.965068719	7.750110423	7.426521946	7.808413746	7.746107509	7.45655866	7.876528186	7.649767017	7.359986206	7.661732848	7.759655804	8.317776702	7.547338626	8.161803317	8.197734625	7.604248575	7.612510552	7.794366029	7.154250723	7.392210811	7.810315223	7.557441702	7.163070486	7.825135901	7.358656664	7.750443798	7.724393128	7.222225511	8.503719705	7.816682871	7.00842468	6.993928967	7.973567317	7.54950612	7.009607946
AP1S1	6.387504384	6.215914673	5.662428023	5.532559644	6.331115744	5.132969316	5.91516081	6.534071275	5.456029759	5.697310982	5.4057307	5.629796375	6.348082956	5.222281486	5.859750493	5.869551968	5.117775601	6.268019248	5.986728708	5.628954855	6.422561836	6.597990796	5.794839449	5.567815474	5.684199585	7.237278801	5.879901816	6.577911739	6.432290411	6.043392987	5.784402518	6.395950767	6.010707161	6.091841075	5.953923863	5.480828256	5.719961439	5.226353603	6.073896342	6.428563841	6.437685646	5.233480372	6.995528275	6.380040352	6.01421455	5.589945042	5.729036102	5.237628369	6.334000304
AP1S2	6.555094015	5.565783864	6.261584818	5.637668376	5.941559048	6.842229961	5.75923547	6.459743042	5.961148895	5.96989007	6.02584799	6.674129532	6.116165981	5.365869204	6.954190663	6.156692731	6.21071603	5.908072654	6.084105799	5.562453267	5.804466008	5.702219106	5.725770667	6.470846197	5.803900783	5.568900606	6.018262806	5.881785977	5.849096285	6.185984159	5.949155703	6.65346273	6.296748114	6.035690255	5.754493973	6.007943367	5.925509895	5.792962788	6.628007586	5.636852158	6.177455022	5.881233722	5.689102369	6.146930073	6.569923607	5.27657224	5.690832948	5.913147032	6.003433793
AP1S3	3.69853129	3.219728285	4.217364745	3.312596355	3.300349714	3.642496466	3.327489287	3.722336501	3.437500265	3.213690065	3.10322396	3.192526477	4.104458912	3.015981504	3.711317426	3.642472757	2.991612147	3.775572649	3.230583836	3.101840872	3.246583302	3.998540891	3.35452648	3.682918466	3.39128909	4.606498474	3.598023321	4.090836742	4.515481852	4.296641267	3.448216205	3.401690391	3.491901437	3.527517095	3.823945858	3.179167666	3.304922083	2.978032945	3.406946717	4.063261176	3.327729886	3.244854745	3.820168136	3.580300051	3.670069607	3.27117889	3.561004749	3.134164723	4.249513253
APCDD1	4.799907315	5.564037944	5.333985528	5.546903669	5.753288032	6.881292533	5.493401441	5.39292273	6.110902069	4.764779201	5.906094504	5.845268094	6.803588153	5.560477845	7.445001761	5.905893566	6.304576978	6.091268887	5.664386144	5.34473337	5.775794615	5.498512569	5.533121886	5.910838878	5.732384056	5.125770432	6.234935654	5.982313542	6.984540335	5.965355361	6.167273504	5.002992024	6.133805758	6.401589142	4.504064699	6.546290666	4.510173461	6.229867086	6.95341711	6.118973141	5.462716517	6.780199351	7.243721625	6.216309191	5.464699435	5.610280533	4.779848284	6.7385869	7.35488493
APELA	2.833560273	2.817061091	3.624065997	2.751070921	2.719413299	2.954061391	2.696322183	2.888207881	2.77896341	2.920251963	2.772654396	2.855355281	2.807888838	2.879218271	2.483811805	2.865455356	2.703217128	2.784115107	2.961725467	2.856304795	2.765941103	2.634275105	2.87827836	2.929868818	2.774534288	2.774066854	2.789451692	2.737611803	2.785566947	2.790170418	2.761028077	2.874801296	2.70555297	2.70017095	2.864125681	2.839638623	3.140085119	2.848041375	2.572688169	2.579549545	3.157396507	2.766049813	2.586050339	2.656721443	2.683405989	2.892629885	2.806188671	2.955476371	2.691661435
APLNR	7.092303774	6.588289838	7.164569248	6.832046728	6.332835296	7.452243484	6.598872928	6.514587041	6.341547596	6.344328212	7.283761324	7.372932517	6.803297542	6.608311884	7.468307077	6.39462173	7.215456047	6.725970941	7.093787467	6.808810742	6.915541951	6.243442583	7.002849	6.83316858	6.732831082	6.137322586	6.354907466	6.309765696	6.126264219	8.121572888	6.346234216	7.300270897	7.047666329	6.511814253	6.781137377	6.395279063	6.415629509	6.581621805	6.671308546	6.134044009	6.958521237	6.389622968	5.832261762	6.488668654	6.521051061	6.921320004	6.629674654	6.340046892	6.89087763
APLP1	5.302069045	5.607346707	5.332657232	7.31026216	5.160533773	5.037919829	6.821362734	5.726397891	5.890373025	5.165582535	6.241019288	4.898943725	5.210372529	7.557093219	4.568446974	5.999906124	6.705430852	6.033048395	5.456368647	6.626921898	5.749373449	5.410790462	7.285792409	5.379796273	6.488470246	4.894288036	5.822266897	5.670101303	4.994027662	4.873232016	6.475142698	5.375853657	5.005608302	5.871227008	5.496951334	6.152652092	5.088536143	5.944612655	5.064776168	5.892332302	5.361306237	6.247206156	4.646198406	5.653325068	4.737265179	7.628237936	5.360121103	6.617308109	4.810610713
APMAP	8.696439168	7.660763563	9.031622549	7.677157573	8.703129759	9.111682101	7.718568022	8.70241164	7.698645728	8.529182708	8.234997977	8.69249347	9.014709084	7.788396586	8.152434138	7.970007672	8.325632528	8.100212747	9.440391635	7.992583469	9.269899501	9.339336501	8.358568764	8.560245927	7.872215701	8.869026929	8.02667875	9.032276613	8.40936086	9.30326875	8.203163793	8.549823186	8.941974122	8.147573946	8.794020842	8.294658958	8.120331526	8.305002244	9.524135996	8.02420735	8.050001845	8.063499063	9.377460076	7.972647039	9.121713318	8.065360002	8.877875074	7.991873863	9.091797074
APOA1	4.804752682	5.96006373	4.79195645	5.258785452	5.751908832	4.703739546	4.966723035	5.14101129	5.458932639	4.858385131	7.832094429	4.608536027	6.087987269	4.956591595	5.636013996	5.656902288	4.843316004	5.915090662	5.367614645	5.232617831	5.194743767	5.098323413	5.614938942	5.235113703	4.92473604	4.913185213	6.714966326	5.427805195	7.417080222	4.762150952	5.493687286	4.931782807	10.26106661	5.020751295	4.985202783	4.959201441	4.92909856	4.866346842	6.227664113	9.621564404	4.703800141	4.792898551	5.028013763	7.743853177	4.694873268	5.664378222	6.49572966	5.248239543	5.062640003
APOA2	3.998478249	4.088699533	4.307825924	4.136521926	4.283582804	4.115599827	4.331977443	4.171642031	4.074839924	4.376057459	4.344091181	3.994211364	4.181327242	4.150699505	4.027072266	4.184213373	4.188078425	4.526267154	3.935843985	4.576859599	3.967703568	4.026118253	4.057663037	4.00110757	4.065243508	4.016092671	4.219802299	4.167541078	4.062783184	4.075861336	4.249729581	4.050792458	12.13283633	4.022695259	4.119887216	4.188474027	3.971044934	3.944629391	7.983489238	3.99282999	3.821616399	4.306887687	5.252455504	4.288005106	4.027539993	4.606425371	4.107434572	3.99056293	10.16151632
APOA4	5.351781946	6.129455603	5.175903689	5.657533976	7.008098702	5.278320008	5.612123066	5.447130088	6.504704976	5.043607072	8.848710814	5.095064831	6.752842225	5.510056293	7.142391775	6.415927511	5.76406459	6.6021679	5.548150745	5.7597829	5.972937087	5.487451224	5.552333447	5.472694503	5.691666366	5.509813302	6.889956851	7.115725956	8.393869522	5.292137511	6.000535339	5.657533976	5.950083979	5.928703935	5.199988998	5.523909956	5.226579735	5.477019554	5.416313766	10.32930786	4.540084601	5.660085642	5.474589663	8.402916131	5.494810325	5.751429152	7.249047158	5.904400868	5.594076055
APOB	3.721701944	5.249903109	3.596593307	4.285524243	4.256028036	3.490098142	3.800522067	3.695564542	4.568292989	3.841766764	6.991634034	3.830381634	6.617497265	4.047917975	5.857283833	6.329273846	3.66686467	6.429011375	3.779591932	4.244515696	4.21874332	3.798629128	4.594969621	4.275147186	3.845100926	3.555181581	6.133560102	4.543219024	8.377709905	3.615231883	5.057679287	3.658287892	9.700568069	5.120112624	4.376795438	3.652027539	3.686028748	3.774175817	5.683229869	9.177102369	3.63031658	3.801344085	3.498169823	8.97286424	3.397530531	4.050516026	6.115949719	4.751329643	5.28068947
APOBEC1	4.861754775	7.688967067	4.701184021	6.00119676	6.731935252	5.045233108	6.005895423	5.197122119	8.148363241	5.64934493	6.696424344	4.932821775	6.610508063	5.424254762	6.742518365	7.751859198	5.700394025	7.898339202	5.253408463	6.47822339	5.77814341	4.968023343	6.108481145	6.327637307	5.747450847	5.487819214	7.626997478	6.860563035	8.697019645	4.919822145	6.893057498	5.129728009	5.022829754	6.454686431	5.758276471	7.29082033	6.154284573	6.092124876	5.36820894	8.920212289	6.464307512	6.848525386	5.85243112	8.914313491	4.835904694	5.419888078	6.227684235	5.997530099	6.190074614
APOBEC2	5.531318693	6.130871509	5.894372709	7.296536418	5.33964272	5.582178518	7.718839601	5.885293223	6.797940565	5.701704806	6.510302936	5.644295448	5.335973093	6.986750491	5.481103533	6.545045414	7.142104902	6.30809958	6.085722426	7.83887271	5.254546861	6.629899815	7.944057146	5.716340762	7.568863013	5.438386724	6.202467869	6.119292218	5.741198621	5.575770592	7.025592062	5.430655185	5.729137212	6.754277963	5.861019164	6.913428383	5.985810685	7.074061812	5.860616975	6.438318682	6.013243104	7.352852253	5.56702112	6.748186109	5.718644545	7.92796004	5.925465897	7.400035521	5.518225642
APOBEC3B	7.045049052	4.641021542	3.978921353	5.271131113	4.374396592	6.354161914	4.106435929	5.310344777	5.414890886	7.502334211	5.11626968	7.007272022	6.306519717	4.300021603	5.633809276	6.273923698	4.476814884	5.932992024	7.327244474	6.540581694	5.19464695	5.344807824	3.901783949	7.261379469	5.337646384	6.27978918	5.071835938	6.331290233	6.630031756	4.106897413	5.418186645	5.93048526	8.648515937	5.968997106	5.643852599	5.459047138	5.627306094	5.595077926	7.461356453	4.977411741	7.126382735	5.215382831	7.801979755	5.978181081	7.810054582	4.073390688	5.839498082	5.676462101	8.994279885
APOC1	9.280770272	7.279239081	8.055402346	7.555825006	7.1617641	8.979059707	7.179373988	8.690983043	7.731292028	8.517387049	7.479950571	8.977508138	7.108938504	7.257831948	8.147852103	7.394649583	7.780422848	7.246055462	8.069014771	7.980129163	7.251126295	7.9628506	7.169008804	7.981276822	7.656963544	8.2743642	7.425725469	7.742844843	7.05394235	7.202559254	7.618856497	9.900734744	9.276553207	7.658795179	7.235310597	7.981006238	8.426091608	7.530948599	6.921890429	7.128018499	8.095470666	7.7976351	8.621517058	7.648769477	10.11115665	7.368159475	7.463550925	7.600283093	8.205066134
APOC3	4.150900247	5.045273734	4.045190734	4.48376987	4.911532247	4.129346447	4.484794434	4.368455396	5.535812469	4.330712324	5.637095626	4.055985338	5.430450655	4.357665678	5.491330793	4.71407216	4.307579685	4.666811213	4.130559731	4.34097461	4.422969181	4.193126097	4.188877654	4.256145158	4.164565986	4.124064642	5.542957054	4.359438755	6.152636434	4.352142608	4.418172937	4.317507646	6.934558167	4.678266618	4.218141561	4.449783602	4.156637542	4.056231432	4.836288044	7.359789934	4.130864721	4.379638359	4.346844546	6.711946306	4.046008141	4.45174353	5.801972847	4.688850675	4.47224437
APOD	6.238926186	7.487343967	6.565806513	8.413187122	7.750017951	9.552199199	9.00844833	6.982934364	9.153121799	6.487037919	8.659878005	11.68818384	7.859930383	7.934950248	9.430486025	7.751208083	8.306310831	7.348523709	7.9908881	7.639897492	7.548765869	7.233451209	8.228986745	7.254693247	8.316087278	6.004512301	8.705504068	7.642993189	8.476578668	8.963479883	7.889344322	8.320054998	8.837115884	9.025869555	6.223978625	8.80470463	7.108310213	8.201562957	9.365559719	9.540613336	6.594444845	9.727974699	5.119774996	8.926939985	7.008333613	7.471116227	5.810296269	8.627884433	9.620085321
APOE	8.597755765	6.098497557	7.814928085	6.62575248	6.65964279	8.286811983	7.005742828	8.637631119	6.776177966	7.360042312	7.255737449	9.018323678	6.812735751	5.966865264	8.328682825	6.920275924	7.365156754	7.44581202	7.238502655	6.909093402	6.526105223	7.552210548	6.348134118	7.084785155	6.909910532	8.112973222	7.063783758	7.569232048	7.074636463	7.326823227	7.591892715	9.829963886	9.627043135	7.477696923	6.491219132	7.250749171	6.668561369	6.848781662	6.19649596	6.575818953	7.436185432	7.237358357	8.422227171	7.563626871	9.866297948	6.486336646	6.219975365	7.150687344	8.05485288
APOH	4.213499901	4.412005478	4.203860389	4.558117435	4.229316556	4.062015233	4.594342275	4.285536797	4.323419972	4.285872016	4.165885779	4.118147661	3.998183853	4.861119663	4.182980537	4.21615904	4.512551777	3.983755066	4.236611821	4.460720118	4.186394038	4.164914878	4.187950792	4.065288414	4.513103137	4.059693915	4.184851502	4.113151742	4.10790096	4.374711487	4.066404947	4.209056901	6.203250576	4.108232269	4.393228523	4.239009671	4.295386852	4.536798966	5.484230878	4.173288899	4.377641518	4.111682801	4.869669813	4.242904461	4.253933089	4.517125676	4.15033593	4.311961976	4.999053459
APOL1	7.130319922	6.750194769	8.560121953	6.340895867	6.645616626	7.141925876	7.197150964	6.995460036	8.09302303	7.255629591	6.813372175	6.920732086	6.625843413	6.254504634	6.329240526	6.988748479	6.854893555	7.229941996	5.674469663	6.607360126	6.367913626	6.78391843	6.384704457	7.246654601	7.232421575	7.476232791	7.413974918	6.690684438	7.698282492	6.858566739	7.147664705	7.979742534	6.590313954	6.887576869	7.39880611	8.142595766	8.658706652	7.342477287	6.211869247	6.760748499	6.77097626	8.26877488	7.181647703	8.353240677	8.069978131	5.75878901	7.443658166	7.387246893	7.549114433
APOL3	7.34580925	5.611875644	6.953734063	6.051737155	6.32124183	6.745640575	5.33397829	6.717178556	6.802583571	6.601561952	6.479367011	7.347445457	5.538402904	5.618890005	6.756992462	6.541137902	6.900165643	6.705408979	6.148827821	6.583572077	6.015949078	6.150931338	5.553393473	6.464158811	6.29077904	6.931109919	6.471337682	5.917634751	6.297134948	6.36188576	6.398070969	7.435151426	6.443324397	6.779559937	6.430980864	6.899266293	7.018568898	5.990411454	5.56318023	6.078938924	6.321993373	6.718971101	7.382830909	6.938475983	8.443600037	5.702994576	6.122322471	6.714293706	6.576144016
APOL6	7.112713205	6.314494401	6.156088334	6.038435225	6.195130371	5.113661472	6.491924537	6.335015485	6.262209782	6.096648905	5.653622816	6.034047563	5.72389806	5.067712424	5.397178005	6.707066515	5.538832599	6.542391498	5.166910376	5.96106525	5.781512492	5.999455644	5.805175954	5.926560894	5.949515674	6.983894299	6.487109012	5.916822831	6.413725312	6.358205229	6.196115859	7.354522657	5.732910912	6.235924579	5.908498787	5.96214248	7.135884013	5.50127946	5.230261363	6.325904794	6.801082188	5.747883594	7.056635883	7.206574501	7.389724989	4.920507655	6.180148302	5.402422725	6.828513431
APOLD1	6.697136837	5.86619852	7.869248218	6.657479188	6.842643616	8.129695287	7.794625283	6.579518234	7.077731193	6.776242607	7.222412577	8.269783457	6.926312665	7.962059428	8.768085417	7.732113612	7.940342671	7.533480314	6.909986906	6.563896025	6.587328594	6.347244749	6.597494686	7.044981588	7.058319378	6.01878275	6.649307004	6.738487394	6.677785134	7.326998125	6.510630917	7.365709476	7.429219299	7.14991735	6.6706884	7.154190928	6.681161953	7.669669011	7.638258785	5.841325433	7.58467756	8.526153165	6.031969272	7.421285419	6.826250595	7.653208898	6.07152122	7.375260197	7.214409786
APPL2	5.339560942	7.002826393	6.140749592	6.028685295	6.718948615	5.79501334	6.930795336	5.089108063	6.297231074	5.029293381	7.053034116	6.053630833	6.823373177	6.733129816	6.400890932	7.157289675	6.334897148	7.119271211	6.057142904	5.722594311	6.31658846	6.639471857	7.447347027	6.780163801	6.621011353	7.145843965	6.837720639	6.767436354	7.374695069	7.505961047	7.151243599	5.533615447	6.884658261	6.559411669	6.396142667	5.84192965	5.466696688	6.979622128	7.140215819	7.506078664	6.455456208	6.11359029	6.915483972	7.022644979	6.586527366	5.171182637	5.979695197	6.00889688	6.120020074
AQP1	6.194480189	6.627245941	7.196559068	6.350849644	7.517151581	7.430236123	5.667283421	5.693237182	5.861622785	8.108395686	7.335742381	7.895320057	8.945516262	6.213006042	8.526054543	6.997828481	7.961865262	6.962858359	7.483707568	7.092670574	7.869640493	10.30733927	5.939084222	7.064317888	6.736501981	6.107098194	6.310099785	8.303114637	7.325494326	8.370511891	6.2658777	7.045011198	8.279938826	6.562776445	6.06429394	6.007471132	6.277654462	6.411884018	6.456931575	6.2592245	6.952760333	7.008259406	8.950114909	7.335757025	6.964119485	7.040873753	6.525460127	6.444165153	6.836731049
AQP10	4.513682304	4.613137074	4.539673486	4.715791768	4.626784376	4.513149036	5.288774566	4.643811201	5.053235278	4.436779988	5.688291498	4.460153001	4.628800651	4.632494975	4.752170612	4.68355106	4.497739757	4.481539424	4.644493024	4.704267337	4.384264774	4.562393507	4.73106075	4.547729	4.595503967	4.491955575	4.637618125	4.286473365	6.110233556	4.347845546	4.460430879	4.599509569	4.35197932	4.590302785	4.629634433	4.40448999	4.616624484	4.988383377	4.729866745	6.591158985	4.629126575	4.683975121	4.674705595	5.595722895	4.340017224	4.67848921	5.570090937	4.585820649	4.462972745
AQP11	4.522188417	5.721387148	4.795590601	6.549734619	7.076924408	5.008781952	5.930441343	4.716881644	5.743924226	5.470323052	6.487270994	4.858919437	5.874266862	6.297942012	5.315127937	6.964355859	5.293586947	6.534853225	5.542196598	5.492423783	4.702902052	5.235207467	6.611714784	5.251974944	5.613578883	5.405882924	5.324372531	4.974531459	6.63072487	5.727127093	5.929268277	5.435412676	5.366750324	5.510751752	5.94134961	5.157335404	5.07803687	5.320031044	7.233388721	7.415750784	6.647461233	5.627003241	6.214124001	7.213962714	5.404549916	6.019830386	5.357131647	5.497030319	5.266577145
AQP3	7.072758855	6.660660207	9.501571302	6.91487281	8.530530382	7.177238398	6.772276049	6.30376357	6.95775653	6.460466492	7.380426069	7.856589897	6.125793327	7.137696633	6.954936267	6.922283947	7.051780701	6.861717132	7.138098123	7.216994379	7.330207532	8.586682937	7.142453714	7.346342019	7.091672516	6.353633467	6.776697699	6.707157536	6.927675315	6.498862573	7.086854332	6.177351908	7.104817794	7.110201855	7.001788527	7.386717158	6.618212432	7.111179698	7.83900036	7.040292079	5.914396639	7.138409536	5.810669368	7.186818281	5.983780163	6.992291615	8.642602319	7.231122138	6.935365009
AQP4	2.988215038	3.145549597	2.98045211	6.008440677	3.032768263	3.065261073	4.065414645	3.092436866	3.464664432	3.048344021	3.934253116	2.925470075	3.162824831	6.271928889	2.983149565	4.927654528	5.091167656	4.878784134	2.994842704	5.060665308	3.009905281	3.104864702	7.46616253	3.025577895	6.053248835	3.078548443	4.156147054	3.319725134	3.014880655	2.954577435	5.204424128	2.998312962	2.939220358	3.600589826	3.023183373	3.778526985	3.041726753	5.546107095	3.065328646	3.933646028	3.074969151	5.117056873	2.939326546	4.449016364	2.926127536	6.066876121	3.091802015	4.53934183	2.916818708
AQP5	5.086053859	6.438212998	5.299614338	5.57677887	6.722826104	5.225533629	5.27865746	4.850625574	6.659364159	5.484578126	6.631902301	6.970028324	6.804924903	5.68614323	7.200304091	6.603767266	5.698193113	7.018682715	6.396178588	6.031868588	7.517796056	8.646685088	6.237438418	5.67918584	6.411478332	5.347491964	6.339295078	7.645012928	7.282826964	7.244247481	6.174249684	5.277004151	5.508895745	6.903748156	6.197404672	7.139094485	5.523773254	5.284795994	5.120809904	6.633515328	5.288740395	6.680943426	5.496438854	6.770515125	5.201755064	5.994807286	5.612462603	6.544646871	6.35540893
AQP9	8.506002761	5.790288619	6.408891429	6.545632069	5.640839118	7.277515027	6.134405699	8.330886164	6.771107798	6.732130925	5.896398593	6.091695259	5.22215797	6.322871697	5.046406076	5.186158736	5.81925661	5.20011676	6.142911852	5.838940722	5.495068196	5.704130876	6.447296114	7.616949786	6.171081663	5.854420257	4.955359474	5.328605427	5.177073011	5.832334796	5.460084341	7.492684641	7.943813815	5.933724464	6.379059777	6.048547248	7.163238206	5.719637527	5.423927853	5.632967908	7.417378492	7.069242098	8.193071831	6.564190896	5.563457966	5.492485418	5.545898533	6.517915525	8.263706173
AQPEP	2.880671448	3.041604465	3.015611382	3.020200828	2.835695146	3.002027774	2.938957129	2.890345793	3.26396275	3.072798484	3.150665171	2.970075204	2.856752478	3.172015591	2.948312525	3.281032129	2.920582334	2.796750641	2.893250363	2.924386888	2.908937269	2.951606553	3.006254119	2.970871716	3.317060322	2.959336455	2.992144124	2.883155458	3.006791978	2.954987053	3.033022873	2.894373658	3.297433529	3.063560839	3.087978754	3.057013237	3.111553936	2.835672946	2.776711171	2.929588094	3.018875213	3.266297765	2.805169163	3.269953466	2.888276313	3.295362265	2.955730068	3.112450425	2.792000621
AR	4.258401405	4.503280026	4.420845949	4.591672265	4.384221903	4.990254196	4.701300185	4.458257428	4.635911091	4.367744371	4.576643948	4.572343785	4.345298076	5.00542994	4.490478267	4.253602069	4.685811443	4.447583531	4.366287214	4.531881132	4.295252727	4.300215466	4.750655525	4.466618962	4.738781344	4.275293226	4.43105877	4.257427822	4.329021534	4.13503906	4.286995798	4.36370289	4.247864463	4.366671451	4.496215895	4.514681353	4.456023154	4.699642815	4.171819894	4.441662317	4.586497239	4.592117813	4.157514923	4.531590639	4.208013099	4.727107402	4.502685192	4.696016767	4.19913375
AREG	5.39269053	4.491400026	5.63942109	3.703349916	3.89832816	5.256690046	4.798225877	5.125235156	5.069555555	4.206304295	3.926003723	4.045548229	5.039065427	4.382153911	4.383788976	4.635415175	3.925186105	4.785044561	3.898364341	4.19927059	3.9031098	4.036724085	3.795896019	4.6189109	5.028730318	4.268372153	4.610565149	4.080743732	4.458990519	4.202907237	4.191588483	4.44679916	4.640216094	5.086016853	4.995176836	3.814237363	4.74314842	4.456536585	4.937612084	4.888724249	4.464459554	4.387978004	4.094856298	4.426615287	4.040198383	3.711238112	5.291045365	4.237450997	4.410745321
ARG2	4.36389005	4.378788512	4.696429567	4.641984824	4.645729439	4.796949186	4.378612488	4.518569811	4.775092521	5.782928852	4.398439745	4.558642735	4.566715159	4.572057698	4.402223468	4.861779456	4.356034689	4.679755814	4.912805805	4.500894181	4.650913257	4.416418057	4.657009071	5.371391808	4.374941312	5.501248952	4.171527842	4.596103904	4.894304737	4.864763949	4.63425583	5.033458322	4.902753927	4.336197768	5.40328983	4.381167668	4.956550099	4.323202359	4.915510034	5.135529435	5.306942165	4.526763334	4.426201303	5.051929199	3.842361577	4.827492433	5.258263406	4.267074793	4.010044689
ARHGAP10	6.109619146	6.123402554	6.374275294	5.895441015	5.986939684	6.462267483	6.275753304	6.406655209	6.320652112	6.173896787	6.315271612	6.330998445	6.670487085	6.083393877	6.580120618	6.491125299	6.12242933	6.209457314	5.958507051	5.952943203	6.080215789	6.109962456	6.259649331	6.330151652	5.929677968	6.028288887	6.046990074	6.372870271	5.975826739	6.467865821	6.186195535	6.638898654	5.952104998	6.173896787	5.834189279	6.342924673	6.051240365	6.00946505	6.289796339	6.400823804	5.59334396	5.873358521	6.580205107	6.260558003	6.463820606	6.7501414	6.245761644	5.985612914	6.036540153
ARHGAP11A	4.322632632	3.400078057	3.671903632	3.285035036	3.963475625	3.198549812	2.94430509	4.207350261	3.261737047	3.579769238	3.514227037	3.278202899	3.681482393	3.135070625	3.322890267	3.386639229	3.337616432	3.863814249	3.75256536	3.40294387	3.529648931	3.129879922	3.056176105	3.482858872	3.429075893	5.061782897	3.426958686	3.605984226	3.294768462	3.790899814	3.307166014	4.414494698	3.89543765	3.627128539	3.774700168	3.291053342	4.293387935	3.325101657	3.713890923	3.576965681	3.663736191	3.355446481	4.350845354	3.521994777	3.982639632	3.264186697	3.258209429	3.461803662	3.990897521
ARHGAP20	4.44979541	4.741707747	4.790704371	5.136829395	4.6828118	5.105157991	4.754161002	4.901484585	4.808386957	4.655038095	4.767045761	4.7172755	4.527444666	4.946415841	5.099242607	4.698938341	5.029093715	4.671239439	4.78401798	4.897632961	4.540250746	4.573379929	5.015697504	4.684946242	4.992943904	4.491100411	4.622700442	4.724633276	4.620531536	4.686418463	4.73879324	4.475775629	4.412456419	4.679358544	4.610633109	4.823862369	4.738102162	4.732896479	4.46552365	4.646040207	4.559668641	5.079742157	4.367267855	4.858137236	4.423827424	5.004952818	4.710482234	5.198075657	4.47923773
ARHGAP24	4.590413942	5.097761731	4.747489917	5.810164271	5.034983687	5.001988685	5.569436244	4.734391447	5.187854599	4.65146556	5.312739633	5.49834235	4.904344602	5.74411405	5.709351152	5.288079334	5.740710416	5.117694816	5.108925064	5.363256963	5.065874424	4.602963991	6.074091666	4.930986485	5.549695091	4.594623995	5.566050536	5.285858467	4.926430198	4.838422482	5.478147603	4.699345896	4.72478272	5.162188382	5.067836847	5.223772723	4.72627579	5.601132472	4.715335044	5.437836956	4.799040194	5.334331442	4.927133721	5.140985604	4.980194997	5.659986968	4.773036706	5.406148707	4.769710972
ARHGAP32	6.042485275	6.181845304	5.499162695	5.060598559	6.139245008	5.758594755	5.128599537	5.12962032	5.742934549	7.20431422	5.403971421	4.923235285	6.369419821	5.058088878	4.947558117	5.745659319	5.038812683	5.736915928	5.111493355	5.253416499	5.14747511	5.84416196	5.263220401	6.420608061	5.081018818	7.552934978	5.686317445	5.285097545	5.664468231	5.125857566	5.254546908	6.202940017	4.411433873	5.102814411	5.800956335	5.269735015	6.384722539	5.169204131	4.660899033	6.001803135	6.415337201	5.394490038	5.07881122	5.764748415	4.659901566	4.652007768	6.411126912	4.822207694	5.607338025
ARHGAP39	4.357309125	4.17688785	4.392432166	4.097931572	4.67995112	4.078105862	3.978921353	4.306919648	3.861838904	4.516741649	4.172129768	3.775222045	3.79250455	3.967873487	4.035647129	3.768383306	3.968298899	4.264333834	4.366817273	4.305008494	4.525081009	4.620817398	4.080622749	4.283580318	4.221417966	4.513021162	3.880421021	4.262859221	4.016044302	4.814367171	3.940046061	4.219162338	4.413027472	3.978043816	4.264274008	3.962030217	4.333827479	4.114323426	4.562455004	3.892485491	4.513905562	4.221417966	4.650102363	4.219722617	4.587200088	4.224947001	4.520961876	4.372744198	4.544856497
ARHGAP6	4.034900212	4.42721451	4.313313902	4.397829144	4.276254759	5.262877136	4.549049449	4.075931103	4.548924403	4.384243095	4.601944938	4.453200929	4.396510644	4.528941998	4.890168308	4.754896084	4.767742685	4.492488507	4.61100672	4.186532689	5.234612016	4.104090186	4.571138348	5.260709106	4.52743503	4.115233895	4.581105317	4.406484527	4.692297015	5.218817506	4.352351146	4.035811109	4.247748526	4.506992035	5.608081346	4.440205489	4.308731793	4.703819258	4.073317056	4.755763798	4.274464635	4.310310241	3.902792699	4.028980453	3.95102309	4.360063476	6.097478964	4.831379095	4.057999451
ARHGAP9	6.577997923	5.995743864	5.690673478	5.949855602	5.971507322	5.681401003	5.874185267	6.501856937	6.29628225	5.90115929	6.545782604	6.584105847	5.637093864	5.765684665	7.057455622	5.756027685	6.355687291	6.072047609	5.440353981	6.094070058	5.659463247	5.135571627	5.462245767	5.958828399	5.964552103	5.503159777	6.354296588	5.643145638	5.595594692	5.67852704	6.322958032	6.468294415	6.261509989	6.272783434	5.383297976	6.215651274	5.504950553	5.857354581	5.041110618	5.571961369	5.72608048	6.26582847	5.884579442	6.252489164	7.241002894	6.031533653	5.688498711	6.22224059	5.905323949
ARHGEF26	3.446754734	3.583223348	3.424759218	3.963187391	3.527312707	3.985766058	4.37786356	3.506960359	3.707064742	3.416510012	3.844969202	3.955794823	3.559646774	3.952475758	3.676961972	3.882194722	3.677475335	3.543466346	3.834361566	3.674963306	3.565254327	4.887472384	4.052240544	3.619122476	3.905012583	4.038693005	3.943306655	3.744202645	3.770024325	3.531302548	3.739211755	3.837410826	3.61867895	3.705710313	3.443877791	3.773464532	3.625062487	4.339426176	3.42544221	4.087807746	3.420898116	3.733371926	3.169224136	3.951747192	3.374068297	3.865577797	3.336955446	3.823302035	3.39667441
ARHGEF26-AS1	2.899523006	2.839646748	2.974153995	2.860946647	2.961550591	2.945125144	2.721024703	2.868356617	2.992207941	2.888921799	2.891000897	2.725787136	2.79592788	2.896997922	2.752311995	2.799959946	2.816649116	2.888921799	2.92983364	2.854435879	2.817328912	2.561780405	2.727430318	2.908693119	2.844032083	2.778245144	2.781382724	2.81057663	2.677252457	2.824233888	2.689161014	2.946570278	2.713586755	2.821617504	2.941156547	2.876396849	2.998369569	2.950110933	2.844032083	2.791622654	2.842316301	2.873153339	2.610976634	2.662041192	2.826160181	3.018290336	2.831214032	2.761620982	2.703670314
ARHGEF37	5.21467145	5.856834979	5.761801792	6.473011705	6.017491486	5.834899921	6.449237154	5.730997668	6.24869236	5.813219107	6.485343195	5.732809092	6.321149364	6.719010979	5.878650783	6.528644876	6.64328158	6.556217513	5.622490302	6.515905732	6.168481606	5.970942913	6.800679196	5.807895521	6.452577582	5.348275475	6.367495651	6.250402196	6.208559542	6.00076664	6.803277574	5.36566073	5.226096647	6.307685805	5.873779848	6.892339769	5.601246022	6.581992208	6.806815135	6.651658599	5.710858377	6.728550175	6.40222687	6.261605268	5.296053018	7.231386577	5.64038273	6.186810567	5.861372891
ARHGEF5	6.384987552	6.982609381	6.829252487	6.775978763	6.543963841	7.006159544	7.257851829	6.664848615	6.930223967	7.344777388	7.031165461	6.042108346	6.714149855	6.896986446	5.843260439	7.075914016	6.817664704	6.874761103	6.785142779	6.661260061	7.316770978	7.347004075	6.645216299	6.814437188	6.656273047	7.080430373	6.700161628	6.843763798	6.973219763	6.687870305	6.903872455	6.60879767	6.088341046	6.607716687	6.936320388	6.710838328	7.236429249	7.267311753	6.608721566	6.874906354	6.911379376	6.8749759	7.02126018	7.080886742	6.166574887	6.576973435	7.213961294	7.017476627	6.462976077
ARHGEF6	6.203329202	6.108597764	5.951812892	6.226254212	5.76672344	6.803472362	5.441810352	6.256866968	6.954692756	6.133547808	6.882824478	7.352860277	6.308591048	6.535963606	7.478322395	6.87851794	7.041469937	6.71588001	6.300126265	6.20685377	5.432700843	5.326213433	6.953961023	6.518787315	6.682749468	5.623613292	6.965808949	6.078188614	6.453199462	6.383976429	6.954648982	6.706125939	6.935398872	7.097614719	5.292905474	6.886305355	5.928242922	6.86838208	5.346155376	6.323360397	6.16063558	6.974509878	6.521959459	7.171058596	7.379564648	6.387779344	5.030730983	7.230451367	5.975235199
ARID3A	4.80468253	4.487908486	4.733836713	4.686919307	4.90767034	4.684465953	4.978884732	4.87086647	4.967288801	4.765709848	5.017108252	4.762076936	4.865603963	4.878190313	5.121413509	4.839804402	4.886485737	4.903286243	5.057351888	5.20082458	5.115701673	4.306190191	4.535583624	4.582076203	4.800208064	4.964816855	4.67238954	4.807988725	4.659445554	5.609178282	5.11759278	5.215980874	6.409905247	4.804635965	4.551749925	5.111057667	4.972536925	4.624026769	6.893648749	4.87413342	4.681604135	4.825162953	4.768777148	4.620547806	4.922977344	5.190891335	5.0570231	4.785230231	5.748373802
ARL13B	5.99595223	4.137903992	5.478934836	4.333675197	4.036184682	5.225726423	4.645829286	4.786218602	4.359587926	4.689536851	4.539111761	5.406930909	4.885660931	4.102046514	5.104082073	4.963885557	4.99087954	4.775293636	6.123848192	4.299626233	4.351474899	4.967092729	4.131522444	4.996420046	4.37568673	5.701057083	4.673615975	4.984265505	5.078790728	6.072550107	4.555345704	5.569200125	6.218308898	4.818534113	4.897201299	4.24509174	4.607439469	4.867374163	6.452032218	5.038216949	5.272623206	4.686904317	4.224185238	4.916008012	5.225071234	4.209912325	4.646107551	4.494739791	4.945548279
ARL14	3.725858515	8.054697798	7.307547552	7.597873948	7.707184345	7.49696859	8.45947759	3.891000757	8.69634801	6.859856474	8.173722996	4.652071573	8.876692102	8.856490491	9.170684123	9.3822618	8.206086787	9.612096345	4.897103251	8.061422087	6.815432523	7.692875801	8.617477486	7.621175673	9.150992908	6.529569291	9.087327243	8.789935479	9.48694976	8.06805685	8.970741588	5.701266177	6.334859514	8.910759489	6.304329791	7.148185669	6.313488537	9.428879276	5.848892229	9.646161257	5.688879749	8.179117377	6.025996041	9.127206636	5.168742697	6.838659324	6.703804312	8.461728344	5.684735741
ARL4A	7.764266849	8.826931329	7.636177747	7.352245271	7.663415063	8.004040817	7.756944002	7.744928273	7.565694148	8.49534739	8.15584645	7.686870437	8.39175243	7.405854332	7.787942137	8.290551062	7.780031529	8.034594889	7.904898458	6.745834058	7.402280484	7.728039301	7.501950156	8.682968235	7.259383436	8.68652188	7.659140796	7.778930554	8.054617221	8.131024451	7.452281483	8.414930248	7.704464657	7.522864828	9.038122868	7.499387684	9.109580452	7.676418407	8.084004952	8.226862469	8.46109935	7.370457786	7.350939315	8.251763878	7.358299138	6.928761076	8.1085751	7.248304221	8.234919639
ARL5B	5.284462834	4.735138904	5.618439707	4.626981532	5.197219778	5.6001828	5.167564395	4.958786843	5.564166559	5.404653901	5.192773749	5.151017009	5.526547226	4.934029574	5.465267584	5.895439628	5.017519217	5.681877873	5.728144243	4.767093592	5.176582122	5.395796962	4.694445337	5.339516587	5.159861725	6.234154294	5.295288952	5.580760645	5.849647614	5.481094213	5.379545988	5.920208875	6.866514139	5.358616704	5.493892304	4.892498865	6.512202332	5.237215485	7.031393757	5.59144874	6.947117203	5.247148724	6.637231265	5.743664878	5.635850935	4.162697767	5.715580625	4.884351655	6.665503695
ARL6	3.100535002	3.249045236	3.066794011	3.405283103	3.161165325	3.39742354	3.809964433	3.293344709	3.29505821	3.527986063	3.409777089	3.512315092	3.332305169	3.765141438	3.408353281	3.467395454	3.619969073	3.383594474	3.465758063	3.366514023	3.343769021	3.312360345	3.485836001	3.372797553	3.385009596	4.067228868	3.291220153	3.396423699	3.457428358	3.703969447	3.490321322	3.134727538	3.495636688	3.295902062	3.478280751	3.566844415	3.451869894	3.574836682	3.432222969	3.348057833	4.002232916	3.358600212	3.114357479	3.379725719	3.290701202	3.298055893	3.410759841	3.264518933	3.342503696
ARL9	4.771599571	4.03203399	4.425398582	4.364465073	3.958247599	4.861135929	4.945712501	5.039412166	4.458294582	5.478002619	4.429920972	4.908385701	4.157377736	4.531016651	4.717543821	4.329110123	4.206701139	4.511972189	4.659473462	4.766726877	4.907413014	4.740736933	4.448934766	4.745303652	4.341845832	4.489113372	4.187901708	4.475859754	4.317069608	4.406782302	3.949606522	4.8951867	4.247817992	4.206999425	4.602318815	4.315982349	4.721976792	4.485660065	4.12527243	4.412527749	4.755082146	4.447255496	5.284854438	4.66503649	4.376030544	4.907480695	4.608233319	4.123206319	4.294522837
ARMC2	3.186284045	3.540216367	3.034122291	3.349052524	3.569534209	3.081956292	3.094277696	3.310369945	3.111639729	3.154465746	3.163582481	3.088733426	3.146614753	3.147027786	3.045603624	2.890918195	3.133610439	2.830177655	3.159931349	3.423796636	3.305275119	2.982384696	3.275820289	3.113528223	3.147027786	3.011892842	2.987961972	2.997637813	3.113094198	3.007542252	2.969854003	3.243949555	3.033113826	3.168066511	3.020430161	3.06033678	3.164520105	3.147027786	4.2036912	3.201664712	3.076698675	3.194256013	3.355854322	3.016421789	3.147027786	3.155230272	3.012279484	3.280442733	3.254588475
ARMCX1	5.428478682	5.305898827	6.180399279	5.768420199	5.418186645	7.521447644	6.319687175	5.220769012	5.969445677	4.58046759	6.814914945	6.61708189	5.741873674	6.370721615	7.346851858	6.528900483	7.313966804	6.270654725	5.900567933	5.582103487	5.293765992	5.283680456	6.918280402	6.093489115	6.59353403	5.069957602	6.28021017	5.808341651	6.025060084	5.786964216	6.6047547	5.687985018	7.101290297	6.824243625	5.45039273	6.684621989	4.99390112	6.839674521	5.238963871	6.325446985	5.286965019	6.391132105	3.985085615	6.425549875	5.794832331	6.282617778	5.031604031	6.428033262	5.295793974
ARMCX2	4.993182206	5.762446621	6.400009127	6.075439112	5.73522512	6.707350614	6.183420794	5.562636295	6.33606886	5.076654061	6.698474164	6.733067575	6.124477865	6.4267501	7.505490679	6.82423693	7.400571892	6.721284734	6.324696987	6.415036851	5.509058792	5.645389974	7.244596381	6.124069717	6.501052164	4.971158424	6.722713399	6.194554136	6.417239741	5.979182199	7.157845481	6.056108074	6.167823382	6.547777364	5.697217421	6.79589655	5.04517694	7.008728976	5.668560538	6.900400554	5.594957795	6.651800139	4.358419751	6.739390734	5.983870759	6.269021611	4.951889953	6.791916937	5.316835238
ARMCX3	5.501869253	6.672280067	6.64151247	6.959338389	6.66962959	7.255358886	7.230381213	6.818350465	7.40559211	6.931369397	7.176260929	6.957853438	7.016019861	7.673592988	7.803407317	7.623525695	8.021499111	7.505656366	7.4111093	7.10259776	6.932074462	8.141280627	7.632006675	7.8000965	6.944641397	6.659966716	7.6479006	7.593186974	7.166966947	7.423718162	7.940731911	7.076395941	7.062977404	7.565963166	7.757659312	7.797995775	6.696524283	7.55529778	4.900218003	7.67245709	5.319296201	7.570983721	6.559642215	7.206778878	6.591125572	7.337592495	7.194677615	7.261676767	7.38543256
ARNT2	4.664218468	4.689166275	5.297465901	5.396636391	4.339219281	5.015840851	4.645829286	4.242457553	4.968319631	5.140344734	5.484836408	7.24076801	4.833620763	5.137886955	5.074187433	5.064401541	5.299361495	5.305967963	4.410982538	5.575473511	4.849537521	5.510829752	4.658693069	5.26225407	5.290836446	4.430628581	5.245001368	5.049257659	5.04431763	4.140136636	5.453625262	4.545213993	4.731027035	5.266436651	4.888840381	5.220661885	3.953779273	5.442176875	4.344315329	5.083601009	4.198830682	4.806188344	6.650092113	4.626178399	5.862452829	5.19595627	4.446807153	5.60104957	7.493668543
ARNTL2	6.605919646	5.33408846	6.918851408	5.526980422	5.464990127	5.770131768	5.542881203	6.403460196	5.728157146	5.707576385	4.811475874	6.0011784	5.988833627	4.903483078	5.511651163	6.374176378	5.515115044	6.346183756	5.704119279	5.739203949	5.189026392	6.218677523	5.109192757	5.66456398	5.763579834	6.303333703	5.772490281	5.343505488	6.011079307	6.485432552	5.829818229	6.198870141	5.890997354	6.036805745	5.967654271	5.57476765	6.999233798	5.633865265	4.574139725	5.978627557	6.088170359	5.476919751	6.279039113	5.916823604	6.673073869	4.823609611	6.23019662	5.460415515	6.886085245
ARPC1B	9.438725549	8.93275885	10.11698309	7.461844312	9.31246538	9.157964681	8.310347279	9.67308574	8.501199223	8.972022007	9.028058133	9.805366209	9.657536466	7.448140818	9.681121827	9.119314729	8.579153824	9.19309994	9.36925127	8.492149724	9.090249669	9.756554812	7.602746248	9.109058561	7.98646202	9.651410056	8.709454907	9.761776284	9.364866502	9.914232101	8.66236381	9.572652655	9.757334049	9.04327939	9.639299708	8.37819514	9.10544035	7.840174126	8.906780371	8.743157512	7.237910028	8.179264375	8.392265535	9.236934598	10.01285602	7.596939345	9.360513792	8.560467993	11.200054
ARRDC3	7.979595813	5.611175586	8.51135763	5.93974482	6.181813401	7.967642766	6.458976911	7.919792206	6.594409106	6.198282855	7.300562267	8.421868299	6.242142571	6.360000515	8.391880268	7.210885737	7.85630059	6.984167278	6.841356206	6.838112985	5.552995362	6.894250958	7.210885737	7.52815981	6.863834971	6.938173094	7.477088834	6.6597738	6.41564511	6.66134256	7.381318413	7.551249591	7.289149682	7.339460401	7.363522956	7.020329153	6.863480054	7.424558154	6.004903864	7.170244733	7.409717266	7.002402295	6.660659931	7.346323348	7.397294029	6.314496649	6.874460724	7.016370704	6.850160083
ARRDC4	6.07210436	7.222488707	8.011593217	7.691476179	6.863237792	7.408867193	7.598394253	5.970827247	7.436479783	6.09269149	7.399883392	7.603961196	6.993853259	8.816595831	6.657416181	7.700503021	7.511902967	7.602478867	6.241654837	7.458282394	6.627848963	6.580170437	9.21380209	7.626277904	8.262597196	7.486352682	8.032200513	6.811059531	8.196854119	5.835543047	7.481379595	6.481536826	6.766360991	7.204489621	7.061495709	6.704411301	7.224459682	8.453154001	6.675732605	8.771060538	6.310555309	7.164829054	6.515607297	7.228910583	7.62293604	8.766714833	6.428069969	6.938997923	6.587988105
ARSE	4.544232028	6.009100357	6.587223162	4.793607854	4.749580063	4.446539378	5.465453399	4.407196218	5.090153341	5.47875906	4.899174655	5.115459649	6.18390878	5.191866352	5.454878346	5.586027638	4.99958879	5.640803908	5.582597502	5.060090047	6.690074026	6.478832215	4.714580106	5.303371783	5.232278667	4.882786666	4.99803955	5.070885904	5.504759644	7.04770815	5.107219278	6.06355231	7.241893328	5.286712114	6.274156152	5.226116833	6.941014415	4.905480566	10.08280361	5.670821013	7.549186353	4.889281875	7.547101855	5.484863288	5.619484383	4.993690976	4.798645902	4.827814498	6.889127611
ARSJ	4.148280553	5.125245283	6.13901326	4.194669385	3.759662034	6.610766493	4.332540819	5.579047496	4.580113069	4.280333489	3.90934755	4.32986563	4.239209871	4.006612095	4.475002393	4.691071997	4.263441525	5.226604853	4.298859239	4.061168713	3.736358551	3.602070934	4.359582007	6.335090448	4.346913561	5.388836396	4.772624452	3.918653139	5.41959596	4.467619044	4.223873483	6.176427512	3.489028734	4.156353749	6.993903244	4.114037272	4.219592102	4.346913561	3.907832668	5.242155376	4.184639621	4.098497192	3.704039567	4.161177638	4.261280046	4.226442382	5.267941495	3.73719133	4.447299414
ART3	2.782662831	3.076354997	2.933791412	3.013380131	3.202735981	3.002775627	3.577982171	3.151695495	3.024050886	3.171559282	3.149836603	2.902760791	2.957651627	3.067736544	3.330670292	2.891807922	2.954988278	2.94535169	3.041800727	2.961940917	3.254519828	3.219414274	3.261613534	2.94078731	3.097119939	2.88598831	3.122574079	3.219228886	3.160491593	2.930643428	3.042777993	3.056164988	2.835905028	3.098420238	3.375843835	3.092326926	3.095840305	3.155875203	3.002533336	2.994913034	3.037289632	3.05996216	3.661187871	2.754214894	3.191059592	3.003752315	3.231148649	3.175521312	2.981382615
ARX	5.260799642	6.472590762	4.857869484	5.145004765	5.408868686	4.451399488	5.023369236	5.057065438	5.816369853	5.859628432	5.742075355	4.880067698	5.588669002	5.240798897	5.221976377	5.337648628	5.189934113	5.401486333	5.139245916	5.135315604	5.547834279	4.843874257	5.287223694	5.998290835	5.336334232	5.975395186	5.57934038	5.195121082	5.819379282	4.875495891	5.320600957	5.844283716	4.937923053	5.212790484	5.032098053	5.361058894	5.043928254	5.046988491	5.208409641	6.016497568	5.026656994	5.121571642	4.638595451	5.377832664	4.734115129	5.398342054	6.470097502	5.070163021	4.874880985
AS3MT	4.100053792	4.414170505	4.061164624	4.804757965	4.073604492	4.702902052	5.026968504	4.216983695	4.686602684	4.147835712	4.489775101	4.191235822	4.192982243	4.894017496	4.456342639	4.147846672	4.616301515	3.986099832	5.299043315	4.150135469	4.737160982	4.157827758	4.846740898	3.951172013	4.448207698	3.784409824	4.274187755	4.611040632	4.228032144	5.046959636	4.010460245	3.935061133	5.682083432	4.429832533	4.495134013	4.227060426	4.085042069	4.742500077	5.181995066	4.367803029	4.232698761	4.596764301	4.044269935	4.314795651	4.040255009	5.125301248	4.216195968	4.390131447	4.19048586
ASAH2B	4.446451757	4.267582093	4.280067812	5.53686199	4.40054852	3.883981576	4.748218769	4.210529936	4.604236118	4.198362402	5.456415886	4.008326133	4.223985672	5.726663793	4.275456982	4.922168446	4.788314393	5.021858521	4.147683491	4.607345176	4.185047071	4.431452085	5.382259262	4.196463142	4.589725135	5.184577528	4.793178147	4.515572332	4.589603767	4.436156491	4.641010961	4.549876993	4.672899569	4.433634528	4.356490062	4.252915082	4.401198731	4.548839296	3.571388625	6.19003856	4.741448815	4.517879931	4.216120061	5.9819368	3.655895614	4.479089713	4.709947062	4.553976452	4.499231657
ASB13	7.126358701	7.636075147	6.637778031	6.592940696	7.418898392	7.251400082	6.425883118	7.065937949	6.842365981	7.345415557	7.465592924	6.792037093	8.019481106	6.783109224	7.393830006	7.552833054	6.891458846	7.359043514	7.593260071	6.477596506	7.938074499	7.209010949	6.75353895	7.13692365	6.93062395	7.268262081	7.496883985	7.851285461	7.591996093	7.274290849	6.986299423	7.71001119	7.683393746	7.23596088	6.918384585	6.91768412	7.483406495	7.134521098	7.632752342	7.494491657	7.329812587	6.585916927	7.428733965	7.515815464	7.075947155	6.11754669	6.682176619	6.741262466	8.305364586
ASB2	4.553027577	4.749461337	4.383841086	4.658396167	4.748515233	5.029494232	4.916168986	4.754976326	4.901590456	4.593440954	4.849198906	5.519555938	4.394642163	4.249659107	5.608859813	4.814114161	4.903516511	4.977829284	4.383720279	4.997958448	4.605720916	4.564166693	4.705442677	4.559628367	4.694976663	4.450770933	5.206659636	5.020116171	4.997734591	4.688173989	5.38534755	4.7829036	5.005625357	4.879367386	4.537797738	4.989917941	4.323465354	4.567977063	4.367473758	4.528937298	4.398028596	4.80356313	4.86330289	5.578108365	5.27205932	4.660676942	4.610318142	5.262935702	4.510018075
ASB4	3.283088989	3.399759172	3.285608623	3.39306631	3.345137641	3.267550242	3.415520867	3.357907797	3.330845054	3.301642913	3.366590365	4.812626123	3.223296371	3.34490512	3.18408651	3.169314363	3.247259367	3.247916034	3.323401927	3.376177328	3.306261145	5.371091757	3.389869874	3.289583475	3.299403119	3.278539496	3.281606008	3.308012587	3.252553853	3.278903096	3.16915271	3.294477139	3.137010757	3.236257741	4.750596639	3.312598259	3.500858521	3.27602242	3.253347757	3.286941687	3.36366392	3.303539813	3.221255278	3.254769056	3.128726686	3.46419588	3.338991023	3.364273144	3.200163126
ASB5	2.562420164	2.589256533	2.546168873	2.562772124	2.562109727	2.88364615	2.768365263	2.667263386	2.642339172	2.563120806	2.745792556	3.210700728	2.678774738	2.693004779	2.619546005	2.66655934	2.504072851	2.560631604	2.555462502	2.698900023	2.613229488	2.653673556	2.730137517	2.587430585	2.657795333	2.616524934	2.790883374	3.135470906	2.609492256	2.606576328	2.463493562	2.583660843	2.641230428	2.612545691	2.522708729	2.550264093	2.58052801	2.634795034	2.56073469	2.570909484	2.546168873	2.628269335	2.618130072	2.738703481	3.00562159	2.613461866	2.470198545	2.612545691	2.530247861
ASB9	4.642262292	4.299829699	4.150022319	4.653084528	4.573954424	4.356456806	4.41249627	4.820011988	4.206093387	4.28072806	4.363991309	4.439459393	4.06437666	5.332562578	4.157491555	4.48168364	4.752994014	4.507972725	4.254776866	4.365139731	4.28286569	4.245473961	4.522505532	4.751100104	4.694764076	3.833062158	4.1876094	3.980521765	4.323222308	4.326439791	4.52847713	4.42054633	4.798545	4.377058873	4.870150859	4.299638204	4.25420776	5.264257408	4.530849402	4.195677811	4.404728184	4.776158745	5.625605161	4.330401192	4.906435064	4.854070547	4.372338305	4.627297195	4.580473043
ASCL1	4.538085802	4.91362517	4.529203627	4.855296736	4.543351083	4.538124397	4.549887593	4.564730052	4.985001943	4.637208331	4.740126418	4.476216865	4.412083394	4.760577787	4.457493512	4.517451561	4.746899467	4.542034253	4.610788847	4.802229847	4.756170978	4.4976473	4.617644668	4.492705097	4.717311395	4.384217282	5.043666424	4.702050494	4.770155015	4.362466945	4.477992667	4.552900081	4.428952819	4.556964666	4.449541276	4.865393019	4.728314545	4.915736234	4.460632595	4.71850073	4.523852324	4.78484404	4.334919713	4.71443668	4.342051611	4.850621995	4.540766177	4.740362219	4.734927367
ASCL2	4.039657291	4.369330738	3.856908617	3.919265928	4.533160489	3.642975095	4.501721895	3.953235957	3.837809762	4.608556701	4.21656585	4.388208082	4.751922037	3.927508462	4.266973697	4.292635188	3.914268766	4.209543184	5.052462211	3.965283049	5.080823968	4.145502391	4.056301676	4.006402209	3.901210701	5.092519246	4.240757747	4.469877409	4.283644255	5.275662516	3.965919916	5.305405316	5.005938767	4.06832717	4.528610735	3.919825335	3.97898458	3.728471043	6.167042643	4.571211487	4.874375004	3.92574638	4.128946995	4.218548685	4.274297924	4.281366494	3.968671184	3.770625265	6.114009616
ASF1B	8.229044065	6.19521385	7.122047122	6.756573897	6.943804458	6.407583821	6.538767385	7.80726104	6.37720338	7.63138511	6.183955799	6.609900132	6.826507294	6.702130699	6.273441699	6.982690016	6.181917093	6.805538656	7.530113282	6.661514807	7.096904631	6.884041076	5.841521343	6.88956315	6.910052902	7.404732844	6.446670045	6.77060541	6.86482014	7.39177331	6.946097849	7.666019127	6.449634893	6.747454835	7.304538326	6.540878497	7.268838473	6.633829506	6.53429013	6.255435232	7.617176227	6.582144537	7.861851755	6.428328347	6.884041076	6.102893003	7.001694941	6.783259711	7.247747003
ASGR1	4.622396619	5.140029462	4.833195839	5.111965802	5.109588614	4.717656995	5.140490362	4.990447934	4.515763354	4.503308832	5.072162125	4.866847267	4.856583536	4.677001159	4.69255922	4.918052107	4.906387524	5.175405591	4.706713748	4.898845167	4.707108743	5.07828739	4.954808312	4.79164498	4.710430033	5.062271546	4.923544312	5.27122795	4.710429355	4.731308125	4.822486421	5.026386381	6.523225978	4.872125535	4.793408502	4.880356827	4.972720158	4.626370915	6.973845919	4.70207802	4.484356574	4.822486421	4.854356926	4.748841937	4.795311153	5.567355403	4.683891087	4.70207802	4.813953505
ASGR2	6.008477189	6.21236422	5.837895324	6.239685685	6.098149369	5.89902096	5.002460372	5.806855538	5.882162192	6.186707035	6.029214483	5.794724846	5.500835347	6.148269324	5.701636225	5.554051211	5.894055758	5.882162192	5.885203645	6.030839978	5.882162192	5.913874673	5.776263638	6.01644478	6.38703839	5.912727465	5.58320493	6.100850714	5.913942568	5.741027053	5.684418428	5.698393052	8.232122055	5.604488213	6.237958103	5.898331945	6.171288479	5.845772522	5.823496904	5.691589102	6.09241772	5.716445518	5.897948145	5.882162192	5.521009456	6.099764489	5.801044734	6.246316315	5.838620371
ASH1L-AS1	5.485849871	5.911316098	5.690729411	5.390226151	5.768449735	5.830751094	5.645138921	5.563593853	5.815428199	5.907356829	5.967537734	5.670817366	6.177009508	5.106442436	5.365535288	5.655788861	5.644107521	5.78423612	5.818693868	5.594331829	6.036782792	5.661727664	5.514396295	6.109013524	5.582534483	5.544735848	5.963216616	5.818161055	5.460107215	5.746964824	5.62004465	5.603155162	6.515564427	5.567631963	5.581424768	5.72945254	5.49326247	5.602574316	6.252407006	5.727521759	6.291654451	5.592609053	5.727127093	5.542004359	5.445102969	5.26848547	6.083795972	5.969793943	7.209599785
ASL	6.955077211	8.677573984	7.480579606	7.812858441	8.003694922	6.886581315	7.793833657	7.02335628	8.13409607	8.13346763	8.295298743	7.558366394	8.925441437	7.169249704	7.926638554	8.720699673	7.81879405	8.87644917	8.807036691	7.770406633	8.49869305	8.541814659	7.657010616	7.83104751	7.696219293	8.976893792	8.21779612	9.580250525	9.119173334	9.578629481	8.500572057	8.423307574	8.638483963	8.256114166	7.841668246	8.16670439	7.133964624	8.099562807	8.172827655	8.625017275	8.365800535	7.858130408	9.209839612	9.002341705	7.918735439	7.595411518	7.735662669	8.011856304	8.559481981
ASMTL	7.178051166	5.889277345	5.847488089	5.209600423	6.162306283	7.273651338	5.851104697	6.5220092	5.737674848	6.248707659	6.612639051	6.662513326	6.663826001	6.065674585	6.186785682	5.761480978	6.272880076	6.024395044	6.216044134	5.852191943	6.140983592	7.668346026	6.149747707	6.322957516	5.797729609	7.426007225	6.133028661	5.572349074	5.942417308	5.983887986	6.278766553	6.473264064	6.052141302	6.20625242	5.891677111	6.214807139	6.118674523	6.35742486	7.335085748	6.180634614	6.347498284	5.938416313	7.000304319	6.064196853	6.035903153	5.923300711	6.656627992	6.285777552	5.871453608
ASPA	4.386700071	4.906804648	4.316069699	4.946131038	4.498338695	4.122829212	5.737128075	4.729097337	5.40681619	4.515564739	5.954641802	4.332608179	4.710363611	4.776056123	4.723931392	4.963006364	5.026823233	4.772103735	4.238331563	4.76596835	4.257209985	4.070260368	5.734814274	4.687874151	5.023835715	3.972567414	5.548392359	4.242704184	4.901574414	4.273935288	5.315491347	4.412515674	4.282034225	5.151249244	4.464760484	5.574273479	4.408275355	5.70980347	4.487424404	5.216350732	4.281284032	5.0799883	4.595030008	5.120377532	4.689810102	4.861707666	4.208202288	5.335906558	4.385593613
ASPHD1	5.910328868	5.959263388	6.484549411	6.129285682	5.671776798	5.799020319	6.486815991	6.791240366	5.956912867	6.261185156	6.083625998	5.917364311	6.424507686	6.570354632	6.024374543	5.805734241	6.175846692	5.793658086	6.816282998	6.080773314	7.051394297	7.331773157	6.288086233	5.763480371	6.194572965	7.035664972	6.04042847	7.270083534	6.243680201	7.162250396	5.948618017	5.608725831	5.568170069	5.975883909	6.588381487	5.963014414	6.956021778	6.480829215	7.165992118	6.141384249	5.612441565	6.096425986	6.63123344	6.116366507	6.425621922	6.818571978	5.994516922	6.115155943	6.075978712
ASPHD2	5.398021678	6.637123547	6.149020587	6.088626011	5.84881271	6.826774164	7.290384868	5.292994784	7.587605711	6.021368904	5.726794721	5.816187551	6.48409645	6.096923482	6.105662904	7.283411996	5.877124628	7.229161463	5.506461045	6.218592207	5.797324335	6.613729984	6.350777939	6.864709075	7.027650046	6.955526246	6.892009255	6.306327781	7.479358977	5.833019253	6.545670158	6.289501299	5.155389542	6.798069248	6.975523896	6.617632692	6.704478204	7.027064422	4.357979067	7.247600721	6.132737188	6.343700011	5.912535888	6.956545715	6.583220258	4.629929112	7.023652411	6.519142299	5.62636506
ASPM	6.737334103	3.933257313	5.270457909	4.098423671	4.523903365	4.877226935	3.760878749	5.623476138	4.14692278	5.623788017	3.715854936	4.357014958	5.444049991	3.436435911	4.296368995	5.361002682	4.127308018	5.077807688	5.218590324	4.07239423	4.788147691	4.968688072	3.448373198	5.219812933	4.107606613	5.290542537	4.063583562	4.862531484	4.530109233	5.037904023	4.582992497	5.790564322	6.374162482	4.645342163	5.15116169	4.067100132	5.423412519	3.793009673	6.321495439	4.136562533	5.232490819	4.032188001	5.125657759	4.490474148	5.695988305	3.521466822	6.338799893	4.286359988	5.575286541
ASPN	6.606820372	5.096652067	9.368909913	4.567472078	6.09977125	8.694760722	4.855197975	7.059353505	4.360235121	5.316497706	5.291212941	8.913272536	6.678056363	4.492689212	7.631978877	5.613017795	6.886873277	5.60001175	7.44478606	4.411584797	5.850599896	7.593274755	5.868890542	7.865099307	4.898909784	5.960364405	5.460971126	6.299468086	6.474766064	7.625634051	5.354554913	7.483074701	7.428137942	5.990138343	5.659401086	4.603104276	5.781166915	4.927958463	7.363594009	5.226389209	6.210880527	5.363531213	4.270242712	5.83951307	8.331260942	4.993545937	5.601395146	5.085103219	5.604309476
ASPSCR1	5.692992287	5.547579105	4.865669537	4.995360179	5.635808349	5.250489915	6.131125094	5.221582725	4.520632032	5.107872342	5.537124444	5.672328394	5.742703606	4.938122991	5.718491992	4.976719148	4.947034	5.50149192	5.910854392	5.366154295	6.26543897	6.176300212	5.164403504	5.10140559	5.439118072	6.046571158	5.6408478	6.257378378	5.820729283	6.176211529	5.638585413	5.905108337	5.934511711	5.548267386	5.04411648	5.393394236	4.685661799	5.357698281	7.338125471	5.670490902	5.353532821	4.872528383	6.950175183	5.606724791	6.198681072	5.547999587	4.78368962	4.771145391	7.06573503
ASRGL1	6.48017346	6.644254894	5.745597069	7.144163947	7.016860363	5.890504616	6.218314591	5.866134187	7.472173544	6.98899612	6.488243539	7.551101798	6.898958491	6.777158571	6.441092132	7.608993079	7.682566435	7.62204989	6.984074561	7.659407827	7.113698122	7.203510848	6.995240529	6.355729927	7.721906003	6.843160188	7.432746504	6.528417865	6.996094825	6.740732781	7.923190841	7.798874333	6.984922509	7.598708854	7.030946668	8.26714158	5.647831318	7.528513408	6.79959579	6.465294821	6.654600535	8.403732438	6.262477468	7.984922485	6.109926438	6.347847433	6.433777145	8.003237005	6.72576461
ASS1	9.595717483	9.117508319	9.123134645	7.156080127	10.67070964	9.02047237	7.350130765	8.750442925	7.970371582	8.93723438	9.004981118	7.202092246	9.982009661	6.986355782	8.512368312	8.498699448	8.222413073	8.613522412	8.4234661	7.172704126	10.22938056	11.09930554	7.628474842	9.375686915	7.743271398	11.94587176	8.112299744	7.925720785	8.754797651	10.12390906	8.074186669	9.573734898	9.229473221	8.068993355	8.869954301	8.902438689	11.06608605	7.727781407	11.54210463	8.371114131	10.08347661	8.71886647	5.470937594	9.644809222	5.596273878	7.475842523	10.12053884	8.048501286	10.3208775
ASUN	8.56853716	6.908158146	8.236279538	6.409316905	7.516339883	8.105192214	7.476726162	8.710576934	6.947909741	7.893744466	7.215610252	7.494365768	8.377610128	7.529518702	7.494619143	8.004496468	7.839411718	8.10739888	7.571449986	7.060385494	7.912053297	7.372101358	8.568271059	7.508504474	6.870455064	8.638200476	7.20905635	7.551740439	7.240052782	8.053768674	7.961104128	8.032113486	8.621448951	7.45069553	7.86562183	7.31107869	9.155285722	7.987186744	8.145564628	7.768513587	7.779449031	7.327599937	8.50575063	7.350920718	7.982065266	7.522881361	7.607051978	7.203063404	8.00469726
ASXL3	4.029771032	4.436322612	4.070189735	4.999676563	4.324269153	4.402486168	5.081941157	4.285546526	4.622370526	4.334673364	4.387416787	4.214454484	4.114984934	5.187771466	4.038592196	4.479126382	4.814609051	4.193825318	4.406295797	4.784009493	4.137195384	4.02149037	4.973539846	4.187827703	4.861837906	3.803096067	4.403566992	4.116969872	4.147193554	3.981870073	4.616658614	4.106565864	4.014283949	4.342690543	4.364874296	4.512613149	4.510562709	4.724433057	4.196834713	4.256900495	4.466058726	4.718581545	3.917425946	4.196831263	3.98888031	5.021312643	4.436967496	4.698497027	3.875130168
ATAD2	7.046666328	4.39793936	5.529917831	4.320435538	5.379263956	5.77343285	4.93034457	6.458489203	4.400408598	6.911387337	4.42660794	5.63823954	5.86119002	5.083034856	5.056074294	5.638931131	4.689262396	5.582057151	6.111646626	4.548039405	6.066649162	6.59840531	4.761926552	6.377937984	4.495834722	6.838792562	4.759027957	5.536956171	5.114959876	6.846638367	5.241228967	5.94505604	6.597917253	5.020392417	5.393607277	4.559833821	5.936024433	4.779930566	5.960527178	4.409621139	5.894299109	4.790054552	7.040213719	5.044895236	6.12471116	4.783324796	6.484283733	4.730453449	7.821885207
ATAD3A	7.325857005	6.677931252	7.047357915	6.588221403	6.777939764	6.57585081	6.982888524	7.277257036	6.579426952	7.039270279	6.906554123	6.829694315	7.506724727	6.639218629	6.880554698	6.902084535	6.639218629	7.074404793	7.126390213	6.879325363	7.070056839	7.565006052	6.757932918	6.708248598	6.669138005	7.188908906	6.797446504	7.382004457	6.904330235	7.289177528	6.886367566	7.305009794	7.237715778	7.094442756	6.638724055	6.685435253	6.783933286	6.865801966	7.51307096	6.814243799	6.941904304	6.756050218	7.416452615	6.911747675	7.152649406	7.09231958	6.582468711	6.637207614	7.207866518
ATAD5	4.29303984	3.863755525	4.079569052	4.094833308	4.030968207	4.251482216	3.777521979	3.83123541	4.146349239	4.496828377	3.901908189	3.968549684	4.118660923	4.3473278	4.010969104	4.117756589	3.846802284	4.105307007	4.303094031	4.095994531	4.241905675	4.327281366	3.901783949	4.216467491	3.950553902	3.94458605	3.967015125	3.929925475	3.941756619	3.847663549	3.622494831	3.868428203	4.512588477	4.0936602	3.858587993	3.918480883	4.419268947	4.082513907	4.427325027	3.859033999	4.255403364	4.068185006	4.630865533	3.740042961	4.384601884	4.009308176	4.278033846	4.0936602	4.620540727
ATF3	5.957768916	5.869987343	6.406252881	5.521967	5.936974765	6.079314367	6.976229348	5.884336722	5.946233925	5.760242443	6.373182678	6.10622474	5.926406562	6.053039334	6.797881318	6.011457274	5.694875169	6.121882708	5.804733562	6.253593323	5.648780534	5.635591445	5.242306328	6.197160641	5.990899388	7.522199656	6.70901141	5.869283533	6.238337496	6.267625251	6.132237901	6.851588031	6.40431229	5.664712182	6.077048253	5.791205603	5.741167514	5.861305408	5.322100483	6.918393692	5.672554122	5.986637892	5.665086402	5.881587696	6.367789112	5.849496399	6.482445827	5.585723484	7.417601842
ATF7IP2	6.110703109	6.796493917	5.907608169	6.83756437	6.391043919	6.292035935	6.680921718	6.001067978	6.550113808	6.604527135	6.928281858	6.474005158	6.644464231	6.769530383	6.559485301	7.156939093	6.591269878	7.007335207	8.00198402	7.485176219	6.798320614	7.548584147	6.933391847	6.754520756	6.640497219	5.382449101	7.232057396	7.06677989	7.259512137	7.22915485	6.790671826	5.996527191	6.38905314	6.599675582	6.208676561	7.400978671	6.084745918	7.141881471	6.765864197	7.239103736	5.434918896	6.915351871	7.445799439	6.914875205	9.190240526	8.152586971	6.028158323	6.600316684	6.758279423
ATHL1	6.13128959	6.207516681	6.923823687	5.882018004	6.429321655	6.436068385	6.067232599	6.590747872	6.299643029	6.399243679	6.583320722	6.07303968	6.540284476	5.616238514	6.369950761	5.868439765	6.233764342	6.43925519	5.899760404	6.165375443	6.781582608	6.058295661	5.627106076	6.159527443	5.794903983	6.604099089	6.21488337	6.425062481	6.168867579	7.09226782	6.117810778	6.897161785	6.785446326	6.26317296	5.933059982	6.485500223	7.279373736	5.929249472	5.660670608	5.738472921	8.2028868	6.263388227	6.126107664	6.250321846	6.504171724	6.810767172	6.512806819	6.01438274	6.495542055
ATIC	8.998347437	7.742928338	8.755298097	7.263965554	8.172522617	7.921391337	7.140763346	8.955928825	7.129125468	8.204135397	7.80431134	8.205548162	9.041957845	7.180202481	7.915313563	8.398754961	7.897967318	8.598029453	8.698479645	7.539943372	8.840632795	8.826299919	7.285049743	8.168352514	7.347182622	8.881652757	7.877844262	8.893510954	8.341262535	8.57760174	8.272690275	8.830258756	9.540773427	8.182775235	7.913935128	7.655710341	7.836030303	7.834105728	9.517145076	8.001266534	8.142183614	7.557930486	9.649715136	7.802592088	8.880906286	6.150558932	7.656777095	7.537129503	9.153319558
ATL1	3.510283173	3.97497638	5.15701408	5.210152279	4.15841234	6.156810614	5.565311788	3.975104733	4.927994764	4.953476552	5.26119803	5.717559917	4.494667231	5.210853021	5.78482151	5.426157193	5.710556665	5.156853147	4.766233313	4.939013711	4.561984139	4.207688659	5.77187822	5.228230803	5.163591374	3.854481545	4.991460153	4.558912839	4.876783481	5.689612963	4.979400585	4.198987961	3.94438364	4.823219789	5.20783358	4.604004505	4.390974574	5.647597035	4.469027288	5.226435657	5.580420154	5.096611405	4.46996753	6.01976259	5.351268504	5.045296353	4.43270423	5.255194609	3.622298932
ATP10B	5.001799603	7.0285527	6.007201651	6.435915049	7.041332301	5.101634899	5.766539685	5.272102809	6.360698233	7.285938288	6.31062372	5.097321666	6.31404725	6.280133792	6.013646433	6.453219096	5.746211781	6.608448514	5.857154777	6.022474021	6.885488777	6.010540089	6.146419543	6.569055561	6.032566739	6.071191468	6.37831605	6.67489911	6.469244719	6.476134015	6.061767505	6.054386267	5.214842815	5.703267939	6.106852484	6.340147357	7.755774948	6.057193901	7.442067849	7.101513469	7.111049127	6.346654426	6.391022826	6.634074741	4.908796969	5.671688669	6.250497613	5.884252406	6.276675263
ATP10D	7.232827847	5.846634018	7.360019619	6.14428921	6.305945388	6.597594269	6.328916935	5.444984709	6.493177701	6.367726904	6.494795902	7.146237233	5.506274608	5.433324922	7.045298222	6.870541359	6.807829357	6.68761132	5.694873944	6.041231421	5.83943669	5.839743195	6.521171634	6.733064986	6.328675166	6.858008981	7.040581741	6.014429433	6.493085582	5.807881064	6.600952845	7.224564433	6.080092499	6.255451654	6.662376579	6.454269476	5.918347478	6.806074541	6.265353434	6.576007163	7.102776416	6.701377047	7.200545818	6.931937828	7.282358551	5.542826291	6.590107574	6.367760272	5.706808831
ATP11B	5.78155917	6.130607705	5.924084338	6.262611203	6.105025755	5.927126736	6.218823431	5.763034134	6.25920682	6.232163314	6.089118047	5.810828461	6.038132489	6.362107638	5.930478792	6.541803723	6.17177784	6.381090933	6.406260653	6.221343646	5.937123141	6.720079954	6.44237556	6.161773904	6.215656422	6.751218208	6.534199739	6.335885218	6.414247979	6.513898327	6.356606882	6.028566064	6.129904122	6.307608692	6.011163448	6.116831142	6.269843224	6.296115437	5.990372124	6.323162512	6.098931801	6.195338907	6.345722532	6.24291633	6.221055904	6.045377125	5.846804345	6.240885898	6.152464014
ATP13A3	6.971056509	5.781221643	6.977176877	6.344745277	6.090370465	6.850138215	6.291236216	6.307725026	6.610391235	7.081945633	6.487926553	6.312030792	7.150186645	6.367157507	7.102695974	7.147638555	6.513713927	7.2461643	6.255450873	6.324136128	6.553536486	7.915483941	6.659614306	6.644808052	6.453022804	7.334890415	6.960646727	7.283569829	7.410353336	7.704231718	7.035798671	6.801665781	7.779067641	6.895719587	7.083441759	6.373778947	6.60796861	6.550971849	7.721489068	7.137624846	6.45842575	6.339288593	7.731656728	7.066984282	7.666063774	6.34145773	6.911123992	6.3239196	7.444935849
ATP1A1	8.577728189	9.887858775	9.413788689	8.181180333	9.875492005	8.922312382	8.664930876	7.937787866	9.038628049	9.826661754	9.799925339	9.478944761	9.788307031	8.291014445	9.220210929	9.333317592	8.646068136	9.614778598	9.270915464	8.298226924	9.675195591	9.958456655	8.509936279	9.628436896	8.297873045	9.673250345	9.062728099	9.797387839	10.12473215	9.02133379	8.980985928	9.895420558	9.196278349	9.099726723	9.987169915	8.863006897	8.874111894	8.753996155	10.51472467	9.745539538	9.453701195	8.787819732	9.884011727	10.06637365	9.682927191	8.043265314	8.987255213	8.696424563	9.619676018
ATP1A2	3.703566895	4.053853176	3.848318728	4.031175421	3.820086538	4.331044493	3.813749184	3.675137966	3.898143286	3.713203368	4.036306543	4.338484883	3.819025911	4.185724781	4.611558606	3.971556085	4.194908513	4.183550446	3.727331522	3.700710147	3.979730459	3.8971144	3.836640649	3.619022605	3.873021155	3.496370456	3.967955615	4.000255738	3.969640588	3.652784075	3.922667193	3.793951129	3.692641154	4.271418098	3.613050543	4.011074978	3.582438245	3.835123642	4.015100499	3.772376086	3.780554826	4.139040385	3.661067504	4.099694723	3.743428566	4.396634674	3.641069606	4.336525087	3.591301001
ATP1B1	10.69948252	11.16153876	11.42766625	11.61702415	11.14056273	11.41139805	11.56674611	9.250350486	10.65259501	11.50452752	11.01907158	11.65421455	11.11490155	11.41893946	11.20178647	11.23072168	11.41575866	11.37220205	11.13275668	11.63309364	11.2200926	11.40432243	11.57165223	10.95968981	10.90159913	10.61755003	11.20803002	11.22063674	11.30370194	11.92561911	11.54585799	11.53417117	10.62034538	11.26689428	11.88856158	10.98997339	11.51005174	10.95592968	11.14174315	11.13020654	11.28791695	10.4576077	11.20784402	11.35036842	11.06563276	11.99250474	11.70346355	10.55418536	11.39972269
ATP2B4	5.869989262	6.219092661	6.437852192	5.932666725	6.421099093	7.232275875	5.69843482	6.142800281	6.424125448	6.530323525	6.317790669	6.83432222	6.633214307	5.8776059	6.895708804	6.251507924	6.510446426	6.172474481	6.387921871	6.262560914	6.221690599	6.39756036	5.934213919	6.427460272	6.071873317	6.163404729	6.474695875	6.348238456	6.391797246	6.456583511	6.146158705	6.012481565	6.493104653	6.483131547	6.288674385	6.092340791	6.296596188	6.329988555	6.168730222	6.418120723	6.046638006	6.150501283	6.818465066	6.248018275	6.816176992	5.627466834	6.72711795	6.452116574	6.003368935
ATP2C2	5.189931953	7.000200744	5.550210051	5.652173107	6.220298103	6.048717542	5.335948186	5.18776804	6.0189313	7.248768436	5.933453135	5.287181056	6.33608103	5.713099694	5.801709034	6.13029926	5.594388232	6.250511406	5.768937735	5.924293483	6.565312206	5.478114617	5.601022959	6.597924842	5.664826525	6.538714435	6.197911379	6.243501304	6.433026817	5.718652185	5.838185607	6.280522626	5.748205295	5.907063723	5.593400438	6.105030489	5.646254131	5.766671538	6.218691032	5.863985369	6.566100467	5.849608774	5.440156288	6.049250079	5.216606621	5.753244234	5.654828548	5.510851658	5.741654728
ATP4A	4.654337052	7.195800484	5.878034436	11.92827309	4.976282375	4.809564571	11.46762879	4.599380129	8.577175954	5.063503958	10.20436421	4.379656626	8.586336877	12.23049994	4.510755285	10.31167928	11.64689739	10.47896421	4.673593339	11.5795888	5.258881282	4.814274488	12.34102929	4.237826573	11.42566647	5.255501834	9.945522464	8.843293379	6.30650104	4.722761532	10.98753924	4.391598498	4.723887594	9.80341216	4.683908482	9.800265411	4.878310083	11.71492382	4.478604003	10.79873324	4.596601177	10.80128764	4.429433161	9.597847893	4.720213726	12.60196611	5.146831139	10.59421556	4.616755559
ATP4B	4.525835939	5.979032518	5.297993907	8.227379613	5.02484661	4.346460414	7.878663642	4.608826863	6.830539912	4.972940728	7.132017337	4.443044545	6.789808782	8.171153668	4.706878157	7.756458574	7.737917429	7.742808863	4.515347599	8.255877953	4.939393747	4.650410724	8.468599941	4.424673335	7.739309564	5.103556253	7.360226869	6.923552495	5.649446417	4.724212696	7.936566691	4.661130594	4.641176055	7.356644012	4.655088458	7.316077745	4.266929428	7.765535258	4.607756972	7.502457364	4.305816637	7.765914707	4.455572294	7.454373641	4.863821674	8.552579475	4.365202416	7.525316954	4.533091035
ATP6V0E2	6.961109651	6.873255255	5.37171556	6.86889332	7.225252703	6.486536429	6.885203635	6.875225148	6.297690329	6.434839852	6.761529694	6.698964618	7.446149438	7.133072559	6.318833698	6.226635443	6.647844739	6.748364453	7.266576877	6.92114584	7.296029189	6.992039773	6.852127688	6.174278551	6.11878118	6.938074689	6.62146413	7.583349992	7.002893124	6.450144195	6.571444562	6.633731328	6.820671428	6.621516157	7.662261352	6.849884237	6.655354398	7.080272376	6.461946363	6.191474865	6.606053454	6.785070747	6.539390312	6.433367545	7.649515045	9.051810289	6.943302169	6.832973753	7.139892506
ATP6V1C2	4.048796114	4.150777234	4.138555317	4.169705307	5.1407812	4.698574255	4.638437602	4.069505167	3.993804991	4.294846011	3.99301592	3.906533607	3.976172193	4.249208314	4.000833645	4.055744138	3.914163102	4.022018485	4.189972578	4.144439396	4.122894651	4.568712696	4.283568922	4.172859508	4.314942336	4.36869855	4.030683636	4.163101907	4.144035415	5.503103438	4.052042373	4.460915443	4.400913858	3.994947981	4.302784088	4.207743457	5.348968405	4.315576515	5.461418204	4.142515981	4.669214415	4.222492477	4.006190779	3.996410122	3.853890835	4.124308236	4.493725272	4.121968751	4.516050913
ATP7B	5.054833512	7.124007372	5.099651236	5.580291855	6.716019643	5.837092261	5.260464322	5.511565108	6.641550717	6.166179088	6.878218863	5.003598711	6.728723489	5.001497229	5.515995138	7.003392724	5.297465791	6.64181458	6.569725064	5.296914889	6.664552622	4.645332187	5.395834756	7.064331138	5.749334303	6.433098302	6.379477801	6.29341878	7.391702802	6.188555546	5.721036664	6.907048314	6.032314677	5.984843685	5.943817975	5.96799361	5.598464477	6.024759925	6.252199162	6.687867377	6.626905921	5.791994475	6.56899387	6.604338531	6.458571603	4.964590987	5.54683551	6.065245164	5.255145026
ATP8B1	7.373056943	9.400668113	7.992938827	9.024221664	9.167914926	8.318661272	9.228654655	7.317561606	9.003416452	8.391825238	9.008132375	7.001265625	9.415647418	8.673860788	8.814948454	9.448836592	8.569983755	9.526615826	8.034630532	8.937794067	9.382713029	8.028810866	9.298713581	9.118410942	8.891061937	9.65344854	9.830691423	9.051588249	9.608409253	9.175858813	9.162504873	8.714872998	8.118143243	9.438765261	8.500266147	9.094320862	8.348810561	9.182420629	8.401672892	9.845172331	7.857742771	8.398385773	8.623843732	9.212215591	8.897100349	8.892194278	8.284275924	8.458585751	8.546833214
ATP8B2	5.950781386	5.922971618	6.54954398	6.261998815	6.233695173	6.703875348	5.644750732	5.92617913	6.784426035	5.785361422	6.902600609	7.082662612	6.310020022	5.943104243	7.245874215	6.399853415	6.928733418	7.029260728	6.240689902	6.579304676	6.341614723	5.847134383	6.030317506	6.693487484	6.281805105	5.634953632	6.836925674	6.32900679	6.393825946	6.36994445	7.234204875	6.592151927	7.072269117	6.786521676	5.798406282	6.92574161	5.768257189	6.38549126	5.914914639	6.296809099	6.153722945	6.683842394	5.837096193	7.033243277	6.842982554	6.237512574	6.0900288	6.934637656	6.59101157
ATP8B4	3.414602335	3.071645087	3.165781327	3.200026489	3.059431984	3.191950453	3.163068506	3.116982574	2.981340298	3.220080462	3.293787408	3.256549109	3.207902871	3.253683557	3.74413131	3.33086721	3.158156134	3.386231799	3.039697455	3.087322129	3.042538005	3.029517085	3.389028852	3.183495063	3.130378491	3.322681324	3.464328423	3.210700728	3.029719052	3.413802782	3.581553539	3.346213545	3.387176532	3.446911807	2.937793939	3.271839953	3.232380564	3.188798025	2.831852656	3.191307341	3.227629143	3.289599302	3.260081984	3.158435945	3.462772168	3.012693721	2.965556763	3.494434628	3.156128118
ATRN	6.366151808	7.095611072	6.936243967	7.253450594	6.362173397	6.539432401	7.242359471	6.404263629	6.516178588	6.020247845	7.59252202	6.76225142	6.742918591	7.566738903	7.185960428	7.839058687	7.179596895	7.923396568	7.547709273	6.961670405	7.156722194	7.755780731	8.100001643	6.786555316	7.532902831	7.985323544	7.476477407	7.590225119	8.061181235	7.608199505	7.592130234	6.419770789	7.325984681	7.278668573	6.528416451	6.78156259	6.327227587	7.188361261	7.057177662	7.868305569	6.298310727	6.850542605	7.863991341	7.998836741	6.882509064	7.632936602	6.576369742	6.806562875	7.674254775
AUNIP	5.874389357	4.771981538	5.091061037	5.203826475	5.15933802	5.016485943	4.456144295	5.407656913	4.95282125	5.429621945	4.68730062	4.769285367	4.964157792	5.170720405	4.492949851	4.980075992	4.800880248	4.768065037	5.83346764	5.162768546	4.900460549	5.075567484	4.874260554	5.055725128	5.13574969	4.673621774	4.224588496	4.593536264	4.627757889	5.481772372	4.755886243	5.438925941	5.282584497	4.720653392	5.003555661	4.76911782	5.426664938	4.847677294	5.47378722	4.484967285	5.605265123	5.026817304	5.445792358	4.425318827	4.997084108	4.870949484	5.184989589	4.734845453	5.345139603
AURKA	6.85552684	5.271049295	6.24467789	5.364175128	6.10905324	5.878338074	5.309587992	6.52602529	5.406002654	6.419177288	5.331235575	6.43856787	6.211162161	4.878704941	5.32444233	6.3336872	5.496965721	6.436294849	7.280878615	5.536343095	6.397964114	6.687060302	5.029686854	5.970031776	5.594884904	6.517390037	4.908183649	6.331907117	5.92493174	6.301302891	6.01196389	6.583052733	7.613405832	5.983156926	6.103888224	5.752338172	6.727043437	5.592757465	6.747537702	5.430550135	6.892458752	5.706723411	6.363825614	5.902553592	6.231661563	5.253506749	6.166054237	5.758346287	6.897305121
AURKB	6.284079461	4.764316067	5.192279411	4.629530209	5.146592087	4.727865198	4.605006423	5.767498712	4.533925401	5.338360567	4.446442267	5.020138247	5.067992902	4.222204219	4.917521771	4.930322732	4.590257932	4.881814465	5.793476556	4.785739709	5.199646396	5.607817332	4.315441525	5.181214446	4.518025349	5.510730266	4.463158997	4.966131136	5.025293779	5.435898155	5.142387319	5.755556312	5.812324931	5.060012518	5.260519859	4.669371201	5.244094101	4.263119159	5.20457521	4.581221511	5.57512935	4.762747763	5.788752545	4.871760297	5.568699364	4.51413382	5.088553844	4.698483786	5.66219994
AVPI1	8.227667537	7.948802872	9.833517402	7.847216294	7.687565718	8.172247911	8.078432807	8.212204863	8.22311464	7.770127773	8.0056359	8.262709045	7.49687704	7.897784058	7.3876217	7.626052603	7.321045486	7.916548974	8.50160896	7.954695831	7.827305237	9.198774734	7.658790885	8.777618342	8.612432644	7.87700815	7.4911984	8.488862454	8.580180617	8.535838598	7.352853332	8.021620531	7.246251529	7.712379411	8.581552161	8.045469419	7.430992869	7.959123633	7.718844685	8.064261187	8.752385099	8.101633406	8.129946437	8.172058169	7.885353499	7.436700105	8.102501194	7.572920403	8.607824059
AXDND1	2.812204583	4.023187433	3.381858442	3.216425882	4.654323212	2.99958182	3.883010037	2.902145202	4.18059891	3.883418044	4.313033091	2.763335572	4.373283087	3.614630381	3.815225441	4.371587958	3.437034818	3.982734175	2.885679148	3.229866589	3.284718596	2.830764729	3.592089144	4.199496663	3.553497721	2.989228754	3.661895979	4.316352931	4.795154469	4.619788745	3.860035571	3.074658222	2.9180092	3.828696122	3.127676464	4.228835669	3.094699111	4.087455094	3.336939433	4.406112462	4.909937266	4.025406162	2.986899196	3.711375387	2.787027701	2.989245695	3.124956409	3.927206579	3.080449067
AZGP1	3.644695387	7.500315219	3.751810834	9.428677198	8.803359842	5.958838261	9.059361607	3.392025602	7.891085074	5.770267859	8.725938631	3.56014251	7.115047221	10.23606568	5.258696341	8.279730259	9.682998581	8.441807362	6.984034471	9.059542704	8.094966116	6.306132159	9.702321711	7.304359907	8.673798601	6.790109048	7.507656849	8.262502722	7.704078772	8.647255007	9.225256294	3.596233176	6.666052146	7.964510405	7.576739717	9.206061763	4.99262587	9.649202473	5.524821777	8.162431252	4.158506354	8.425299722	9.430595714	8.379969027	6.398889745	9.826556331	5.900495216	7.740052912	9.150358397
B3GALNT1	5.169746058	3.510358086	4.927334266	4.86818804	3.42606178	4.771170652	4.527064306	4.465627716	3.641350937	5.355513678	4.427557868	4.622582612	5.01722754	5.543061068	4.433672894	4.7548505	4.765578679	4.5324977	5.442971436	4.552475088	3.877672028	6.123787467	6.054338761	4.592593783	4.742351659	4.825897367	4.444771927	4.117639214	4.185769692	4.946272661	4.372366176	5.47001205	5.922713185	4.249198457	4.480149552	4.116437239	3.458491151	4.966353926	3.839744965	4.609876554	3.292229656	4.394826998	3.054475388	3.84704648	3.573625055	5.125614415	3.178790679	3.946140794	5.447450335
B3GALT2	4.997618474	2.665213256	2.653653219	2.618015242	2.720558211	2.599576031	2.649538913	3.144497435	2.741881894	2.718294402	2.747554791	2.535295054	2.688447955	2.673899	2.794188943	2.78807526	2.767372805	2.754973192	2.576895906	2.713607916	2.628405516	2.592995718	2.698516831	2.906003353	2.701969961	2.539610644	2.692599726	2.656134397	2.832363904	2.67089725	2.790464683	2.633012304	2.534648529	2.686667382	2.591579666	2.732650976	2.715600005	2.721260186	2.59209459	2.823431543	2.639510713	2.606768184	2.577564238	2.763957231	2.531461581	2.764062833	2.661675944	2.728769923	2.654106255
B3GALT5	4.71094184	5.992444922	4.966785103	5.111596378	5.59655224	4.455663028	5.394289979	4.708046748	5.548151557	5.794361344	5.650262434	4.707966643	5.506201609	4.882448532	4.935795597	5.742193742	4.965213857	5.818274004	4.87442214	5.192520267	5.089888348	4.8546234	4.894264511	5.329553396	4.963941569	5.983266124	5.354875111	5.159923413	5.964022485	4.71936026	5.828572687	4.892431567	4.688124441	5.285730169	4.695096386	5.595077385	5.228522214	4.926495889	4.865506425	5.709407464	6.883330981	5.104443832	4.692352083	6.177034628	4.610519222	4.99596115	5.005137837	5.358681621	5.02536549
B3GAT1	5.478533693	5.736180172	5.449596245	6.52274717	5.374270307	5.051063188	5.916839605	5.906028943	5.587215308	5.239206664	5.672181906	5.399468049	5.685292382	7.379168802	5.31608993	5.956244527	5.832587771	5.908338202	5.46571035	6.165582524	5.47741892	5.082410666	6.789954654	5.435643251	6.483621838	5.23768695	5.304624389	5.629083766	5.03999087	5.417555226	6.36783075	5.491782244	4.975540961	5.735263187	5.331345059	6.148937089	5.698604849	6.609315841	5.459650604	5.717899387	5.179963217	6.217047904	5.083265674	5.753760423	5.059448304	7.461966742	5.42812786	6.029073816	5.410563797
B3GNT3	7.013114965	8.120125182	7.433837694	7.191010935	7.115923757	7.189177028	7.246916084	6.291909053	7.991495907	7.854205071	7.144384519	6.913493595	8.024932943	7.160764433	6.483655464	7.009811925	6.76689751	7.008373378	7.615842103	7.059904117	7.970412004	7.856683038	6.842212374	7.538744945	7.429631704	8.463817122	6.972385464	8.226934965	7.98049931	8.647924401	7.145721769	7.668432271	5.839143473	7.12225956	8.340758803	7.443430253	7.849770029	7.895064713	6.942070544	7.552428099	7.679933782	7.380723781	7.22415915	7.389552601	6.853581099	6.607917676	8.142145695	7.486121192	7.564929338
B3GNT5	4.7991135	5.540744166	4.945167678	4.829565278	5.697779488	5.172705653	5.509066838	4.923920797	5.504476033	5.517449696	5.358433741	4.751623929	5.701958207	4.864128947	5.213260366	5.845122485	4.599288676	5.841685971	5.443245106	4.943077338	5.168976034	5.551886607	4.997618993	5.312738971	5.453638056	6.515028951	5.712612241	5.833900109	6.446553619	6.045213641	5.496574716	5.498256416	5.391929136	5.364621191	5.136983018	5.124338086	5.70215717	5.154205143	5.677139382	6.315627644	5.432782121	5.139155539	5.917427658	6.186787913	5.590665059	4.223454006	5.057714623	5.037256353	5.689244176
B3GNT6	4.73274497	5.311952962	5.066166577	5.632912587	4.888255012	4.805087229	6.961734512	5.091244421	6.182239485	4.959800095	5.046432384	4.806215529	6.010714271	5.485973595	4.974636132	5.335213565	5.030845731	5.535917089	4.806432476	5.285299892	4.977748012	5.206168143	5.28483323	5.150264775	5.882760556	5.088703777	5.165135823	5.645916598	6.942961626	4.991359001	5.52425346	4.886544994	4.946497044	5.659285083	5.057798874	5.404029405	5.12709201	5.40265965	4.943858625	6.241474034	4.691373782	5.267260942	5.23918355	6.159544525	4.98603817	5.371239459	4.881227886	5.15168761	5.509067031
B3GNT7	4.958008256	5.891523597	5.349254887	5.224054629	5.509391194	4.619088034	6.267761071	4.958366468	5.422473081	5.199174186	5.382246553	5.242920968	5.604856883	5.581814726	5.223388888	5.601764205	5.331201185	5.734866552	5.836989639	5.453166465	5.296939131	6.003095518	5.48684392	5.753662035	5.440514985	5.241884213	5.763530147	5.679023569	5.820203922	5.929394347	5.756575488	4.904620444	5.106504237	5.783218732	5.452233933	5.378556761	5.218084304	5.792232144	4.915998748	5.781163009	4.242027239	5.547498857	4.584441134	6.087047122	4.536559125	4.903424846	5.961411827	5.587173726	5.252553319
B4GALT4	6.151176129	7.321066967	7.502726084	6.593798276	7.079967958	6.567644523	7.483164297	6.462275111	8.144815028	7.800216017	7.236689901	7.46340635	7.539558056	6.246625666	7.048846155	7.699980813	6.648612971	7.885836796	7.148919915	6.96815763	7.114284564	7.771729122	6.592199878	7.58231679	6.464271407	7.803689714	7.593850164	7.338399153	7.669835884	7.926801095	7.123496929	6.788763774	8.098833714	7.072209143	7.438460587	7.177337652	7.127072528	7.301713609	7.985032887	8.417876357	7.453672878	7.162760314	7.062115353	7.886539687	6.668834205	6.081130055	6.86444584	6.811414023	7.352547846
B4GALT5	7.825988444	8.041854308	8.695941722	6.961415115	8.635257133	8.986855977	7.508892316	8.63450189	8.38812663	8.359412218	7.82127892	8.177335268	8.828749012	7.039805357	7.683992055	8.064056801	7.654389405	8.002334897	8.533798762	7.299671572	7.849138311	9.162268406	6.984172801	8.560922208	7.581876605	9.255099196	7.896817132	8.474511442	8.310710438	8.232966467	7.6772351	8.568690059	9.522007134	7.833831204	8.545832281	8.183297323	8.001671862	7.879475783	8.971868396	8.419938909	7.950570009	7.251154495	8.152397821	7.903404487	8.01246033	6.446054331	9.407986129	7.571295438	8.485683216
BAAT	4.806745325	5.233136361	5.001873076	5.420135415	4.906717226	4.534073827	4.380152208	4.793383411	4.904469867	4.683868993	4.98350874	4.63890895	4.786805263	5.049134599	4.65062978	4.737207707	4.871525198	4.867802887	4.874406186	5.414317713	5.024250912	4.551477413	5.063795812	4.619850401	5.060901681	4.729207097	4.556432034	4.86230608	4.565042609	5.501964417	5.134603818	5.057507512	4.875121073	4.783094623	4.850384222	4.972740809	4.726119081	4.848674787	4.661750659	4.526546457	4.735866395	5.158663656	4.848111008	4.89323048	5.103229772	5.065224305	4.792026998	5.114691387	4.647974355
BACE2	6.589746614	7.751586035	8.582512929	7.314670584	7.837369681	7.727472616	7.604821763	6.512589235	8.164286033	7.74285718	7.572898764	8.794928402	8.136939436	7.58916822	7.918738083	8.199068943	7.793551567	8.133039718	7.751389205	7.707568984	8.709560445	9.509192067	7.697712628	8.565949702	7.883862847	7.032487308	8.059097855	8.229009355	8.64510955	7.242517471	7.829987106	6.984036602	6.159454153	8.028841582	8.549274804	8.293235946	6.525251869	8.000237343	7.170708651	8.637984076	6.021263287	8.149644359	8.925680333	8.2155901	8.523834375	7.097167812	9.096870229	7.699090985	9.005811134
BACH2	4.18004824	4.280119938	4.425446687	4.2340269	4.166091656	4.542554454	4.617317454	4.099142157	4.535719419	4.120201291	4.566765167	4.558342097	4.20477	4.359311003	5.871953189	4.280556082	4.670299761	4.342903839	4.120374099	4.428252958	4.184650073	4.088243444	4.194383708	4.400901081	4.314202427	4.253779651	4.431181648	4.178692016	4.150528942	4.075479723	4.478708622	4.245421012	4.449231563	4.447186523	4.258732351	4.26088828	4.215065578	4.215537356	3.914264214	4.064701575	4.106265839	4.767933636	4.06797181	4.588283191	4.343995404	4.605776982	4.477508698	4.809164862	3.979238394
BAG2	5.08588645	4.018110204	5.359539367	3.953243121	3.797736635	5.129405988	3.910926291	5.569450844	3.919682576	4.231291285	4.020668571	4.93112368	3.880689164	4.11451865	4.99377503	4.112802881	4.214271637	4.010897211	4.526330061	3.832027792	4.166717186	4.681154643	4.184898782	4.57136042	3.927323016	4.789063468	4.124801522	4.693180533	4.026411205	4.810447812	4.132788055	5.156479769	4.9280545	3.984748128	4.543331225	3.926355789	4.895640746	4.12047223	4.298096333	3.990154692	4.838146438	4.040792538	3.753267548	4.153168115	4.419673286	3.8439363	4.146652938	4.015064021	4.449016853
BAG4	6.002768355	4.565105304	6.332736409	4.892112597	6.068253736	6.209914684	5.071030479	6.169738146	5.376565466	6.202196889	5.101825634	5.61859515	4.909065141	5.322612636	5.609698555	5.411742918	5.192194079	5.170500221	5.176399601	4.86713597	4.929627096	5.392471808	5.21680806	5.720570195	5.073638529	6.408551491	5.15507035	5.411750843	5.22415438	6.010635824	5.283444749	5.821645433	6.002873113	5.226183409	5.962111679	4.96790275	5.958010699	5.24030433	5.516788133	5.071160944	5.603156133	5.173596622	6.303324008	5.358694203	5.542380194	4.598847224	6.294218561	5.081535881	5.605407903
BAI3	2.811607277	2.959886138	2.958737188	2.889680268	2.924003784	3.074823787	3.312513949	2.972734612	2.882250404	2.802199062	2.988719016	2.82637972	2.944620103	2.921366889	3.019267624	2.920174202	2.874704591	2.846576511	2.846654479	2.939356691	2.956799783	2.848917275	2.88058054	2.866161673	2.850684769	2.744971384	2.881895747	2.866425557	2.903539886	2.882810204	3.003080847	2.774016522	2.822689162	2.862327223	2.901678914	2.815814455	2.774214462	2.883209916	2.839069952	2.959573474	2.8426943	2.940724748	2.756815187	2.870371873	2.79136344	3.024622669	2.79753465	2.92644039	2.825980163
BAIAP2L1	6.643429071	7.197682369	7.215447067	7.081624425	7.49787485	6.981414749	7.453767224	7.142750812	7.763885394	7.757763024	7.020573195	6.384566137	7.796156329	7.321478549	6.215611591	7.452634903	6.91418268	7.42781517	7.579785878	7.019154254	7.03504199	7.884396203	7.356173536	7.007406405	7.401972725	8.383854097	7.503897499	7.72056837	7.828662213	7.666978329	7.17800459	7.259839806	6.451421086	7.023880825	7.82326598	7.208125183	7.996999309	7.58404592	6.59089111	8.03171461	7.154382528	7.2150615	7.476695851	7.468972548	7.148410194	7.421556098	8.210660609	6.839059898	8.898199206
BAIAP2L2	4.655206264	5.095274729	4.50258111	4.605162681	5.298975557	5.071751974	4.092507838	4.457605297	4.405828232	5.678937015	4.936556034	5.207950527	6.59669367	4.438480444	4.620274851	4.64000997	4.410005597	4.825106515	5.664315734	4.435591719	5.356488043	5.290330742	4.443076755	4.486813437	4.478892507	4.573293776	4.325157533	4.757070968	4.884171038	5.307315199	4.47558525	4.513942913	4.641337166	4.736384298	5.484059539	4.760836354	4.77737937	4.415585062	5.004770888	4.776835426	5.878597145	4.416284249	5.669047221	4.886306098	5.191861518	4.485408746	4.93014028	4.680411447	4.88808705
BAMBI	4.902368698	6.079150669	7.819133167	4.782441705	4.739070707	6.341996436	6.839874604	4.982065283	6.64432937	5.587480364	4.930198687	5.746224902	7.826327831	5.28075185	5.536253269	5.52351093	4.948966147	5.204962735	6.216557504	5.203670669	4.928603695	6.86282221	4.76274379	5.852391828	5.54799433	4.743327628	5.352489882	5.733302714	5.788719866	4.873766228	5.113020098	5.847273014	8.185694365	4.963597893	4.811629183	5.511324384	4.560041132	5.981970623	9.453581918	6.472755098	4.413215834	5.205530115	5.992128204	4.374377938	5.770283575	4.211508547	7.225309343	5.443197965	8.988167538
BANK1	4.65722812	5.133971982	4.868379336	5.148654735	5.139142752	4.878002629	4.659207836	4.806299628	5.890695766	4.772275363	6.485124244	5.345224868	5.242591281	5.046134268	8.157166092	6.145783427	5.855975144	6.009966279	5.107015443	5.022449967	5.1760271	5.091934246	5.107466397	5.942497221	5.496011912	4.444997874	6.425419634	5.566369903	5.237976866	4.812825866	5.966581029	4.603556147	5.70622434	6.299769338	4.760183332	5.340934295	4.853926382	4.838212522	4.24781524	4.850801031	4.787118817	5.734864356	4.211775631	6.095518081	4.849955774	4.407827517	5.616940771	6.126789367	4.830026952
BARD1	6.627191106	4.971102879	5.325869709	4.515845281	5.404825003	5.229203757	4.56816642	5.68063529	5.091214913	5.392268134	4.713788947	5.019022243	4.806034532	4.502618952	5.192607802	5.459962792	5.002655845	5.285945182	5.562024931	4.997499041	5.399405299	5.471731018	4.696577894	5.661524176	4.867059012	5.752330615	4.66576942	5.259705017	5.186256878	5.356326394	5.390588277	5.859037627	5.596258987	5.084404463	5.055271279	5.026012611	5.803212685	5.053775856	5.553750628	4.838569359	5.169955289	5.137021439	5.899479435	5.080673428	5.89342984	4.656995994	5.189364022	4.971496682	6.096712559
BARX1	4.471463009	5.271646326	5.32014894	5.110366382	4.812006143	6.075734908	5.19986476	5.132477458	4.92780208	4.564980459	5.089852784	6.148247045	5.129436821	4.533364045	5.893255421	4.5389428	5.214942817	4.918791779	5.45352021	5.249088604	5.295982791	5.16848074	4.537896945	5.165582535	4.967161092	4.705214191	5.029787047	5.854561324	5.701411102	4.789919679	5.536141769	4.75973439	5.559272679	5.26190736	4.577997672	5.003334167	3.983770064	4.852405461	4.609171791	4.77910065	4.813739266	4.938506467	4.432165942	5.397312305	5.351268504	5.291402469	4.517172924	5.66239832	5.061418113
BATF	6.214824423	5.672444488	6.059291961	6.309626422	6.617242847	6.239309703	5.624709034	6.124977393	6.631827468	6.187549903	6.284918045	6.629712203	5.99139976	6.165073991	5.966081425	6.08866404	6.334748676	6.279243974	6.655842571	6.392913233	6.791842597	6.044484221	6.241566684	6.512646683	6.1126433	6.310291594	6.191437483	6.2838736	6.21806151	6.35019041	5.8482907	6.95261387	6.407774883	6.156744605	6.295686013	6.448604882	6.72939896	6.109931321	6.16544224	5.982536172	6.176459805	6.637300329	6.784516831	6.400259717	7.117992811	6.523869394	6.518262574	6.549829285	6.761947662
BATF2	7.167998961	5.593603632	7.37329829	5.305204031	6.444799087	5.683722071	6.231746608	7.011137152	5.965350645	6.082369441	5.437957828	6.067168836	6.10582041	5.143557598	5.376775665	5.457685788	5.724032045	5.573094338	5.385147879	5.75507187	5.883142901	5.284393625	4.837948031	5.74444526	5.107874055	7.889921875	5.546505127	5.73290113	5.651748565	6.652132642	5.559869385	7.918734202	6.090682412	5.617268077	7.126718828	5.763501798	8.994563688	5.236788412	6.220821132	5.656662255	7.471966453	5.913490912	6.95398531	6.14783871	8.014476547	5.882868365	6.80890796	5.095057122	6.961973004
BAX	6.705570908	5.7074863	6.697952641	4.996740056	5.812302039	5.583814574	5.424777738	6.496619641	5.306009861	5.097893292	6.114321406	5.773703072	6.132221545	4.934294689	5.907394574	5.697080288	5.193627618	5.975247724	6.711649707	5.420313064	6.483242711	7.074829664	5.318840662	5.395281605	5.479125847	5.553282495	5.724132158	6.16266568	6.590612397	5.7757744	5.33676906	6.275990074	6.413441691	5.874887198	5.624466409	5.316423883	4.854349444	5.536227655	5.792991235	5.559262995	4.730857695	4.649234424	7.434893254	6.169808323	5.995732341	4.703851952	4.900535332	5.376910871	6.312065751
BAZ1A	8.023180138	6.899525859	8.463615317	6.33727386	7.441810109	8.080343066	7.582807575	8.019838408	7.941608043	7.532607386	7.465189214	7.606263497	7.582423622	6.65196634	7.599120634	7.703158449	7.295147133	7.519217365	7.194398234	7.066550472	7.363185659	8.062878442	6.539724915	7.85320624	7.084853895	8.188514925	7.915467288	7.393293403	7.597556159	7.441753234	7.2480611	7.959152392	7.32689097	7.751867018	7.166402307	7.512016189	8.137643093	7.606853932	7.335268396	7.306177422	7.478133221	7.362496147	8.179438278	7.503079386	8.226776944	5.126964025	8.464497324	7.158536756	7.6166155
BBS10	4.102586658	3.182649514	3.638965236	3.973957687	2.968565929	4.054162362	3.833609991	3.291112433	3.88889894	3.0378124	4.363991309	4.323830541	4.131055039	4.060687736	4.96270855	4.634475888	4.734665982	4.262411319	4.063070426	4.059694028	4.193589607	3.957928873	4.364465073	4.408083551	3.697810897	2.967750886	4.343149747	4.111932651	4.033240229	4.560448636	4.25180898	3.771205056	5.39586655	4.175696161	3.187932691	4.130429479	3.616046295	4.753679082	4.801745198	4.264549015	4.069054357	4.462821579	5.03491028	4.36531075	4.106289621	4.138447492	3.133158414	4.283186674	3.667147782
BBS12	5.16234894	3.69782866	4.232445437	3.713777191	4.456615153	4.437067519	3.553731138	3.971462191	3.325503462	3.803826858	3.471804665	3.899882169	3.53777402	3.707505153	4.137076498	3.752844504	3.789104116	3.62524112	4.017312552	3.624270127	3.643362755	4.14050172	4.007121571	4.13149561	3.467053504	4.524457227	3.510994183	3.572562528	3.642174963	3.683090291	3.947757236	3.852860098	3.860862724	3.776215885	3.873244972	3.482169487	5.226587282	4.083769994	4.291379571	4.143327839	4.326637131	3.659685519	4.27628564	4.125620799	3.93257778	3.248762251	4.918535623	3.765029385	3.403360687
BCAR3	5.857891769	6.812596037	7.570846809	6.047578853	5.78627465	6.059691834	6.922437299	5.042665259	6.982165609	6.408683735	6.597119052	5.662511279	7.22596385	6.777027455	6.080038906	7.201179177	6.209376083	7.054587248	5.988365544	6.085424935	6.005158962	5.40878772	7.063386493	6.088206721	6.029993264	5.75659078	6.720576385	6.212715151	7.17824207	6.590642079	6.904535207	6.20398736	5.710893649	6.52916431	6.14329367	6.458406723	5.989982198	7.152522811	6.239279018	7.834732004	6.370926596	6.164219304	5.910366444	7.295707016	5.632592572	5.417668453	5.891469646	6.700019869	6.087201885
BCAR4	3.767627096	3.92997592	3.765604655	3.909357153	3.765728232	3.799064102	4.034091935	3.889021135	3.773614965	3.741202173	3.591965032	3.777280943	3.768083034	3.807850057	4.022364072	3.721393703	3.682651506	3.520741396	3.808447122	3.726093377	3.609295465	3.997222177	3.901783949	3.605166194	3.773614965	3.631204828	3.56286554	3.544007135	3.689806827	3.77526157	3.464654155	3.762839773	3.697301131	3.620400458	3.680247492	3.540498627	4.089371009	3.85227452	3.911982376	3.530365387	4.155923442	3.59213343	3.593740573	3.667678363	3.802496886	3.761131616	3.797004479	3.912431504	3.703955597
BCAS1	4.969532559	8.571533863	5.939729832	7.792392214	6.424534797	6.222535729	9.752372165	4.877199221	9.053038563	7.194428168	8.060255726	6.77098727	8.465002954	8.188570623	7.531388218	8.39114587	8.041464553	8.51622453	6.780955418	8.187093202	7.467703854	6.413215546	7.490031269	7.892903848	7.286079861	7.641679357	8.629573642	8.265609189	8.846180759	7.462680231	7.899141643	5.366609871	5.666332292	8.306959526	7.335390859	8.956101616	6.814572015	8.927688853	6.730468324	9.422522516	6.195618757	8.03681003	5.962373825	8.545962233	5.502262442	7.691027019	6.869779699	7.942201698	7.431848322
BCAT1	5.038052315	4.065681336	6.270174557	4.422672849	4.301527299	5.909001357	4.356082756	5.033103146	4.51841766	4.909322672	4.500041651	5.15261564	4.148463765	4.323508464	5.053142461	4.535105436	4.380565529	4.444448252	5.507365101	4.318432048	4.168476972	4.419148756	4.494341766	5.794447026	4.362393917	4.714640508	4.108547552	4.157690405	4.322012729	4.331919261	4.396841434	5.439492289	5.004816138	4.547935192	4.419215338	4.499779548	5.097580783	4.251623168	4.368153069	4.264899357	4.896311607	4.735480171	4.525658942	4.897406077	5.576897732	4.476797506	4.386069785	4.977404769	4.669360983
BCHE	6.26015217	3.50440279	3.864159583	3.41062301	3.33384649	4.960907859	3.106798286	9.681988313	3.269840409	2.941702745	3.322844058	3.453732848	3.066316904	3.3933497	3.267289999	3.667197423	3.611890651	3.497148724	3.056207267	3.139446619	3.124384499	3.343780837	3.264040497	3.012307562	3.204558391	2.890153737	3.193977877	3.268775206	3.316254554	3.000954653	3.098332201	3.135686696	2.910754398	3.320409964	3.061396093	3.163392303	3.304112966	3.643675157	2.995629373	3.255135278	3.045455712	3.180323175	2.779704195	3.355634807	2.808989977	3.172783964	3.043551352	3.550032456	2.886942148
BCL11A	4.85951507	5.609691212	4.777817816	5.373537199	6.994699242	5.454838538	5.215916647	4.901045517	5.519897193	6.528641823	6.715739535	5.2891272	6.181953737	5.506940289	7.434423182	5.868828862	5.895159131	5.674224767	5.329953625	5.154784583	5.400789337	6.420673064	5.289413298	5.354125169	5.355721315	7.579122905	5.919007232	5.403314613	5.575427081	4.641264832	5.60576457	6.916369796	6.618107524	5.692634008	5.401139989	5.317115871	6.635751378	5.455454739	7.884489406	5.744099703	6.874688901	5.340559936	6.790467736	6.074063176	5.524827704	5.511950211	5.204179269	5.629571107	6.868038492
BCL11B	4.751791791	5.178734715	5.507299969	4.416657458	5.276253003	5.721096918	4.275494581	4.637497648	5.26425138	5.692938329	5.640096922	5.482126924	6.012386088	4.558462976	6.228012803	5.486522632	5.48548252	5.336948481	4.611415264	4.709252288	5.392811863	4.699400611	4.717213861	5.651951593	4.679308329	4.557362422	5.458787211	5.229589076	5.253807464	5.638730862	5.068168092	5.091187657	5.065159118	5.135099083	5.097565731	5.205458818	5.103059415	4.511406343	4.697613234	5.297188542	4.785861539	4.73803281	6.155327268	5.558554417	5.976365852	4.610922064	5.764295037	5.09298076	4.778668157
BCL2A1	8.73151862	3.780306708	6.813339873	4.082110839	3.942372875	7.630744107	4.747837037	9.160802531	6.211368383	6.699632707	4.717618893	7.029736793	3.893635289	3.855102619	6.957486499	4.91932664	5.4801246	4.584393731	4.160020379	3.995882592	3.593789123	4.362713247	4.076581623	7.820965452	4.511886222	5.71228712	5.158030271	3.849742512	3.415637775	5.722098984	4.806122356	7.93328896	8.755561922	5.385361452	6.137560411	5.226584651	7.329473335	3.760666799	3.674096521	3.566967571	7.687394525	6.967957197	7.122794206	5.925022538	6.949797736	3.224343847	4.428644883	5.742994095	8.160717146
BCL2L12	7.394809245	6.063887069	6.888632881	6.135916627	6.491363212	6.22068239	6.26683958	6.919492736	5.819324681	6.464210255	5.894662636	6.298548931	6.214410875	6.053452086	6.175018763	6.001051576	6.05392719	6.417205602	6.775828665	6.116576833	6.073759483	6.282987159	6.266035378	6.678934028	5.777750641	7.276491401	5.784317052	6.456580699	6.215406778	6.196657198	6.19246303	6.573171958	7.552308417	6.201667854	6.439524269	5.715449555	6.28627405	6.035234179	7.399806372	5.814309731	6.609986929	5.927443366	7.223805292	6.170022118	6.657793989	5.647158981	6.291625101	6.299010336	7.136348648
BCL2L15	4.745717553	6.697554194	5.354355747	6.248672353	6.442970037	4.835953566	6.510842566	5.123966567	7.001928369	7.463890864	6.981035199	5.670751356	6.828650063	5.989756151	6.11126896	7.500546484	6.302937654	7.412054318	6.789821969	6.609815954	6.337336846	6.160261387	6.013607198	6.194239728	6.578412432	7.00094655	6.728997358	6.411664526	7.306420796	5.611086524	6.81530983	5.788723521	4.380654699	6.551006278	6.356142215	6.920827995	7.402357561	6.554441992	6.044200953	7.420472902	7.434346091	6.897610974	6.835427922	7.761569601	5.920961373	5.479251992	5.674407952	6.213828055	5.628911919
BCL6	6.113381568	4.967207043	6.139361392	5.281877406	4.913446918	6.331874948	5.436936662	6.333611362	5.767373104	5.673294667	5.527708226	5.724914007	4.991850218	5.082605963	5.855787216	5.266832635	5.707454356	5.015974372	5.44682918	5.548885392	5.221030063	6.005412727	5.183013717	5.698559261	5.250036841	5.310168254	5.203464782	4.985198079	5.036947611	5.23476184	5.086700005	5.551411832	6.200998669	5.495329332	5.772726493	5.590098075	5.648168665	5.175378733	5.492366432	5.034823791	5.698139442	6.015416871	5.693304051	5.406225906	5.868841745	5.059484735	5.733621753	5.819941983	5.782718702
BCMO1	3.37854826	4.751863245	3.681686824	3.74625748	4.50243111	3.488909532	3.978921353	3.550889467	4.908315375	5.222940728	6.276562648	3.210700728	3.935804605	3.885942888	3.897706979	4.658567096	3.618934689	4.317288608	3.278648328	3.495971529	3.651516528	3.719438284	4.092153624	3.938849008	3.660104658	5.033495435	4.294227471	3.485391237	5.448918468	3.690021943	3.79434721	3.713746153	3.42203481	3.837472988	3.820162767	3.718395708	4.223463095	3.999663079	4.198769186	6.785757137	6.437429308	3.618708773	4.255179407	8.03106905	4.17975862	3.807741594	4.356737522	3.794561691	3.676532234
BDH2	4.857644363	5.79898432	5.329899849	5.635259185	4.985777803	5.946857421	5.826610722	5.225408539	5.75660375	5.417051348	6.015173983	5.489050556	5.936002067	5.650012021	5.932648129	5.927152038	5.899210317	5.97196316	5.222994867	5.478273744	5.688040545	4.955425282	5.966519932	5.921602074	5.716042805	4.62605139	5.794680098	5.720691745	5.880374888	6.034338613	6.076155101	4.530250152	5.061640694	5.5564302	5.524190823	5.92421192	4.529601282	6.153800876	5.456938396	6.553964824	6.231991691	5.655581863	6.296361214	6.153808903	5.771653813	6.145682841	5.332052094	5.495827573	4.805093727
BDKRB1	5.114358265	5.399237263	5.61410375	5.531742326	5.418186645	5.620738057	5.214388817	5.212167549	5.323655704	5.012767935	5.513316876	5.607721744	5.269402433	5.126709028	5.26659064	5.214388817	5.164130862	5.469390343	4.954253982	5.267624648	5.348780967	5.02398894	5.481296397	5.363535611	5.406343002	5.401822161	5.214388817	5.416380346	4.980731348	5.28781147	5.457783322	5.368817209	5.279545834	5.162926186	4.957035239	5.291399679	5.354804178	5.346117114	5.05076673	5.094839815	5.493993882	5.774709899	4.867374163	5.264195937	5.325893142	5.581224931	5.108957749	5.144643665	5.331544839
BDKRB2	5.798708157	6.330255768	6.988020511	5.876879666	7.153669835	6.587711126	5.621480147	5.558540557	6.140278117	6.325868746	6.255893413	6.316312351	7.122620682	6.214111623	6.903806813	6.236243898	6.277365384	6.395814992	6.676269321	6.115175285	6.7769122	6.173263635	6.021980998	7.002891443	6.212616856	6.857009991	6.302822768	6.293089611	6.27929878	7.201948225	6.369495752	5.924328947	6.37868936	6.179951168	5.797298669	6.091455605	7.408305442	6.058273082	6.131748407	6.023616947	6.536823052	6.542059804	5.737962523	6.479253665	5.854700611	6.224193998	6.189429405	6.421517459	6.133092915
BDNF	4.231480145	4.672224256	4.590773727	4.414782201	4.427817249	4.451960272	4.464723212	4.343175662	4.269431601	4.417797627	4.243580093	4.642297236	4.489215298	4.565706008	4.613823068	4.531389328	4.343610117	4.427458552	4.684509851	4.459670821	4.250447513	4.327626272	4.224132686	4.408734795	4.4528942	4.285441393	4.215428007	4.342669754	4.288473744	4.722261241	4.191765564	4.278845773	4.443082516	4.381467388	4.334512093	4.373584545	4.378329172	4.320978982	4.204620434	4.196015769	4.543161798	4.402419265	4.287333368	4.460461661	4.399481535	4.463071518	4.358370322	4.385992896	4.339729197
BEAN1	3.57447885	3.479686768	3.66098994	3.447316845	3.550232787	3.596396839	3.664761606	3.642156011	3.527554815	3.541334981	3.594686436	3.607702253	3.3762599	3.528682719	3.407553598	3.512322573	3.624182797	3.387988565	3.937244049	3.541334981	3.513398442	3.482721901	3.510826726	3.599687494	3.775373031	3.572136762	3.371864698	3.518440731	3.404229295	3.494569881	3.527554815	3.536701807	3.524065495	3.517510061	3.626525084	3.409702471	3.512981779	3.541334981	3.381857575	3.396953107	3.68431242	3.557336331	3.425639866	3.397228447	3.446572715	3.664990767	3.535577729	3.593432908	3.541334981
BEND5	3.698299761	4.270712725	3.955217264	3.971233606	3.990470669	3.911967547	3.827495003	4.059096999	4.193793675	4.021173913	4.185912328	4.174887876	4.016002464	4.340991062	4.393868217	3.979548347	4.06639761	4.013857843	3.996405244	4.109550947	3.882251993	4.010718166	4.151409626	3.815438968	4.293530625	3.813132657	3.980052981	4.049837587	3.96619931	4.04391138	4.287703016	3.924396953	4.208245183	4.045283805	3.906353308	4.255034245	3.878656371	4.098560979	4.004299036	3.961869328	3.995373219	4.14588458	3.869755621	4.017756597	3.928537051	4.121263222	3.961373643	4.235795975	3.750720713
BEX1	5.946281729	5.976060938	5.451255617	6.529715471	6.014797838	6.42500844	6.53444781	5.84214878	6.018366513	5.616546023	6.328564385	5.483175006	5.748187486	6.51755039	5.553165176	6.150264368	6.157087218	6.010619562	5.819806093	6.653366832	5.891538172	5.39635113	6.433245595	5.663744849	6.550174	5.422799287	6.154809665	6.340668232	5.697341619	5.984749263	5.679990522	5.535024647	9.353002741	5.766352299	5.896385901	5.981610813	6.047962177	6.430887296	5.279460753	6.613945938	5.584319862	6.319344256	5.255005404	5.830662208	5.441652404	7.624662001	5.71487355	6.010954519	5.607278443
BEX2	6.219468034	6.163483201	5.62234426	7.455723421	6.022388917	6.309877905	7.146547067	5.942447082	7.314591543	6.217231783	7.790698157	5.657437747	5.918120186	7.320214567	6.880901178	6.806102577	7.469527159	6.853022908	8.09931483	7.325173506	5.924763944	9.74357512	7.525199022	6.511824126	7.796810793	5.288960581	7.228878947	6.153183502	6.497389812	5.076107854	6.816829161	5.747342723	8.554779434	7.08629015	6.273739328	8.258484929	5.745347239	7.702770074	5.375260631	7.455533793	5.763897093	7.395472743	5.304791929	6.571941558	5.198031432	7.265942418	5.775067734	7.193706858	5.5439833
BEX4	4.789349749	4.728660939	5.687234268	6.477190935	5.345898469	6.940156674	5.930441343	5.048665677	5.890164777	4.527442113	6.672919197	7.241621065	5.549285437	6.601635939	7.467323562	6.348946827	6.825429918	5.853471544	5.008339594	5.71709214	4.658381635	5.389676016	7.020069019	5.575460801	7.003931983	4.564874836	6.348330974	5.644081004	5.767026389	5.580165981	6.570039382	5.995872982	7.581001716	6.846082358	4.797833998	6.267250289	4.695051824	6.822922495	4.393735844	6.109431852	5.242645164	6.559681929	5.114916521	6.394872648	5.784253215	5.234250277	4.784153591	6.726247499	4.815264567
BEX5	3.852555433	5.648283901	4.651028806	6.72566057	4.070056572	4.228871198	5.403942074	4.505098748	6.763030285	7.434611687	6.391105248	4.893961801	4.15448763	5.985060263	5.721171984	5.444855658	5.460230294	5.146446804	6.831586643	6.238745826	5.72564285	4.387825025	5.708899439	6.942561345	6.723565962	3.732704998	4.807374611	6.099036276	4.948065125	4.184330848	5.257117279	4.064506164	6.121252434	6.366059296	5.050155507	7.30824364	3.681158135	5.992016396	3.788427996	6.813541709	6.759906961	7.614849416	3.99906687	6.700111567	4.210560544	6.903240916	4.227344907	5.199670928	4.861798395
BGN	6.69329165	5.22104827	8.290573516	5.650719337	5.756587786	8.233228839	5.473272365	7.243583415	5.070544781	5.623395989	5.447006785	8.000500407	6.304130735	5.411522511	6.999923269	5.326602861	6.737113859	5.541135071	7.120777705	5.710994287	6.144448245	6.556093202	5.179330001	6.966061227	5.387333561	6.516954337	5.126133956	5.823432862	5.050356778	7.182254358	5.603419199	7.780444742	6.496678658	5.893962675	6.035376666	5.597245416	6.517700793	5.283826722	6.332595274	4.979086762	6.541760359	5.510068743	5.102640526	5.757752007	7.54257997	5.998743848	6.603429461	5.567144501	6.031119949
BHLHB9	3.994678621	4.06384098	4.148455895	3.86293665	4.02018021	3.951131975	3.674579021	3.858317028	4.014660107	3.864690315	4.236543249	4.302720038	3.829765316	4.086865926	3.690083902	4.069403013	4.141910146	3.751400599	4.226536149	4.198715862	4.105381295	5.338015974	4.105618062	3.836017959	4.017307227	3.944782437	3.831858154	4.237453118	3.807198285	3.906095932	3.912172167	3.956700824	4.761347935	4.072429958	3.984426828	4.052575182	3.899527383	4.183506517	4.224692014	3.897502539	4.757247887	4.212273231	3.678481728	3.918289305	4.156466329	3.788342482	4.385303038	4.249332905	3.903416487
BHLHE22	3.67725538	3.784701518	3.862935804	3.931310219	3.890823025	4.334857311	3.865943289	3.897905623	3.594762431	3.651686119	4.010371017	4.284074334	3.847432139	3.744342526	4.637067942	3.632184954	3.890770755	3.80829922	3.971299886	3.803356397	3.834141902	3.545877452	3.668373775	3.978122836	3.763557154	3.578590417	3.733925685	3.61883985	3.7014219	3.878488192	3.742934574	3.679376565	3.833534967	3.848027572	3.640909372	3.86477375	3.951635581	3.54733081	3.438396798	3.652550652	3.651918152	4.084768449	3.374541786	3.921381094	3.992455867	3.86397491	3.648614267	3.995860717	3.737357846
BHLHE40	7.26588146	6.341318928	8.531089678	5.889894239	6.430692718	7.391845402	6.866142478	7.42098389	5.892406467	5.716862509	6.657543574	7.214283726	6.925405296	6.179930999	7.495666443	6.378475161	6.149664186	6.708296144	6.564434209	6.549531041	6.590314443	6.815640719	5.91505148	6.654470371	6.860730298	8.181831426	7.239557329	6.393812859	7.049369471	7.575839437	6.261720296	8.788738553	6.772295974	6.717009064	6.757354141	6.052211074	6.98941957	5.907218576	6.815756828	7.374683908	6.583103114	6.186306762	6.533889429	6.653633433	7.676248434	5.393593759	8.013076868	6.317191196	7.595121328
BHMT	5.288113984	5.716510321	4.943897831	6.046275021	5.086850762	5.210727277	6.140743688	5.208895909	5.936968597	5.587652332	5.766596106	5.164130862	5.139323382	6.099021259	4.985469043	5.922710104	5.78650709	5.310764024	5.684323322	6.105479149	5.012520578	5.097744128	6.269328302	5.100233099	5.957178965	4.526983918	5.680570571	4.977882571	5.24562437	4.806188344	5.501663867	4.755901051	5.323412343	5.528074246	5.522132542	5.726287309	5.541281683	6.307534358	4.884693082	5.378968285	5.453619249	5.605491271	4.406827517	5.030479124	4.594691908	6.282284234	5.144819907	6.090431612	4.32042912
BHMT2	3.952070983	4.214264683	3.700107399	4.031907994	4.004243088	4.10787361	4.057424189	3.866712781	4.008426868	3.936509836	4.181426052	4.398455478	4.021754028	4.030402564	4.302281891	3.984344424	4.100855449	3.906336892	3.887776769	4.04955532	3.964817328	3.882007997	3.862164323	4.113962886	3.911012711	3.81868242	4.119414474	3.941204246	4.019477964	3.983045921	3.913148872	3.87922497	3.886003872	4.065741061	3.847969627	4.003169115	3.933757476	3.964751291	3.933887932	3.93068517	3.973395743	4.062081235	3.843417819	3.958123722	3.924962065	4.005437652	3.977504719	4.238277096	3.77361913
BICC1	4.308091147	4.287174926	5.697230128	4.907618664	4.504648212	6.154319385	4.33747554	4.648786079	4.827053555	4.417967401	4.721872582	6.176841548	4.123920212	5.432136643	5.236835352	4.665315549	5.23659224	4.347442635	5.415565716	4.546305293	4.386285137	4.883394881	5.093859647	5.57464865	4.754716836	4.280132152	4.402899755	4.186351455	4.373621921	5.254360883	4.515887734	5.027278505	5.050767737	4.57578947	4.744829502	4.483910055	4.662428113	4.70302193	4.384361618	4.452493123	5.336022484	4.862647581	4.090438769	4.494014307	5.291093948	4.280013179	5.061756805	5.136618527	4.056760775
BICD1	4.425270263	4.076093029	4.545706827	3.960055437	4.238678949	5.024423824	3.941738844	4.375370618	4.384812632	4.307738696	4.292437797	4.207372742	4.16575136	4.141759709	4.401337696	4.214549055	4.256517781	4.013889557	4.363562673	4.134800377	4.280772045	4.133476191	3.967588815	4.534834989	4.03299671	4.111685862	4.082438344	4.081434073	3.986855312	4.134095264	4.071858072	4.548304671	4.956872097	4.101632175	4.506044534	4.233040857	4.614896456	4.07831043	4.265997782	3.937518762	4.672629026	4.251769047	4.158283569	3.993718777	4.390965861	4.027377971	4.687436521	4.336990564	4.448371812
BID	7.025052455	5.736778098	7.252111127	5.962018256	7.569029102	6.55759508	5.320588805	7.144119895	6.163347183	7.712778143	5.778637962	6.938341171	6.521823195	5.059659767	6.197554048	6.669475141	5.825905878	6.498662096	7.322420677	6.04824358	6.838875101	7.815172279	5.589322979	7.255717898	6.019560461	7.758191787	6.266047511	6.709546613	6.784897245	7.008108754	6.553622714	7.257421051	7.097776393	6.381873191	7.119062165	6.391930494	7.364852345	6.118458155	6.973127397	6.52376472	7.285832338	6.600870453	7.873488033	6.441152385	7.320155787	5.522326185	7.107819857	6.118630551	7.738093788
BIK	4.108085291	7.56343078	7.989528317	6.432614761	7.812402299	7.020480929	7.053232033	5.757982996	7.390937429	7.373397387	7.551868878	7.744252168	8.637981963	6.167983287	7.617943224	8.020387071	7.47866175	8.139774847	8.116658086	7.587175754	8.086853152	7.679862236	6.608377413	8.016661334	7.425331325	9.024038827	7.774721153	8.291164207	8.311300671	8.444984837	7.788599088	7.961611845	6.842659434	7.919477143	7.729569513	7.794497827	7.550964559	7.077201407	6.757912742	8.324445016	8.128453872	7.697873234	9.775659325	7.881298118	8.159270329	5.886710457	8.080340217	7.283442493	9.396470179
BIN2	6.465629998	6.735609144	5.945896684	6.465629998	6.350794638	6.465629998	6.158961227	6.83591399	6.94169726	6.480832972	6.759185628	6.789539399	5.829285886	6.085281853	6.717915618	6.197953072	6.88322722	6.64807009	6.252029579	6.581174899	5.958232444	5.832261762	6.354542254	6.44771797	6.662185127	5.48385788	6.493078642	5.756523615	6.251890284	5.990036892	7.273221226	6.823131306	6.345061372	6.615228073	6.028999325	6.816775067	6.399146631	6.596044701	5.432355157	5.847531677	6.204850168	7.143513265	6.038572588	6.750059155	6.836909371	5.945327062	5.521444306	7.155940465	6.450228702
BIRC3	6.993790425	5.925161981	6.776423811	8.084616739	7.703796985	7.286300563	8.154266509	8.26783222	8.7518165	8.213890895	7.377213463	7.842542542	6.182919915	6.766458532	7.634685719	8.186176836	7.983000429	8.107542474	5.242566791	8.590389904	5.823241348	5.837706554	7.116689337	7.019950723	8.171041783	8.529783064	7.771527203	6.830107697	7.56106128	7.800173926	8.171721921	9.447347892	7.453377286	8.156731959	6.857585988	8.252186401	9.055741644	7.898310761	5.388757506	7.058727892	8.274766082	8.412157331	8.354828795	9.034849484	9.088129016	6.260264267	6.802150332	8.243687826	8.366123568
BIRC5 /// EPR-1	6.869325067	5.471676691	5.902486925	5.578614876	5.77332371	5.36408827	5.164521313	6.366106789	5.423887897	6.205232041	5.153189098	5.582497613	6.033027771	5.16449278	5.135092093	6.007313381	5.225116639	5.882300075	6.11560554	5.348640567	5.715328491	6.019579634	4.842630887	5.691327376	5.362213491	5.999778924	5.202959695	5.642324646	5.808904912	5.906332271	5.282359281	6.326373408	6.276206365	5.69310338	5.82053843	5.296407258	6.215942007	5.440111064	6.051561453	5.16225574	6.065804101	5.366205369	6.722471256	5.489076089	5.949209434	5.087146788	5.67578154	5.712860179	6.444101965
BLACAT1	4.378980445	4.333429996	5.03937586	4.39068283	4.377749511	4.220482186	3.583344533	4.668266905	4.167707576	4.379240094	4.386416121	4.211015103	4.134112442	4.291432923	3.746795768	3.80657443	4.165583002	3.793602574	4.36578703	4.238761847	4.612866362	6.401946075	4.015249654	4.503147678	4.560187177	4.174410034	4.099786966	4.050449251	3.905807234	3.96912644	3.847754841	4.333429996	4.182306354	4.026902795	7.334630541	4.052296064	4.515031585	4.004897635	4.127696617	3.852989855	4.256734408	4.534905996	4.507700705	3.56663879	4.965078119	4.511161829	5.4404486	4.26702226	3.94883854
BLM	6.510926678	5.955802371	6.243190102	6.310472338	6.127177226	6.251702742	5.432816	6.191134848	7.069327683	6.928581676	6.234915121	6.243717205	5.769801646	5.931126807	6.034940083	6.558760055	6.180561609	6.319764661	7.742407408	6.186027128	6.458484415	7.292048967	6.21935578	6.528328096	6.119518208	5.737946757	6.057469692	5.846260161	6.140417276	6.157463502	6.403159381	6.735224127	7.146358368	6.35723851	6.571913427	6.389938255	7.19636968	6.456295221	6.750669946	6.39251497	7.173720044	6.656712831	6.618025509	6.592800365	6.604967713	6.166249423	6.816605375	6.911930723	6.972796724
BLMH	6.456773142	6.072724399	6.674339456	6.287303327	6.398466258	6.63370418	6.418510878	6.414229219	5.739653036	6.275753304	6.098454547	6.078032864	5.205324042	5.852587264	6.19485091	6.178742073	6.448818099	6.568731612	6.796120038	6.173832792	6.973007982	7.008363735	5.992971346	6.218539909	6.236699175	6.813975495	6.131364516	5.898142918	6.196479818	6.713325156	6.373319663	6.804208998	8.151479466	6.313553001	5.933960058	5.968627101	6.338950898	6.283014052	6.371309237	6.131897859	5.773798951	6.173596367	7.445110034	6.374156964	6.48134641	5.908824666	5.989113394	5.990381881	7.562897454
BLNK	5.543577562	8.23459765	7.167317219	7.542204415	8.096397	5.063563525	8.258960249	4.617237091	8.210307306	7.172688489	8.207773214	7.392828586	8.271111197	7.393207849	8.966241589	8.572871954	8.274818342	8.614177562	7.974038865	7.986216324	8.719780359	8.653646718	7.594716174	8.498019977	7.851790857	7.961538163	8.753159441	8.660567504	8.911055906	8.491309655	8.94150659	7.796583638	6.838899589	8.3557915	7.208036937	8.435163326	6.986129892	8.564718128	8.213775741	8.96935563	7.393429918	8.205282344	8.483235669	8.998818802	8.170166093	6.999538374	6.927478405	8.002616935	7.748603184
BLVRB	8.114917688	8.726885303	8.839229194	8.956072042	9.426856986	8.071081204	9.574407851	8.761363325	9.653085234	8.693317118	8.581956545	8.632038646	9.075493365	8.673963985	8.531102941	9.112936718	8.824080464	9.276080195	8.992875339	8.992430329	8.340543943	9.101233712	8.666773368	8.653498692	9.186909132	9.244875618	9.114931818	9.362440462	9.436486111	8.078790264	9.157792297	8.347894655	8.063081426	9.34260885	8.450903856	9.269041182	8.219275251	9.277360942	9.479901887	9.247160662	8.130743675	8.935873993	9.265687781	9.287620559	8.547952941	8.80075754	8.49691068	9.018588141	9.134942067
BMP2	3.714489555	6.580777564	6.020860379	6.904225767	5.591540914	7.544218158	7.517573317	4.064735218	7.630673875	7.647250746	7.393049198	6.90162942	7.058236207	6.715909315	6.536969347	7.233553295	8.022545814	7.067831844	6.976461876	7.390771762	6.367886043	6.08678046	6.572133293	6.823902563	6.778479682	6.764388549	7.548435611	7.126849573	7.205154662	7.6827872	7.163696184	5.961868531	7.069604248	7.054792435	6.848330793	8.0500645	6.329688015	7.513944152	6.444441181	7.469549774	7.056764807	7.653374347	6.39187239	6.838269295	7.213323276	5.045435352	6.449360969	7.525846622	6.901491266
BMP4	5.21056496	5.788692316	6.943522228	5.839801397	6.030553449	7.557217986	6.173915261	5.036772197	5.991412625	5.82789708	6.49213238	5.635436758	6.758497685	5.703971087	6.519353556	5.648466281	6.420998937	5.739717156	5.962910169	5.7035411	6.773579286	5.756515992	5.902383918	5.893625169	6.058483001	7.126593185	5.867986711	5.447376268	6.183663688	6.43891524	6.055165537	6.528203498	5.801485528	6.325367227	8.036725766	5.694506324	5.699660773	5.789569295	6.315770291	5.729349627	6.003802114	5.526589461	5.255130865	5.86292433	5.066356398	5.704474422	6.154555048	6.073483953	5.410228133
BMP5	3.528833448	3.769988306	3.462135433	3.917722257	3.774620499	3.57302927	3.743759708	3.656687333	4.159033616	3.96734222	4.47599216	3.474633946	3.750795482	4.076553166	3.644669716	4.309474694	3.676973664	4.137898216	3.587969882	3.761958432	3.481989313	3.639744981	3.726053659	3.659527285	3.948417622	3.406945141	4.06430797	3.757236472	3.783407466	3.564421405	4.144054117	3.319554871	3.686699756	3.80468156	3.783716219	3.843882925	3.864749131	4.162940816	3.396245817	4.351114652	3.820322518	3.923135235	3.615241877	3.965234784	3.289167785	3.59391775	3.829718895	4.361468746	3.505838688
BMP7	4.61690799	4.974054848	4.939233939	5.136514237	4.86357994	4.926772198	4.914692269	4.62159018	4.85190883	4.724202676	4.901115694	4.563883683	5.784254722	5.053920844	4.895771554	4.94039083	5.090305949	5.024821593	4.71490008	5.082742826	4.920671438	4.77396463	5.023748533	4.615054047	5.134733408	4.531917054	4.826758163	4.838951717	5.08846094	4.925126739	4.758034538	4.702876573	5.206702121	4.881214226	4.755837161	5.02469344	4.84705288	5.112195168	5.743301184	4.566891248	4.943811128	4.95229372	4.616676562	4.776025046	4.60535676	5.048198796	4.770780479	5.13803994	4.675209171
BMPER	2.835102439	2.899642776	2.70843978	2.896376415	2.885722445	2.875024934	2.75000258	2.884560882	2.839732082	2.80867049	2.946690438	2.679613592	2.844032083	3.435833773	2.958171771	2.80800389	3.191893402	2.80470603	2.792178669	2.714915501	2.877864176	2.767892934	2.988225319	2.831505011	3.22762137	2.587821662	2.76386955	2.660526497	2.762994587	2.702886277	3.147104216	2.677689448	2.897998707	2.860521135	2.726746723	2.900552359	2.744894306	3.128242154	2.847352384	2.68155283	2.844032083	2.915900882	2.468061902	2.677067836	2.536837309	2.967751132	2.913235224	2.975822112	2.679453264
BMPR1B	3.720291174	4.128850574	3.803033602	4.897579553	3.789406292	4.222227077	4.100008176	3.800665294	3.83172185	3.76404665	4.114362598	3.976362915	3.615596594	5.436364911	3.533718378	4.095580273	4.622173377	3.832767288	3.935290826	4.695003218	3.768963266	4.193498534	5.284799512	3.94472381	4.59595752	3.61697594	3.621576162	3.808967884	3.61701786	3.448602215	4.134304003	3.774327161	3.504169713	3.78319469	3.603325906	3.731168221	3.887855893	4.668245287	3.569272725	4.283757973	3.815970524	3.99999806	3.36859686	3.761736629	3.542828457	4.928959313	3.860667323	4.361608709	3.635585962
BMX	4.06089653	4.366526077	4.307514562	4.717575527	4.248985432	4.141031814	4.960907859	4.213240267	4.62715842	4.790107141	4.361131383	4.516763735	3.893635289	4.736965668	4.351801468	4.848040628	4.863619137	3.958865738	4.346422726	4.436283686	4.030295528	4.543774201	5.069643031	4.156972786	4.924761857	3.516666346	3.976436369	3.994334777	4.284930503	3.921049738	3.893398347	4.084308803	3.59593512	4.169297208	4.301426385	4.466795251	4.091826267	4.281281368	4.361972181	4.450833443	4.494317293	4.869975704	3.72814651	4.437388987	3.706391765	4.717040135	4.194671851	4.890904254	3.886161091
BNC2	4.364572161	4.68527837	4.905914658	4.58716835	4.590519293	5.861600315	4.5269138	4.715805076	4.839935305	4.474257492	4.850519984	5.427742701	4.236118048	4.705466262	5.321832525	4.590588956	5.098945756	4.460861786	4.707618819	4.457526086	4.590698614	4.666930518	4.54919695	5.240903828	4.689767722	4.182480281	4.539226219	4.442822451	4.474973415	4.676422075	4.303668875	4.593275608	4.430859324	4.659350649	4.35048246	4.827031062	4.759686905	4.640671953	4.305770831	4.338891833	4.820600953	4.942128464	4.104354997	4.652211117	4.961339035	4.48079905	4.61700816	5.04411983	4.19336386
BNIP2	6.610460416	5.671420715	7.173846385	5.506545682	5.770824437	7.752901852	5.817484341	6.865323994	6.389294653	6.566178373	6.757643363	7.223701916	6.302254999	5.673007267	7.707161814	6.561856671	6.784783934	6.310116508	6.537866209	5.802214692	5.935219502	5.914619746	6.008101579	6.665872054	5.694590394	6.389124194	6.706403696	6.294397506	6.328752772	6.775609326	6.527914129	6.573388539	7.186299782	6.629601827	5.988317105	6.626574379	6.849653658	6.564968828	7.200301051	6.423612181	6.46952724	6.652605889	5.734628032	6.682247384	7.132565674	5.819035117	6.967776594	6.780877582	7.197806488
BNIP3	4.578856004	4.641042191	5.496464604	6.790393683	6.352905946	5.604956421	6.356605549	5.485111851	5.753870538	7.367726821	6.381560818	5.292176593	5.544111041	7.080300189	6.044128802	6.675591034	7.163127627	6.643617302	4.154278235	6.925212657	5.481193001	6.074553148	7.652710676	4.953647597	7.085438336	4.569316905	6.314942619	5.696681189	5.643412457	4.819947596	6.867988196	4.656699147	7.331945784	6.298718269	4.943427048	6.72099281	4.194014629	7.213323136	7.257393615	6.244555802	4.59387317	6.70338827	4.25356762	6.354047019	4.277296935	7.168724365	4.216728746	6.615753731	6.689151801
BOC	6.036652893	6.44345661	6.568451047	6.19382335	6.251443863	7.405283431	5.968503427	5.984964187	6.212247826	5.994090799	6.414993616	7.06399149	6.421179429	6.103856475	6.632885918	5.986169178	6.470063737	6.134076122	6.294252445	6.33517429	6.240072647	6.013500405	5.907011956	6.566335507	6.096863379	5.802115727	6.213852567	6.302159882	6.274376247	6.247125024	6.169195969	6.190246322	6.288796799	6.276022677	6.047644509	6.286542223	5.836414314	5.822910483	5.920922996	6.206659917	5.953733405	6.334847426	5.60683808	6.023911477	6.251383302	6.581670369	5.691658087	6.275365636	5.733863051
BOK	6.244058041	5.32133498	7.393083199	5.413070657	7.004565514	7.373100308	6.474722359	6.159643786	5.555995693	6.215614905	6.484742818	6.622474945	6.170411631	5.990671548	6.211942364	5.572570995	6.193407205	5.600457336	6.5111026	6.113851431	6.398961191	5.916958396	5.866020631	6.101146047	5.910393085	7.686831154	5.496139422	6.835649555	6.137601042	6.137695534	5.701543309	6.577775512	6.358223836	5.579049642	6.262142322	6.117819005	6.057714706	5.965739095	6.935073368	6.500753029	6.476018389	5.994263031	5.317494583	5.53665801	6.295238087	5.837136468	6.97967103	6.08717558	6.271054953
BORA	6.901288422	5.285057781	6.152652092	5.863276141	6.286892468	5.815909994	5.24562437	6.076043026	5.527349927	6.42733768	6.148822959	6.147003318	6.725575513	4.858456271	5.415304942	6.59541464	5.586703213	6.455958902	7.519940234	5.763055983	6.547849652	5.863863114	4.964094754	5.911532752	5.711497709	6.766107141	5.743692587	6.253878012	6.050077647	6.611169	5.838614858	6.671273842	6.552318315	6.250770996	6.395737104	5.831894747	6.52758899	5.927166573	6.76213205	5.618830452	6.66572454	5.876975877	7.287773404	6.294380468	6.468993021	5.102200248	6.16235524	5.80163148	6.91716474
BPHL	6.317157921	6.187342223	6.269768843	5.200129697	6.229918796	5.639232204	6.170418263	6.274350417	5.272827816	5.61837752	5.952049754	5.657383252	6.510187261	5.338214051	5.551531921	5.973821934	5.491334404	5.738382049	6.067689892	5.463492535	6.1825658	6.233513673	5.510016727	5.627562651	5.443658153	5.937032653	5.909868128	5.597812122	6.449636063	6.243541258	5.691052753	6.410006346	6.762955932	5.727375847	5.462501535	5.644755851	5.833402619	5.85150575	6.930074326	6.117224295	5.784608876	5.481590799	6.882911207	6.10205205	5.787824396	5.672905212	5.955465751	5.510369416	6.684556922
BPIFB1	5.638736955	8.30050245	5.641663313	7.691986273	11.23765657	5.108299531	7.199765311	5.359904245	12.00794353	8.532130368	11.56304107	5.435426258	10.01432821	5.576113829	11.23602743	11.2041041	10.58044781	11.14492046	10.93939143	8.4592431	12.4340009	12.03638706	7.022774287	9.008743473	9.084956067	9.951185871	11.47591826	11.73857698	11.80084867	10.10975159	10.30029545	5.542017118	7.472335725	11.72542124	11.2116019	12.26877903	5.471001782	7.48844754	4.910409688	8.209805779	5.275813173	12.03847142	11.35459813	11.98524197	9.794101487	5.295281379	8.418889739	10.4829926	11.67553127
BRCA2	4.643388176	3.488355426	3.608458019	3.417267881	3.889145532	3.74313769	3.568125228	4.130256969	3.465547039	3.861903005	3.516279924	3.64407685	3.962420737	3.20133052	3.630843213	3.991077667	3.426449042	4.078829315	4.244665097	3.686425183	4.354161882	3.77991851	3.197261508	3.741826138	3.406795565	4.067735526	3.53201854	4.063990801	3.703993144	4.023103761	4.011029319	4.633986818	4.93414436	4.034206275	4.054211765	3.555744888	3.816474413	3.397782567	4.493754195	3.530137557	3.898644578	3.496130262	5.336767659	3.775945595	4.542823688	3.269172615	3.976783273	3.650491876	5.378931197
BRE-AS1	3.813422173	4.382349431	3.6622617	3.752308939	3.865859161	3.820690578	3.773342289	3.651684192	3.75640411	3.809173803	3.954045149	3.812959272	3.554187829	3.792389717	4.059346633	3.713474273	3.815565571	3.521022028	3.725174595	4.01101881	3.730077119	3.396846057	3.590945279	3.732719784	4.238042259	3.764137259	3.677608926	3.737528885	3.645823737	3.673421335	3.592931961	3.841319678	3.782424027	3.639049139	3.84924716	3.725942802	4.026883066	3.889703884	3.479795865	3.636067471	4.027293591	4.028234573	3.569707847	3.507563237	3.521686017	4.063268832	3.709298962	3.884375261	3.89957931
BRI3BP	9.638735311	8.555679097	8.247860595	8.186602728	9.588229326	8.026653114	7.319115504	8.983607402	7.924750453	9.046488905	8.724383724	8.617233406	8.425652444	7.688212844	8.354839478	9.533541466	8.538855311	9.686863366	8.155493533	8.338681063	8.721244732	9.267324591	8.299646592	8.977737127	8.343526779	9.097156809	8.594115798	8.567177842	9.051265596	9.164916689	9.106579799	9.142494261	8.646032198	8.903909298	8.915401407	8.588460393	9.00277171	8.468940747	9.262352802	9.016198023	9.435018317	8.006762426	9.525320433	9.116925424	8.224805522	7.39638994	8.646693563	8.354692662	8.755350548
BRINP3	2.659732906	2.586742751	2.637307429	2.726032061	2.842283905	3.127063721	2.911808429	2.716443953	2.651584132	2.690930273	2.85161967	2.597646986	2.694977134	2.743311162	2.977037927	2.716443953	2.721433499	2.735536778	2.695948124	2.718788325	2.720465646	2.720737554	2.561726341	2.602597514	2.774481283	2.625001225	2.710002796	2.758762051	2.61239586	2.716443953	2.835669914	2.750308864	2.768268223	2.693025657	2.674606823	2.767460535	2.785680919	2.858463483	2.66266521	2.592165136	2.593217858	2.696348094	2.746866362	2.66339644	2.536568837	2.645757851	2.716443953	2.700626188	2.606400825
BRIP1	5.076587069	3.793607215	4.415083653	3.782839161	4.438095944	4.281511161	3.634617467	4.767127649	4.091444105	4.526050426	3.711875511	4.265474224	3.595434256	3.556451768	3.757984823	4.429358134	3.738356355	4.316759365	4.533559227	3.639986929	4.557678627	4.666968602	3.641333367	4.495019488	3.747166995	4.496177174	3.948956904	3.830242705	4.26937724	3.977329648	4.263973121	4.790391421	4.415124147	4.018274534	4.511471592	3.84336784	4.69799115	3.943765466	4.382615322	3.77418434	4.796431029	3.906755253	6.161144939	4.504452151	5.506691044	3.592768077	4.176932356	3.814126902	4.673129511
BRIX1	6.832985194	5.540931157	6.857893578	5.69088544	6.029414849	6.528092602	6.125083916	6.927253461	5.807180372	6.484893639	5.703328674	6.524542965	6.401248218	5.675633488	6.139031492	6.271345359	5.87969203	6.049975286	8.122551955	5.457236627	6.048507289	7.641993972	5.779522989	6.316220492	5.925304249	7.029117105	5.702000317	6.773981392	5.764118318	6.431355765	6.055971886	6.389021014	6.98627902	6.031428994	6.837871668	5.827875038	7.158821263	6.432945178	7.683996256	5.856937827	6.864618661	6.045540115	6.948680158	5.876413235	6.229822883	5.304976191	6.811843758	5.889433901	7.497514211
BSPRY	6.233304086	6.832024898	6.38892099	6.864051317	7.156149037	5.654503696	7.17081037	6.483366789	6.412768136	6.667730876	6.304110164	5.879882049	6.350983491	6.939637983	5.894667562	6.741413582	6.266708458	6.732185854	6.780687915	6.111736187	6.815466838	7.443989878	6.902244797	6.32765129	6.499789861	8.419957799	6.732531421	6.102123088	6.639274702	5.774815612	6.606876064	6.613364742	5.91834291	6.16052342	6.835331773	6.609092918	6.074665261	7.042757282	7.280204723	7.245694077	6.690229341	6.234994097	6.805652956	6.104958938	5.989736744	6.146651886	6.168558224	6.526479001	6.553194505
BST1	3.707520034	3.922062023	4.033440665	3.879337784	4.009610531	4.555189355	3.868797126	3.970325099	3.944351461	4.066941849	4.489775101	4.32629848	4.444980957	3.821889332	4.066941849	3.83740438	3.888455116	3.79412479	3.873855915	4.066941849	4.031839249	3.942381638	3.742704526	4.306397044	4.022871939	3.818340316	3.954586907	3.960906885	4.327299862	4.315989762	3.794662783	4.394095897	3.961859937	3.868699348	3.688806248	3.750327218	4.041133458	3.855963007	3.725500699	4.530678098	4.103079309	4.004599897	3.803198758	4.956582215	4.24846066	4.119092404	4.046276439	4.213872002	4.10266198
BST2	9.864412252	7.564454419	9.815573436	6.143261674	8.570633538	7.840303765	6.375569839	9.281775321	7.204414624	6.718688249	6.738256527	7.899864987	6.063337952	5.548562164	8.032707206	7.174066102	7.126892794	7.460402021	5.77622922	6.571217486	5.937346659	9.062473152	5.804269901	7.609553224	6.254535209	9.115462626	6.806947715	7.000720242	6.871556321	9.064486682	6.949661351	9.121058475	7.621075353	7.005660129	9.25019327	7.020426476	8.517661853	6.495061579	7.573863612	6.017338799	8.631409652	7.080279977	9.349683463	6.966145199	9.283754837	5.598407559	8.387836138	6.816670455	6.973401071
BTBD11	3.409934366	3.409295857	3.859342884	3.600929879	3.621737095	3.612106884	3.800125066	3.279634658	3.634447358	3.455414671	3.532774952	3.495608417	3.279069137	3.710987942	3.511807498	3.45820349	3.43015231	3.347745387	3.439270932	3.51426564	3.364526137	3.28084559	3.441093943	3.401829046	3.7542832	3.097392944	3.353095039	3.334764505	3.160657283	3.211274284	3.355449622	3.479551022	3.368735206	3.399778599	3.427024938	3.446852673	3.448917617	3.761294986	5.998766542	3.275821783	3.902141645	3.796631252	3.371689943	3.471803384	3.268439033	3.28282447	3.631582574	3.933420136	3.307123882
BTBD16	3.769517934	4.088195915	7.177447771	3.885575939	3.809277478	4.589537643	4.527942185	3.965907185	3.944438827	3.871840324	3.914412521	3.771921184	3.631841726	3.994487999	3.870632983	3.915896234	4.034299524	3.837563343	3.646382034	4.007077635	3.904013143	4.211153202	3.923142739	5.22418096	4.05291511	3.945573143	3.813134843	4.396562287	4.178932049	4.684673317	4.451794	3.848840007	3.943835629	3.943281166	4.252743941	4.076737204	4.086033639	4.171497225	3.913873214	4.129184243	3.753095762	4.192343019	4.177093315	4.233965139	3.708525403	4.318992905	3.804456086	3.954600478	4.060514801
BTC	4.528121286	3.817983875	3.911951833	3.809285229	4.009681527	3.942848396	4.621031029	4.358207379	4.508755517	4.303326883	4.154947168	3.933401312	4.077102998	3.88136071	3.880233938	4.673654724	3.956260575	4.205132072	3.672366543	3.881952346	3.62766461	3.149168872	4.174796954	4.555084201	3.725109996	4.735330769	4.536865554	3.646824755	4.43888966	3.780260942	4.130992513	4.142172896	3.265192261	3.89373356	5.011819747	4.145718135	4.950488594	4.776081493	4.85375253	4.697999451	5.153270447	4.037633618	3.988656631	4.786041707	3.689024312	3.776309873	4.279266859	3.71676952	3.403664338
BTG2	7.10419859	7.069027927	7.211673399	7.788610234	7.211554712	7.106934566	8.216582784	7.118444831	7.556206558	6.696457192	7.982348317	7.30266165	7.170708753	7.239174218	8.570464207	7.598613237	8.037428111	7.792126496	7.662779205	8.076254066	7.532075019	7.319738677	7.460636924	7.206450413	7.827291831	8.245256749	7.810577135	7.403425311	7.464494545	7.656404928	8.638052846	8.017747862	7.714342165	7.906138547	7.127214482	7.7696777	6.629972447	7.489360553	7.219630356	7.499596676	6.912449239	7.877488257	7.486003719	8.097595342	7.142671242	6.957671204	7.190026503	8.033296179	7.967883818
BTK	5.031658884	5.261759105	4.796101207	5.391340582	4.91621766	5.138026888	4.857774872	4.883554626	5.377035948	4.848313709	5.670503692	5.454674079	4.616482185	5.375265888	6.352414599	5.281355821	5.651542806	5.171226955	4.626694422	5.484891359	5.033975723	4.438707767	5.093303898	5.159551112	5.732330119	4.662655969	5.044105928	4.503998299	4.63983042	4.767834421	5.226177388	5.133152154	5.522042247	5.484782524	4.632203024	5.499695622	5.117047627	5.30569232	4.660524456	4.471760951	5.290579055	5.634914282	4.823165738	5.637257235	5.956378625	5.250723592	5.120938063	5.966930525	4.782504322
BTLA	4.143168298	4.214320407	3.740766358	4.098473017	3.983059964	4.011562369	3.831062821	3.962061856	4.754177237	3.778319903	4.305785399	4.330061338	3.732072835	3.995663172	4.846588379	4.249553844	4.192678819	4.259542755	3.8104816	4.231323447	3.756839423	3.850090805	3.914997259	3.84117014	4.297368733	3.813271055	3.929131605	4.213148889	3.822853279	3.48656918	4.407425392	4.497674414	4.04090591	4.086976011	4.412540032	4.133306759	3.741649182	4.051041016	3.808244277	4.02958206	4.162394541	4.544275693	4.085548453	4.427605358	4.172430828	3.636576376	3.623288243	4.250271936	3.76540759
BTN3A2	7.780478174	6.785668538	6.19005113	6.391747286	6.338366116	6.668327645	7.266144727	7.271746944	7.032185504	7.192264138	7.407112934	7.680318304	6.708866633	5.772337868	7.203400724	7.18689609	7.372565855	7.124185259	5.699960236	6.680578653	6.316346984	6.48143957	6.211227322	7.376749833	6.742352808	8.001072282	7.43975324	7.053513293	7.254120002	7.435489168	7.745691478	7.452082256	6.514913065	6.985930037	7.786482749	7.40949033	6.788836419	6.275562628	5.753506094	6.62658584	7.728002816	7.268800144	7.867632816	7.993179161	8.282292201	5.631751559	7.545002787	7.280804727	6.995314298
BTN3A3	6.860319148	5.719107051	5.504287236	5.633680324	4.851170293	4.834599974	5.165779517	6.924893591	6.877208938	5.838076394	6.601738451	7.13465811	5.426453943	4.675125708	6.913492142	6.810196323	6.446118039	6.789924217	4.734909821	5.548278788	5.072189125	5.389136341	5.407337663	6.129171527	6.089563149	6.670821233	6.82293063	5.910537283	6.7214493	7.256244432	7.23172942	6.92851393	5.838197538	6.344391383	6.371825133	6.646005543	6.056980686	6.076570734	4.250332952	5.813908132	6.63686596	6.771207112	7.835723992	7.827338369	7.4684004	4.676292991	6.079969462	6.166214096	6.793094328
BTNL2	4.902348474	5.084724616	4.72169091	5.317104959	4.889125648	5.126543073	4.629602389	4.653085388	5.251664834	5.19358472	4.456773236	4.480233036	4.487235791	5.445836199	4.627067741	4.968792958	4.761225398	4.72648137	4.813882303	5.404566024	4.641567951	4.55326464	5.14654126	4.60966623	5.222727663	4.629247355	4.675646092	4.480059673	4.874800538	4.819395414	4.907789002	4.596011666	4.264462178	4.769118811	5.209107083	4.833583594	4.935416397	4.800038431	4.396504404	4.593195325	4.811995699	5.190470114	4.697741766	4.835080939	4.72603267	5.374214444	4.867727258	4.83461569	4.680731385
BTNL3	6.39459944	7.884810221	5.859620245	6.819632124	7.296898897	6.128152849	6.346583277	6.538869969	7.306908187	7.319642092	7.577583821	6.119914197	6.823637195	6.924798614	6.330958312	7.212668971	6.610939594	6.908967302	6.586841329	6.919250011	6.536507772	6.47546232	6.725986602	7.122756471	6.827076009	6.431675361	6.934048133	6.459123697	7.451303405	6.776061247	6.636035537	6.563718158	6.225078705	6.425917252	6.553592188	6.375178628	7.261643619	7.213996808	6.91772005	7.01388885	7.51789265	6.79350577	6.016030453	7.233169157	5.770567222	6.873406549	7.046572375	7.031717672	6.987537919
BTNL8	6.564835339	9.315280962	6.059497991	7.263093484	8.781844626	6.840500012	8.242904871	6.344089048	8.117410064	7.982086812	8.118249933	6.287661766	6.845785404	7.236681937	5.37889922	7.650931421	6.562300328	7.377196182	6.878222225	6.745834058	8.051903166	6.363275236	7.45338734	8.200113722	7.476325208	6.790814941	6.972927778	8.12341165	9.313113601	8.278467558	7.416363673	7.097663401	6.336296982	7.67554688	7.43492878	8.014167235	7.252496091	7.443180603	8.554220477	8.20032905	8.302494047	7.424407764	7.79919032	8.909734555	5.533680735	6.454928802	7.256040006	7.565274517	5.40631731
BUB1B	8.747312338	5.808484824	7.529735697	5.530125539	7.490044875	6.108175145	4.978511362	8.060101472	5.349504294	7.980155675	5.009799756	6.761274033	7.36445695	4.276376186	6.100396183	7.278195888	5.770515181	7.146972385	7.862376879	6.027947007	6.362378568	6.821034228	4.466205343	7.238396012	5.246862587	7.990426876	5.37513302	6.969286491	6.635264296	7.94706444	6.850571771	8.159472406	8.678606719	6.641468752	7.445504305	5.957895819	7.668152863	5.432138335	7.732003549	5.572948811	7.848174456	5.888791136	7.943639035	6.757475264	8.051200232	4.294944953	7.30777256	6.306284472	8.504800639
BVES	4.35611708	4.206757534	4.242928977	4.956564758	4.196781628	4.889892101	4.671784755	4.230156585	4.497650286	4.431302323	4.328470094	4.523281518	4.134950302	5.713095406	4.172393623	4.463708529	4.917227061	4.13255915	4.995283451	4.640479481	4.252527373	4.129529299	5.170855669	4.418758766	5.104384711	3.725733642	4.279563784	4.104402817	4.134819709	4.103554317	4.416068541	4.151347724	4.265196422	4.319261366	4.31365951	4.564733906	4.15712055	5.162674677	4.118285354	4.240125015	4.708137899	5.070431572	3.899903609	4.359705327	4.232749464	5.102638167	4.296319387	4.933708404	3.922959589
BYSL	7.13154784	5.646090166	6.868843364	5.812940224	6.153428942	6.530027919	5.525854566	7.057589243	5.933774192	6.755394087	5.63708967	6.326145647	6.503722313	5.967657809	5.850963624	5.986376701	5.925486145	6.116893465	6.706949767	5.896272644	6.459901522	7.726598299	5.913235578	6.232324039	6.190813376	6.914487481	5.446185712	6.630951829	6.21806151	7.096118118	6.065733067	6.743686522	7.535107456	5.721771326	6.743104042	5.80139811	6.124369461	6.366287534	6.771635075	5.614067683	6.850619403	5.973584095	7.731045551	6.052915551	6.431145097	5.711248146	6.249679802	5.697291158	8.045623031
BZRAP1-AS1	4.508599297	4.70492827	4.330892413	4.909971839	4.70813072	4.453064371	5.077642077	4.397904074	4.652231074	4.606740428	4.781745948	4.561707466	4.366800593	4.609617822	5.09387916	4.363751499	4.72056755	4.478031528	4.435613969	4.765978279	4.384496187	4.435926046	4.801175676	4.428763382	4.802491934	4.263067641	4.63101436	4.309103812	4.309096431	4.228106747	4.623110891	4.782155371	4.494636672	4.471510194	4.650121881	4.553805959	4.442310353	4.560067712	4.126967932	4.568798238	4.83262099	4.90629741	4.225696067	4.583247034	4.754538546	4.493377925	4.623595105	4.940758338	4.178047622
BZW2	9.441035132	8.536822121	9.411822375	8.854608711	9.234832704	8.908585703	9.218565776	9.3346143	8.712742341	9.224379132	8.853795003	9.91946364	9.535518306	9.117577755	9.057771174	9.646178278	9.310680094	9.505513264	9.984653321	9.229028546	9.808877495	9.525548048	9.550968721	8.897783845	9.110091358	10.04603462	9.173360318	9.99906213	9.305971998	9.939019625	9.456680909	9.364107255	10.37292423	9.507320106	9.670723555	8.785365682	9.047904121	9.470922282	10.11862688	9.458033197	9.109361796	8.64734284	10.47560628	9.311465254	9.53476544	9.205667102	9.053927094	8.844488457	10.84215097
C10orf11	5.684785422	6.635748841	5.682733635	6.686220203	6.184628259	5.703380728	7.213918688	5.700670238	6.399713739	5.8376247	6.418576117	5.989128825	5.980791309	7.375561308	6.269067252	6.577684966	6.788222884	6.457554871	6.643456553	6.647048028	6.688016943	5.582690916	7.199205504	5.927527774	6.621771184	5.697619275	6.680845837	6.855677737	5.906018842	6.699887019	7.019471291	5.856737563	6.061352433	6.322031742	6.001018431	6.713462667	5.730726988	7.093887525	7.179294767	6.617798883	5.571509178	6.824017912	7.264843292	6.70162515	6.730212774	7.750273582	5.562999975	6.613167909	6.414885985
C10orf2	6.223269656	5.130774276	5.997995591	5.075168524	5.154859993	5.295436815	5.163906405	6.17423561	4.99884712	6.040736898	5.056737546	5.584367483	5.60126474	5.195953648	5.400783866	5.184068831	5.024617505	5.243631216	5.938776321	5.085126208	5.772623981	5.753284586	4.761112586	5.536422799	4.997160081	6.271411802	4.932882606	5.795441982	5.322644847	6.124021381	5.539970779	5.764665982	6.400439515	5.133313102	5.886794606	5.19169849	6.275328933	5.163906405	5.959958945	5.165706237	6.137205728	5.110643331	7.175553576	5.417831299	5.948228645	4.983553126	5.26417996	5.121471667	5.66136508
C10orf35	5.753359335	5.733355156	5.670577603	5.645951831	5.518502846	4.934393654	5.506074819	5.760818525	5.281942165	5.736395758	5.518502846	5.600227231	5.601133898	5.219493821	5.250536486	5.25049727	5.331671493	5.192957758	5.522197769	5.346485139	5.896106339	5.656834529	5.235834846	5.46282448	5.30160739	5.897577907	5.31883956	5.825768575	5.245141244	5.674037445	5.518502846	5.741320652	5.57690945	5.333985528	5.425184377	5.562053618	5.654691543	5.218881948	5.31827473	5.437427742	6.335602805	5.248888993	5.292117386	5.188276832	5.815106369	5.597858179	4.897400966	5.452688788	5.834389741
C10orf54	6.142877354	6.443120928	6.307103465	6.232255098	6.69588874	6.106437965	6.37674741	6.250135482	6.98796962	6.335088408	6.709657977	6.446263264	6.289904251	5.882286783	6.748219622	6.461569152	6.410588205	6.771651405	5.895579119	6.259216264	6.165095457	6.38190119	6.138983744	6.459014487	6.397488931	6.234576517	6.674364177	6.96615322	6.947606686	6.725219819	6.761118335	6.200074868	6.411065694	6.684951021	6.342798408	6.576909284	5.690849955	6.597110775	5.087229843	6.8828446	6.302880548	6.443913359	5.840894394	7.005976473	6.182733811	6.110688265	5.815190622	6.744705269	6.156768154
C10orf99	3.901094518	4.268711439	4.220359152	4.249607433	3.851297654	3.904683677	3.818570604	3.966478865	4.018235805	4.658912274	3.871379675	3.797029575	4.659122334	4.41152184	3.585169992	3.647216592	3.791068283	3.604841766	3.992792694	4.079029541	4.149866462	3.599610473	3.617958443	3.792332647	4.162775435	3.692027205	3.706082437	3.605597565	3.500729197	3.517842821	3.628776592	3.822043992	3.43410392	3.649858163	4.24551414	3.907509276	5.209250908	3.993385345	4.057074877	3.680666423	4.364371498	4.244478551	3.500031514	3.739115453	3.670856991	4.150365287	4.175330058	4.09372832	3.50959547
C11orf70	3.726833693	3.788129041	3.573597926	4.151322646	3.898893353	3.661751895	4.076218256	3.93567626	3.965754083	3.915497175	3.910787433	3.618700437	3.843178974	3.907030713	3.835075994	3.900811699	3.827587149	3.959566662	4.068105156	4.031502313	4.069663518	3.888065143	3.932746181	4.084999726	4.067905019	3.755257122	3.915750802	4.027936877	3.983173416	4.737823838	3.742963673	3.806902158	4.094427691	3.948584299	3.926272076	4.000711849	3.845711761	3.809501617	5.057975483	3.741927432	3.671689757	3.845315229	3.884606384	3.890605754	3.550664029	3.769584692	3.664304741	3.793664536	3.805560259
C11orf74	4.841091445	5.040102035	5.451541636	5.618712755	5.315628789	6.070425267	4.929076696	5.22588459	5.490380968	5.086629251	5.300919984	5.790826061	5.112427808	5.806516311	5.150297527	5.535238448	6.248987334	5.258411968	5.58968146	5.203865262	5.381374052	4.576997874	5.936268185	5.523633922	5.312965466	4.888168655	5.164995053	4.753319666	5.008055639	5.4675911	5.339710302	5.817240733	5.518694203	5.081948325	5.482609743	5.535238448	5.537448233	5.838995093	5.382759594	5.62763166	6.074637086	5.412319258	4.838895126	5.0542119	4.713225552	5.752012569	4.226569115	5.221950583	4.499458831
C11orf80	4.505757259	4.5574525	4.595977625	4.033503206	4.217075973	4.258568574	3.942278637	4.805072287	4.759771599	3.987579128	5.059285566	3.979821096	5.781868761	3.536096967	4.371824917	4.505912777	4.332359474	4.674278152	4.448395787	4.477293921	4.822515602	4.170312832	3.756806329	4.297143047	3.800086965	4.63287383	4.437833051	4.431769151	4.318307518	4.998001617	5.102376788	4.409800083	4.332332665	4.725572635	4.037049759	4.942658438	5.296342001	4.063374755	4.787555629	4.415029985	3.916691333	4.344342206	4.667853852	4.513459551	5.136984348	4.040943721	4.907687821	4.393935222	4.677109861
C11orf96	7.431159003	6.980663537	9.851679227	6.511554247	6.896642704	10.20003222	8.504291076	8.428554377	7.747121808	7.054479919	8.917638124	9.195507997	7.903147702	7.721860813	9.784969105	8.102000041	8.256165657	8.157897708	8.926924978	8.143416224	7.423357192	7.673374455	7.209530432	8.4413229	7.735273201	7.785730964	8.014707271	8.336777169	8.029807435	9.021359726	7.866276961	8.942115168	9.123590278	8.557021158	6.929439622	8.31319423	6.259142814	7.766254542	7.362981315	8.037928714	8.00046053	8.917769917	6.52394475	8.39119675	8.545452365	7.94768674	8.023339693	8.126486944	8.12419257
C12orf5	8.269928329	6.341476095	8.11488458	5.717699753	6.948468202	6.706549433	5.93081324	8.592757163	6.584076365	6.581328782	5.681812553	7.252428067	7.468274799	6.012894361	6.932096212	6.85564233	6.046878825	7.004185812	6.177632317	6.236959084	6.362687014	7.363516822	5.707952096	7.09278071	6.074114532	6.795236106	6.190685944	6.221387535	7.163893959	6.680451012	6.481164394	7.379045597	7.498689875	6.719340329	7.298978629	6.099050392	7.797514001	6.477311834	6.18201948	6.587296986	6.898390218	6.366831987	8.515082694	6.742706559	8.206031247	4.923768276	6.753411265	5.941925502	7.480069901
C12orf56	3.896737302	3.971737999	3.828421559	4.358955753	3.954494551	3.954582017	4.486663002	4.007969943	3.988028621	3.994076284	4.246378619	4.029232696	3.681798456	4.411250197	4.189498331	3.890448988	3.999985387	4.321184286	4.970266118	4.232337556	3.786178292	4.432437101	4.340928199	4.067718655	4.062025091	3.700417472	3.758068843	3.80341536	3.829493121	4.140585149	3.908482467	3.858165319	6.020388176	3.879555177	3.937636377	3.900195352	4.114697855	4.190933571	5.17577269	3.814035573	3.931609974	4.038674272	3.59191794	3.912919547	3.926337108	4.095739156	3.853791581	4.04707459	4.453894441
C12orf57	9.199743828	7.858827978	8.874531049	7.776286003	8.755872595	9.260769145	8.486824176	9.347123588	8.694190658	9.035467087	8.893792402	8.921070428	8.743319125	8.197474495	9.061696472	8.5522481	8.915846158	8.80564809	8.242344968	7.990231229	7.886391559	9.778648567	8.967495164	8.880052289	8.179540658	9.130074559	8.855533405	8.795964646	9.195950491	8.73823597	8.812924569	9.152526007	9.201791633	8.806501857	9.362451061	9.043690667	8.820543397	9.009926797	7.57548758	8.703430398	9.750799194	8.478686755	8.407696639	8.939518415	7.805893988	8.188546119	9.141534027	8.728609785	9.033718954
C12orf75	8.837602344	8.889282618	8.861333862	8.528309603	8.835830612	8.068981158	9.031706282	7.852189103	8.152732168	8.164127436	8.425338486	8.154702352	9.480979221	8.936659974	8.536375425	9.266379682	8.678788305	9.343223919	8.152848902	7.978356044	8.406350427	9.642006729	9.178919223	8.432673198	8.471426378	9.078136968	8.762511437	8.842845672	9.487399764	9.992340423	9.154833102	7.788052666	8.675073141	8.981523334	8.803848562	8.600986917	7.163984847	8.959212832	8.903067105	9.324137493	5.413051237	8.480498942	9.507193367	9.137259842	10.24503834	9.147286617	7.988119812	8.248457299	9.166287596
C14orf105	3.627466847	3.615293712	3.651136239	3.737302338	3.69531409	3.518350337	3.813767826	3.72778479	3.672610132	3.664105902	3.621538099	3.529808251	3.554750455	3.706121693	3.868823731	3.605330248	3.658549287	3.636083069	3.643143704	3.75291386	4.095647614	3.803077363	3.700507245	3.581738971	3.702331096	3.48696458	3.648946822	3.603714166	3.580127596	3.577452492	3.573035854	3.675854775	3.830291496	3.65775348	3.755491944	3.616791589	3.735406609	3.528679899	3.724144335	3.58301027	3.590614425	3.604715115	3.909647698	3.540058662	3.830693977	3.884258268	3.665111678	3.605425241	3.608030131
C14orf132	4.438091575	4.995513369	5.051711031	5.158979194	5.05132141	6.013193885	4.698634458	4.665264844	5.056871974	4.63542052	5.277798504	5.923811381	4.855405619	4.974716985	6.016121187	5.202445367	5.491811385	5.170674729	5.060894883	5.074435778	5.237559105	4.832588102	5.149273428	5.32313022	5.135515526	4.484425893	5.560001296	5.208588109	5.30208696	4.856186485	5.177207411	4.656736708	4.981323721	5.380042585	4.750789216	5.086127841	4.530332312	5.305631225	4.712878339	5.067360233	4.842959348	5.055510948	4.278984027	5.099185872	4.790309516	5.171643972	4.419861864	5.412106277	4.679270714
C14orf142	6.918038842	6.449039618	6.589485306	6.215291235	7.895800668	6.81631473	6.690617205	6.916330733	6.921960961	7.13373581	6.477695595	7.646232326	7.251885766	6.194326608	6.981362532	7.237657705	6.510732613	7.001916963	6.857427485	5.990344348	6.648795084	6.432078823	7.028767581	6.949951479	6.412655454	7.469232556	6.738949131	6.991089262	7.351695751	7.385788713	6.691366205	6.952521931	6.884596997	6.662382572	7.262323737	6.603039244	6.600855887	7.267858315	6.79918424	7.196415919	7.903091296	6.630965075	7.555368299	7.346087787	7.255065354	5.235877775	6.664728277	6.576363133	6.655714416
C14orf28	4.345471495	4.647810637	4.445468077	4.456954024	4.534118174	4.681485923	4.20345913	4.388562036	4.505122724	4.341548286	5.117733231	4.624256719	4.674622889	4.717293958	4.95654602	4.793257273	4.763653548	4.361037484	4.612331454	4.443773684	4.470267733	4.858889401	4.716227831	4.575418212	4.59526545	4.442277902	4.749932486	4.204079574	4.808011761	4.254245698	4.602965216	4.341935729	4.036414217	4.673035141	4.265384288	4.522566798	4.566751129	4.732387715	4.087640302	4.727996975	4.446431705	4.499936758	4.470870157	4.74785234	4.502466525	4.506231781	4.140431624	4.807439672	4.208664437
C15orf27	4.338667868	4.513158977	4.062611152	5.16813877	4.397420139	4.104350418	4.800403714	4.393596023	5.038219863	4.177524894	4.514147255	4.290514331	4.186502045	4.683762289	4.506988054	5.013731301	4.7892385	4.698479584	4.486176439	4.967950229	4.66205323	4.07834442	4.581032508	4.270900666	4.68623279	3.854242525	4.40896969	4.31994365	4.51218496	3.889279864	4.64011155	4.099821865	4.236302191	4.664628474	4.509443913	4.636588637	4.139412257	4.886545637	3.815460201	5.134674662	4.123102229	4.736936375	4.037914789	4.724817789	4.114882836	4.644497028	3.853556843	4.72268753	4.081333935
C15orf48	8.979524814	10.80204619	10.65450299	8.89716119	10.26038187	9.745017926	10.20424149	9.199431961	10.09254068	10.68027333	9.216818943	7.901922814	11.13289197	8.597037582	9.238042258	9.999977711	8.373672142	10.0671374	9.018281144	9.533953399	9.954443367	8.699852346	9.393040279	9.919464528	9.477947761	11.02169432	10.73188391	9.021576121	10.33418125	10.79968274	10.18253727	11.09605081	8.277798561	9.560994756	8.386544216	10.66109391	11.61078935	10.13672712	7.571198307	10.25106698	11.23060111	10.37967847	9.731981498	11.09443554	9.42461547	4.115675499	10.62046443	9.628450577	9.975200034
C15orf52	4.926240415	5.486770826	7.25510123	5.139853706	5.129158143	6.362028491	5.757495051	5.184274998	5.254464756	5.207411879	5.200491133	5.878640922	5.884779686	5.535418717	5.553847527	5.302226917	5.324231295	5.403138243	5.152359508	5.573068244	4.971871781	5.133093157	5.444293712	5.450173643	5.1364835	4.82445054	5.596919726	5.380936855	5.542639013	6.139270917	5.269951313	4.959994606	5.067132382	5.03627954	5.709228152	5.843880661	4.808264231	5.39564007	5.703129007	4.886707792	6.135920646	5.314132703	5.542639013	5.167851002	5.428160329	6.17747509	6.460465941	5.324666234	5.097734139
C15orf65	4.88855776	6.172224516	5.005018088	6.273052324	5.789089871	5.312551345	5.953682356	5.019571172	6.667991635	5.623284433	5.405100238	6.189321509	6.072201552	7.237785542	5.772059215	6.55808783	6.241522473	5.97305984	5.83494994	6.766592002	5.473987726	4.990869211	7.341327138	6.225236933	6.226844066	6.079865526	5.685437526	5.718162279	6.410265558	6.18723856	6.302372611	5.123082095	4.633476598	5.628272638	6.077129015	6.137400623	5.35113887	6.803453589	5.612399673	6.391917926	6.535906861	6.375501218	4.401054215	6.083895158	4.782528934	6.009177031	6.15202635	6.195932052	5.141247999
C16orf54	5.52904835	3.683081713	5.781210299	4.282788765	4.332136758	5.654941115	4.427205506	4.996962876	7.253069816	4.858014588	7.436479783	6.825836213	4.427724524	4.061741938	8.218290489	7.083866161	7.345547708	7.034280857	3.055876761	5.681786508	4.107352846	3.175153026	5.834071674	5.899876041	5.611621062	3.576051856	7.36767715	5.349995685	5.470178448	4.758545317	7.533866914	5.24412517	6.636243925	7.188923942	4.319679943	7.322150957	5.274051557	6.547604522	2.740982774	5.413070657	4.726417896	7.929747844	5.985966172	7.002791313	7.199426312	4.438423521	3.977245328	7.360055177	5.737561202
C16orf89	4.952108075	6.426194203	4.557429171	7.029333828	6.59793178	4.674438438	8.337281722	4.603046798	6.851838947	5.224253638	7.025995968	4.714281855	6.304916107	7.476393396	7.500263513	7.013980673	7.820027315	7.24091909	5.281039698	7.05464369	7.193169579	4.644626055	8.049983074	5.193300781	7.377436914	4.997052491	7.386444107	6.783481344	6.849351582	4.820577985	7.638710727	4.698205925	4.730153994	7.185298563	5.344076473	7.547438695	4.217493299	7.866370426	4.240084382	7.531676572	4.235157287	7.522233125	3.970023849	6.435259608	4.59523833	8.16346436	5.148959585	7.128231863	5.22330311
C17orf75	5.813266377	4.608859833	5.781821889	4.524921851	5.090211685	5.463292311	5.194108526	6.058535231	4.524033978	5.190146942	4.901212073	5.604385051	5.571590602	4.421020315	5.190434944	5.330373951	4.963949518	4.973696114	5.010217015	4.539172452	5.663602113	6.084666218	4.471978294	5.783704826	4.274843037	6.131874102	4.745781773	4.796239205	4.867797054	5.381248005	4.613065868	5.610177729	7.101931913	4.959712005	5.768255255	4.66200114	5.26845377	4.440041267	5.662083371	4.965151863	5.256404928	4.832295645	6.951827255	5.098425827	5.419659506	4.634284777	5.163844157	4.537719368	6.421707798
C17orf78	3.551237141	4.147420566	3.317050472	3.757019748	4.076550065	3.479630934	3.431683028	3.634091567	3.95502245	5.077067513	7.231581649	3.404591986	4.044274195	3.695047219	4.040136303	5.038013993	3.443719363	5.102664772	3.622890937	4.05664415	3.906982807	3.556391825	3.874098198	3.925457432	3.883469659	3.329809357	4.311130692	3.456769194	4.195916442	3.357284623	3.77885953	3.46046701	3.257479244	4.212533315	4.403695407	3.416745585	3.59205802	3.474529917	7.28297761	7.168933474	5.211652971	3.559657371	3.192507988	7.740642611	2.990155252	3.498830876	4.783216684	4.182980251	3.589760074
C17orf97	6.334709975	6.738952151	6.614757143	6.633460391	7.37511061	6.156957431	5.674012752	6.311032108	7.076560711	6.355839844	6.086028326	6.284876007	5.871395445	6.802262017	7.181112612	6.576646466	6.124069717	6.366082606	6.340628848	6.7600048	7.15235383	7.199514391	7.288749013	6.282102739	6.425797908	6.197429739	6.128541442	5.728635595	6.589000727	6.269882222	6.402835736	6.01867602	5.835749936	6.011408278	6.494239221	6.33735681	7.104433916	6.865764857	6.607137689	6.791491804	7.389114727	6.908145506	6.944149777	6.304396575	5.471398877	6.673179571	6.272796432	6.466461658	5.921734925
C19orf12	6.040473004	5.820138897	6.033865857	5.549008611	5.476327103	6.321587956	5.509449715	5.642923562	5.60671401	5.801499022	6.231061526	6.317478712	6.014675071	5.678432436	5.961653687	5.882993535	5.525231029	5.551696981	5.587103156	5.55709952	5.52507881	5.824895039	5.683305745	6.175594955	5.759985656	6.117897436	5.883693389	6.081008581	6.024146937	6.935003561	5.802503806	6.059087609	9.223155084	5.774697506	5.792958755	5.478741822	5.953814029	5.671652796	6.727693512	5.843380222	5.969844934	5.584365766	6.142383372	6.095420319	6.689532325	5.4583755	5.655732536	5.606762941	7.790346403
C19orf33	8.578451526	9.563726126	10.50408812	7.609999903	8.544830744	8.041846189	8.65517929	9.752903612	9.259099802	8.023015785	9.376327933	7.300720947	10.58628821	8.328715141	8.597265075	9.267055935	8.480576615	9.301967523	9.399879076	8.351022821	9.465462298	10.21722168	8.235471049	9.289843437	8.299405056	10.56519782	9.949138137	10.61645588	10.17024242	9.549939986	8.674174179	7.960674957	9.180797582	9.60822087	9.389059235	9.232770538	9.143855064	8.8661625	8.515656137	9.564636924	8.908563192	8.025660575	9.496070385	9.650153101	7.778446652	7.404138917	10.43468293	8.600975951	9.101788905
C1GALT1	6.22534525	6.916244704	6.707090075	6.006486304	6.529693664	6.61845702	6.276609024	5.937324638	7.144211994	6.997694267	7.204794451	7.051151725	7.175311823	6.411572632	7.042418256	7.127479829	6.869470817	6.733973339	7.239559442	6.367420907	7.041758599	7.663051891	6.607417145	7.086169343	6.267504753	7.729972222	7.306433048	7.42368145	6.878319793	7.598756961	6.631953112	7.291458798	6.977644584	6.732005267	7.771796537	7.134544649	7.605642248	6.585099072	7.422093878	6.74148557	7.128760112	6.5947657	7.916511646	7.108513396	7.217053415	5.474739776	7.544268148	6.290314826	7.562616852
C1orf106	9.440761988	9.080833337	8.746225941	7.597875014	9.23902041	9.430764061	8.07275105	8.384452523	8.774846554	9.076864576	8.942964373	8.210970124	9.351017227	7.317805462	7.949269313	8.935852306	7.811513648	9.233156398	8.597828281	7.902854451	8.732582663	10.23516184	7.795284102	9.173729181	8.434806339	9.759774339	8.840272206	9.566635811	9.545477548	9.479895849	8.865207851	8.249725382	9.037989695	8.714375462	8.803332696	8.875451374	9.076873439	8.54562004	9.27074225	9.467049227	9.168116575	8.535255712	8.988432797	9.27046563	8.687688558	6.345306505	9.765652056	8.100985872	8.509242112
C1orf110	3.234167423	3.369196008	3.796155983	3.288189036	3.426363954	3.804456535	3.267537233	3.158371225	2.863075008	3.254714255	3.023179968	3.030022965	2.882292707	3.351582224	3.124522494	2.944886923	2.94393792	3.041142882	3.027329199	3.158371225	3.206653679	3.032890544	3.055074301	3.50996359	3.178564267	2.957777485	2.99895915	3.113359581	2.93104828	2.860973231	2.685428064	2.984740296	2.816951904	3.04658042	2.933922026	2.907491153	3.04500663	3.016020605	2.952858636	2.892694828	3.29562567	3.287710197	2.93450686	3.09429618	3.005068987	3.144333457	3.253009899	3.23551035	2.897176845
C1orf112	4.94261716	3.924481338	4.592976105	3.92889672	3.986892809	4.312393303	3.96987594	4.124070661	3.776222882	4.561613263	3.571891007	4.236319893	4.416216254	3.913412557	3.955851753	4.754195061	4.197655725	4.486206142	4.664782159	4.249071176	4.520631583	4.535738742	3.6464388	4.309498799	3.958056719	4.292074124	4.101241779	4.25772602	4.151748675	4.843813598	4.410107706	4.750950105	5.967550904	4.304358722	4.462991469	4.133008384	4.626712059	4.264616005	6.486494139	4.37989058	5.164524534	4.195980015	5.432010558	4.338240333	4.375092417	3.674003324	4.608273684	4.387733029	7.334267301
C1orf115	4.519307314	5.927003109	5.289237236	5.50727444	5.834570644	5.093603382	5.386190247	4.596191033	5.578330745	5.667091718	6.06935402	4.505284391	5.622332976	5.696385422	5.207286804	5.614021296	5.656644781	5.72029262	5.255596073	5.670924172	5.473191937	5.105640902	5.833085845	5.481439967	5.452736394	5.233850543	5.572546184	5.356927612	5.849822406	5.550347908	5.504176064	5.334091797	6.160744061	5.392020411	5.618111097	5.609297267	5.19064439	5.501283876	6.318628103	6.045508474	5.89052308	5.442331896	4.570264526	6.167626202	4.969482939	5.971689541	5.071148208	5.605729094	5.336765434
C1orf116	4.751234757	7.288288987	7.723603543	7.880914302	7.508732095	6.799152431	8.60615564	5.593894975	8.287774555	6.928377262	7.379770533	5.753533896	8.548550706	7.965110614	6.717315706	8.024272227	7.434140448	8.134556379	7.482365151	7.930627024	7.290016978	8.497809706	8.360599069	7.162712913	8.221346629	7.230527204	8.325029989	8.231209648	8.597022309	8.148000897	8.153506367	5.543480562	6.526846743	7.636980622	7.232647267	7.809080732	7.336764516	8.17780448	8.543186062	8.446941739	6.696370482	7.684502138	7.215063999	8.119959002	7.078078692	7.907256667	7.95793242	7.244465485	7.219931544
C1orf131	7.417811575	7.099661294	7.035290763	6.549564786	7.734172966	7.170750065	6.778295316	6.942850934	7.198789863	7.727695675	7.624204131	7.770952043	8.428324171	6.451621167	7.578311213	7.720888875	7.073026889	7.852258063	7.382964773	5.998353859	7.750009908	8.219162437	7.167043355	7.525592951	6.778500525	8.101359988	7.403068427	7.732190502	7.942073519	8.558861024	7.633330181	7.428976652	9.183098895	7.766301588	7.681825534	7.455751042	7.482146585	7.439793842	8.421094214	7.972988457	7.957337035	7.347315363	9.283029467	7.812315086	8.028734091	5.945327062	7.960907707	7.047661776	8.568965463
C1orf162	6.323811348	5.220424026	6.168395112	5.795609008	5.424824924	6.805414134	5.605958283	6.326982103	6.641009148	5.697062692	5.905599767	7.220404391	5.234016473	4.930119104	6.900337759	5.920579369	6.214439512	5.858418726	5.308024614	5.497075445	5.11018478	5.687545512	5.518170744	7.101028498	6.106348166	5.891570939	5.867986711	5.562635236	5.753998787	5.667580431	5.636809591	6.795929749	6.316645526	6.430803559	5.628591882	6.088593209	5.954523093	5.538332636	4.968023343	5.390794637	6.055496555	6.430803239	5.855257223	6.362419701	8.049721831	5.459411235	5.195519521	6.052878319	6.35581458
C1orf174	6.996343931	5.940108072	6.163238113	5.346972094	6.319122314	6.00708079	5.85142727	6.229509124	6.071660319	6.168205924	5.791456184	6.365809392	6.863804962	5.588759871	6.030566342	6.233648438	5.634710597	6.421603363	6.313011063	5.526210587	5.791804844	5.905200675	6.062024238	6.272844649	5.770581953	6.74556085	6.266549274	6.790154131	6.19861894	6.911753263	6.100471601	6.993303352	6.846248462	6.215573276	6.353158495	6.111328093	6.236620074	5.725909445	6.647414093	6.265738192	6.441588332	5.851616704	6.520082509	6.505861728	6.636520745	5.722840584	5.769801369	5.435476521	6.954391543
C1orf198	7.699251882	7.431787828	7.80497575	7.174596236	8.064163841	8.211000746	6.912001152	7.391339535	6.946645781	7.722963909	7.08572412	8.236749592	7.961657331	7.512948303	7.948592112	7.234918824	7.605322315	7.213319466	7.894783061	7.931371187	8.011197863	8.241736276	7.204962657	8.003158906	7.233744878	8.022765538	7.516433123	7.51314445	7.403919609	7.940821825	7.050334887	7.765607795	7.888162059	7.160072928	8.053941397	7.445414375	7.04610951	7.442980735	7.874234343	7.571833735	7.949948607	7.235977563	8.113180899	7.033246101	8.019078156	7.457405913	7.975265298	7.119940996	8.424839275
C1orf210	5.248242329	7.250286398	4.818708657	7.199149126	7.018862917	5.528600925	7.619557807	5.386134929	6.847566537	6.165188797	6.284873187	6.08434263	7.029814646	6.444844549	5.296421239	6.567715121	5.908342722	6.468517962	6.69027981	6.437457037	6.09642997	6.352692545	6.706165034	6.557090934	7.221256891	6.581828979	7.014156348	6.464824548	6.873296472	6.220978133	6.682748795	5.973510017	6.311452334	6.37393644	5.951692787	5.923937868	6.154649009	6.673418501	7.395320743	7.483838728	7.044238139	5.740281508	5.871612026	7.144817113	5.148789743	5.997564027	5.889983584	6.032502328	6.12639212
C1orf213	4.485849335	4.662252096	4.256463586	4.929373421	4.376921778	4.688952505	4.489775101	4.951585749	4.399423241	4.85214771	4.249262237	4.473140745	4.436876787	4.877882229	4.308718941	4.292854682	4.732252334	4.482829319	4.354256997	4.512386804	4.432291391	4.182920942	4.741500073	4.460478947	4.781077222	4.208404371	4.370581178	4.281370835	4.256980062	4.384005687	4.370213954	4.079628236	4.160737629	4.243875893	4.472054793	4.971741646	5.24277616	5.160833592	4.514476997	4.457527211	4.413215834	4.731352207	4.400669391	4.135912555	4.378461969	4.768036037	4.620847742	4.771872461	4.100678496
C1orf216	6.921186197	5.477021456	6.098558778	5.237200946	5.704578696	6.631493088	4.63909663	6.489061753	5.221483115	6.010540276	5.453340134	6.029579272	5.986062741	4.913116871	6.02343139	5.304487072	5.846410648	5.02668586	5.964951041	4.840986947	5.583075626	6.030592618	5.03999087	6.075996585	5.19339257	5.920421522	5.318498626	5.796056685	5.341298283	5.967770632	4.993642216	6.195027265	6.119835619	5.484761513	5.909905615	5.465207031	6.176556124	5.318875839	5.920409467	4.915500789	6.629247127	5.433928194	5.71466116	5.30656144	6.125653852	5.254803353	5.626635107	5.546411903	5.781890642
C1orf226	4.888953644	5.374723347	4.50784337	5.254698506	5.177889276	5.19806032	5.696769279	4.583547896	5.420896562	6.100755064	5.090247501	5.369047854	5.75909765	5.685047866	4.521535728	5.368269326	5.164130862	5.354687734	5.267485007	5.056658009	4.819421329	5.620683262	5.310959964	4.88979288	4.83760022	5.924511739	4.760777257	5.749707843	5.319974536	5.840960692	5.021983095	5.810935512	5.233246347	5.322301333	6.296581771	5.075610608	6.048886462	5.845588846	6.162258256	5.854863304	6.521713393	5.313894516	5.981455296	5.530747466	4.889490494	5.462554537	6.164287644	5.072555964	5.944954615
C1orf53	4.607616212	4.303062886	4.915097092	4.159671488	4.356404989	4.711464708	4.094093228	4.549486735	4.103322556	4.472328244	4.266285698	4.094742417	4.69099804	4.34355556	4.349566248	4.384451724	4.217150191	4.288285339	4.918888345	4.188671214	4.225592165	5.17196857	4.324618187	5.403566604	4.373051309	4.969335401	4.07556123	5.201311923	4.895645902	5.334364096	4.321956335	4.750758212	5.168207083	3.971713875	5.01888097	4.498099391	4.704313913	4.35141493	6.294160504	4.509361788	6.002427885	4.473046704	5.716399508	4.597262054	4.560336318	4.019606634	5.799595278	4.362071231	5.418289628
C1orf54	7.83897452	6.550893435	7.652169245	6.442250373	6.432367304	8.958320123	6.695699457	7.718627785	7.060551504	7.620257875	6.761867605	8.704436695	6.587237023	5.934515098	7.767556117	7.056268963	7.690268214	6.746263081	6.817979777	6.223463173	6.351203029	7.102488339	6.179922043	7.467801736	6.325850819	6.5509142	6.688144503	6.464143448	6.67038182	7.733780347	6.920757576	8.188247626	7.03146005	7.206728117	6.852771168	6.956320259	7.189684394	6.727997695	6.65499296	6.353218677	7.487548146	7.026079727	6.872561146	7.167391393	8.609980433	5.938103392	7.166606822	7.103861867	6.666980601
C1orf95	5.579568067	5.952024001	5.467678374	5.925227785	5.673627048	5.417534624	6.070487439	5.607732676	5.672517319	5.476180899	5.746733083	5.648257963	5.691284155	5.733569705	5.658016034	5.360466958	5.830100454	5.753298811	5.620615299	6.02566968	5.725641009	5.459997356	5.848202245	5.406595448	5.836394473	5.336433813	5.638755496	5.885358025	5.664667898	5.474944856	5.761072785	5.601912845	5.471089057	5.750607744	5.381062052	5.786297469	5.599620993	5.796475377	5.59884283	5.440619747	5.253528977	5.797770781	5.392872973	5.671010452	5.477491883	6.276281957	5.397411429	5.770690026	5.607565373
C1QA	9.449834593	6.266125641	8.484671952	7.72655142	7.337585023	8.926785457	8.669174371	9.52395459	8.155890568	7.816380353	7.63445236	10.02790293	6.941760056	6.084853714	8.425646764	7.834501827	8.159342318	7.967704301	6.4945197	7.40770864	6.79582332	7.961427777	7.296900126	8.791714327	8.315218402	8.255609492	7.969422556	8.059305054	8.310643646	8.222743867	8.490713894	9.981559478	8.57946602	8.579000539	7.144850296	8.466133361	7.677515103	8.120506202	5.884998613	7.154828086	8.495928476	8.508248227	8.438486992	8.4501678	10.39312404	5.656863689	6.659200851	8.448439585	8.483757262
C1QB	9.351268694	5.612230408	8.330118576	7.180983168	6.990779016	9.064810306	7.981083284	9.521644996	8.069792499	7.782427677	7.118437037	9.898451651	6.715539063	5.248741229	8.141849621	7.59500649	7.683174476	7.714103042	6.085196744	6.592887889	5.657068092	8.048804394	6.4517941	8.693196267	8.065949182	8.623586684	7.678434001	7.834053205	7.844655151	8.031117982	8.293216326	10.224402	8.338342019	8.300985959	6.968822132	8.281057042	6.919112117	7.696671273	5.872127537	6.80551075	8.480866873	8.232364004	8.508939736	8.468218852	10.36294346	4.954357209	5.778077631	8.255275336	8.418814366
C1QBP	10.11823513	8.0419166	9.719325625	7.796621742	8.903173514	7.894577758	7.802413296	10.0283307	7.391198637	8.873219116	8.355802996	9.553331007	9.163642738	7.411505612	9.120225313	9.151991751	8.351949153	9.018031596	8.950719623	7.914949011	8.743256153	9.753521894	8.262065224	8.56246633	8.294018978	9.851312103	8.611391634	8.917801413	9.379689811	9.391621287	8.92575243	10.08966113	9.921004689	9.150656015	8.664757478	7.732797446	8.61390906	8.105870017	9.324918387	8.591299538	9.54848467	7.957513513	10.82074598	8.978431915	9.478422209	6.988472756	8.33458905	8.32209748	9.377863754
C1QC	10.12595041	7.004690577	9.336575205	8.483649597	8.330395281	9.005738998	9.190279919	9.713911188	7.836403996	8.417317876	8.469063924	10.62033406	8.033290915	6.614134048	9.32941576	8.272729502	8.675957535	8.428655947	7.038952319	8.161410735	7.293649042	8.806625023	7.563731998	8.872057803	9.115043321	9.485083682	8.890433068	9.11579984	8.774061853	9.167048906	8.795810548	10.61280651	9.115505114	9.320157642	6.752347179	8.145648647	7.183778852	7.998755839	6.878262584	7.882975375	8.822929471	8.558117093	8.846631458	9.13843994	11.09180845	6.314328417	6.082275446	8.281635021	9.296099493
C1QTNF2	3.821029527	4.141585311	3.950029527	4.186298716	4.260074534	4.629209186	4.220656043	4.082990667	4.026264019	3.949496613	4.227244003	4.921450954	4.091329979	4.100009162	4.347440398	4.079896338	4.369218958	4.202823563	4.229307896	4.185942875	4.125405112	4.026525418	4.158748203	4.246783739	4.061916207	3.998092256	4.076092889	4.166997016	4.638745674	4.16741287	4.279536673	3.959241709	4.341621592	3.99334864	4.015879563	4.168944016	4.143918402	4.384434831	3.896048735	4.300163222	3.967734541	4.377950071	4.160020379	4.52748056	3.794890956	4.770770161	3.959437295	4.304083304	3.829362222
C1QTNF3	4.516806104	5.038234799	4.789515153	5.157414283	4.706678386	4.871413585	4.925549304	4.559193316	4.769271393	4.44525167	5.03905019	4.474641979	4.552266393	5.31824029	5.420961424	4.497561595	4.689111029	4.471088436	4.769776655	4.892908035	4.781605719	4.416723509	4.907374591	4.93971563	5.123931789	3.978442481	4.856887661	4.701925801	4.657852234	4.277182216	4.364812523	4.594789066	4.315856598	4.893764883	4.495884	4.786332731	4.626035555	4.865055161	4.648064442	4.398535968	4.699580453	4.905294685	4.067126095	4.731036295	4.423566268	4.865341598	4.661468144	4.989684528	4.371632332
C1QTNF7	3.609321077	4.005189661	3.803128798	3.829698539	3.931079567	3.977658468	3.979809836	3.803238384	3.932429866	3.627225003	4.371804943	4.181622246	3.887428493	4.04651059	5.048666113	4.346294173	4.95738545	4.038846792	3.933318553	3.892383896	3.805013442	3.743054909	3.910089337	3.824817363	3.98660777	3.659587997	4.237899182	3.772847658	4.046001358	3.918725862	3.935299141	3.652566807	3.742607358	4.06198586	3.753848073	4.422417635	3.578780576	4.043847913	3.762549369	3.99207138	3.464216476	4.253203381	3.52924324	3.989968373	3.497106327	4.433433458	3.878992457	4.120002208	3.530731469
C1R	9.527926242	6.943353859	9.536280112	7.171644523	7.765868664	9.611963417	7.603473148	9.174040295	7.601316038	7.12655526	8.389471219	9.795287496	7.813575684	6.670925743	9.353676756	7.655461737	9.204402365	7.731840216	8.340138643	7.624290006	7.606234256	7.91923946	7.221335985	8.901063415	7.620771679	7.508024127	8.150676653	7.994117434	7.871419254	8.506618999	7.71413305	8.225331222	8.908505131	8.522924162	7.235778589	8.226997007	6.600415993	7.539197599	7.017574885	6.847458731	7.908462309	8.125992283	7.940522247	8.125854926	9.998243841	6.305170835	7.390698937	8.785936087	8.770394771
C1S	8.525316055	6.721102665	8.099381444	7.1103003	7.452352757	7.616110638	7.755010583	8.490823442	6.448013423	6.008400827	7.65498031	9.443714568	7.993072568	5.815523142	9.678708792	7.795501251	7.120925054	8.013101078	7.891417988	7.022856463	6.705142698	7.877565516	7.259432751	7.088037958	7.518144013	7.48211048	8.319216346	8.030170705	8.256330746	8.698423034	8.052712939	7.853403298	9.252492504	8.455111536	5.851483409	6.680665621	6.074847004	6.367851512	7.055959041	7.368312585	6.537356906	6.717062712	7.777105885	8.302953882	10.20411886	6.022200274	5.888998962	7.038590556	8.774487646
C2	5.539247423	4.986394393	5.438979046	5.054941221	5.289103467	4.80311856	5.06764842	5.179529451	4.993570292	5.153542187	5.391343568	5.297895394	5.05645687	4.570087235	5.005817845	4.965798929	5.219166856	5.354488431	4.850055964	5.37492514	5.778749343	5.267908317	4.706925468	5.330849369	5.007768337	5.064032957	5.230135842	5.075969151	5.004806418	5.41583059	5.309012973	6.814056672	5.934331274	5.352691483	5.0093385	5.221297809	5.846275518	4.839391372	6.203623282	5.054163998	4.99070706	5.178822102	5.567954553	5.558062624	5.71699064	5.086883138	5.089405624	5.004056102	7.566202043
C20orf194	5.696234554	5.599628106	5.668221764	6.100239531	5.185093888	6.271218797	6.143425668	5.619241903	6.257038366	5.455440617	6.425521786	6.597616232	5.728225783	6.327212998	6.414980036	6.225151024	6.705278097	6.277321317	6.886297272	6.084897915	6.106961249	6.633482675	6.460184819	5.994879202	6.180383662	5.580376355	6.421783374	6.491051738	6.322827548	5.725201396	6.312278752	5.676072488	6.157247945	6.376797482	5.470167945	6.721596116	5.304899002	6.687629922	5.944491144	6.449388604	5.249704212	6.310270643	6.294892758	6.089819985	7.049853345	6.511699524	5.287609789	6.752227155	5.810352731
C2CD4A	3.966365004	5.424108572	5.317829929	4.754560384	4.640874559	6.951724072	4.073965956	3.856969355	5.50811526	8.754093747	4.7979088	6.469963886	5.912711713	4.816023685	5.490736758	6.464995364	4.991349127	5.998551094	8.608875219	5.156220794	7.018860323	5.022182338	5.174816629	7.71245365	5.431918575	7.529108282	4.157282492	5.398793109	5.391430612	5.919821051	4.961877306	9.619168716	4.451989404	4.620778525	8.152165348	5.481650548	8.287339328	4.672026693	6.268392649	4.67800304	7.547767516	5.723379254	4.153357903	5.520715662	6.130413176	4.421865168	6.626410856	5.029723728	6.839076748
C2orf15	3.432287375	3.216107314	3.38868774	3.313831742	3.327674933	2.989124113	3.083600335	3.302173787	3.320115118	3.076531855	3.719369837	3.325763882	3.521968098	3.253054434	3.358298718	3.375982396	3.258146389	3.5542663	3.481784162	3.272593531	3.421367319	3.653813286	3.660348529	3.439011087	3.271932799	3.708934326	3.595547874	3.382712828	3.29177716	3.523875084	3.439556611	3.398181618	3.749677528	3.465528921	3.395032423	3.409702471	3.361949182	3.341710113	3.618142207	3.250269179	3.226747645	3.152796911	3.616785694	3.488781719	3.443607805	3.50776879	3.138720364	3.208745183	3.440295946
C2orf40	5.255819893	7.795560987	5.004873436	7.461224177	6.908178508	8.586555985	7.947929222	5.398563706	7.507424823	5.721417153	8.348916267	7.869656633	7.180645041	7.884570603	9.421458842	7.223707326	7.743753847	7.321657609	6.205247858	6.098059953	7.51372642	7.603137849	7.69484816	6.386418049	7.573483673	5.353481347	8.487282468	8.466035534	8.063065594	6.504091793	7.1865527	5.534864394	6.306886752	7.757936733	5.606925143	7.989357927	4.920046807	6.878012982	6.285149406	8.045783703	5.363963696	8.322128344	5.000772925	7.281687057	5.806602565	8.180731154	6.194849585	7.9855982	5.754396108
C2orf43	5.841779155	5.557459281	4.734979376	5.553841764	5.023357233	5.209856357	5.398614336	5.766664408	5.489564592	4.199828259	5.684826883	5.444851695	5.487525892	5.546208158	5.458152087	5.879408884	5.649970488	5.606145329	6.424223609	5.674617548	5.634536271	6.758551006	5.729701827	5.800508695	5.510014611	5.991689856	5.412860821	5.253608864	5.816490636	5.400771099	5.99896212	4.497237171	6.095272147	5.519893046	5.665364476	5.691299621	5.715060253	5.881117304	6.833088758	5.80418231	6.181001838	5.591264003	6.50368156	5.688053188	5.444974013	5.612262479	5.577883805	5.671981146	6.566492833
C2orf70	4.461153992	4.580692838	4.169450838	4.775641207	4.500700084	4.577675942	5.390733505	4.455564446	4.857666672	4.564390992	4.396444727	5.090066989	4.728430543	4.292212186	4.872817445	5.143070855	4.639371798	5.173405007	5.589486229	5.050931919	4.778344885	4.997663387	4.410295238	4.67958129	4.496846432	4.799464274	4.964543386	4.530690209	4.837009348	4.91231709	4.710095119	4.262358598	4.554570975	4.870655642	5.192377431	4.901036446	4.283655353	4.759589902	4.852628885	4.973850937	3.921229662	4.857268004	5.32850762	4.815562767	4.288687465	5.095506417	4.383406498	4.744088231	4.68992688
C2orf82	4.63834785	5.234351914	5.533528066	4.636807938	5.276221811	4.868004794	5.051201575	4.719235523	4.769195173	6.265695692	5.051005453	4.437919991	4.72476049	4.741394747	4.764221797	4.833690079	4.616399645	4.684184681	5.549856052	4.95073447	5.151834222	4.761793327	4.415339188	5.009564376	4.556329767	6.86499304	4.571022993	5.243530692	5.020781792	4.717269512	4.657343681	5.742652372	4.750663261	4.896975259	5.183670622	4.767964954	5.528418279	4.680288524	5.152350043	4.356489352	6.623395139	4.645351241	6.28929122	4.896477484	4.483922945	4.923926337	4.901768422	4.738986959	4.749297453
C2orf88	4.753290243	6.834775687	4.561235097	5.263147701	5.397564727	5.106124369	4.521208364	4.982611802	5.4371348	5.627377673	6.340474111	5.236699817	5.951334975	5.266000537	5.173247024	6.314474073	5.095423845	5.99130328	5.441609346	5.467285111	4.806524251	4.605504023	5.532041736	6.205866566	5.171682756	5.869882892	5.107589058	5.014943128	6.66248461	5.610350816	5.543337606	5.103653056	4.949917079	5.24903541	5.576555314	5.045014688	5.96893202	5.137825131	4.817656116	6.912343722	5.841171643	5.489029253	5.376469414	7.084204665	5.337454471	5.192016457	5.386197057	5.471961825	5.215249982
C3	10.21563741	7.128487779	11.25830403	7.846048884	8.392669945	10.39473055	8.719498612	9.532214474	9.169434808	8.575792695	9.783830191	11.64033971	8.77808716	7.21993999	10.72636738	8.914184171	10.29321816	8.996291842	9.101687887	8.021648713	8.366386821	10.44937203	8.501746497	10.26584693	8.693334803	7.655192979	9.765585514	8.696309276	8.408348312	9.372756182	9.01446274	9.545654663	10.81349787	9.597731094	9.597392079	9.610998457	8.019965311	7.671378256	10.30240488	7.621174143	7.949645024	9.516741275	11.21195187	9.86249303	12.06378154	7.415445389	8.194401581	10.2678034	10.61450383
C3AR1	7.927239973	6.777967157	7.194767113	7.264846568	7.212302822	7.993684309	6.015464271	7.81728747	7.051221824	7.117094701	6.757281999	8.115482513	6.896285581	7.112986879	7.023273086	6.671363438	6.825398284	6.761489399	6.765722893	7.116027437	6.54704122	6.875064079	6.545395528	8.213528064	7.403319792	7.163795229	6.609705736	6.981428157	6.745042184	6.69256355	6.958633589	8.085314283	6.757490914	7.165216184	6.614711979	7.261537344	7.445871626	6.69110376	6.084588439	6.400659949	7.493084883	7.473659967	7.116603978	7.173826867	8.435747252	6.060357364	6.280595503	7.216357375	7.448739355
C3orf14	4.113641943	4.052286316	4.284442217	4.429680451	4.028087845	4.843671495	4.364552346	4.242898854	4.686819274	3.758827289	4.37260603	4.502076948	5.49610339	4.036165961	4.397849234	4.640986682	4.375358652	4.447953674	3.952113861	4.41774897	4.436261791	3.881225732	4.617518057	4.549541528	4.349588607	3.736761688	4.540340932	5.32965864	4.660886595	3.850296713	4.431149132	4.336117583	4.858540843	4.220147538	4.043854666	4.419242714	4.439197151	4.585395834	5.040149327	5.03636843	3.940942615	4.395493821	3.457936926	4.666567859	4.242681723	4.056029773	3.954856638	4.346089772	4.109999128
C3orf18	5.597803508	6.166251144	5.338256587	6.317901436	5.804993712	5.757366448	5.151111706	5.878197434	6.285140499	6.019399317	5.9193122	5.717071417	5.399842522	6.365647205	5.783563191	5.479951563	6.034056962	5.430030793	5.969580605	6.057684732	5.762978873	5.520728289	6.196129369	5.801547392	6.227529437	5.130312647	5.819640308	5.509064423	5.608712474	5.173863382	5.607766668	5.780450683	5.339594606	5.497367903	5.875680121	6.093866145	5.885644939	6.097391316	5.541888278	5.637763286	6.133089585	6.207338533	5.349974857	5.552064635	5.49761258	6.58337687	5.815870709	6.509546255	5.301931245
C3orf52	4.607422247	5.285394039	5.448641941	5.607315634	5.236543239	5.809693607	5.657999549	4.825093897	5.876704289	5.766872552	5.145559565	4.418606123	5.462806319	5.707231852	4.559445368	5.637369543	5.280908964	5.486218056	5.33396835	5.534520384	5.370542889	5.371394666	5.59137361	5.69932499	5.781662931	6.231293561	5.645978242	5.22044873	5.649656724	5.635586499	5.413699203	5.172744011	5.093341382	5.332370377	5.518365077	5.428408391	5.546365374	5.875854653	5.232064697	5.639457419	5.375153769	5.685908675	5.13460814	5.293358896	5.162381838	5.750872384	5.545136308	5.311482237	4.834051772
C3orf55	3.623637979	3.932181133	3.759584801	3.951238757	3.777249418	3.686934388	3.808055347	3.65417728	4.568193457	3.737329356	4.035737848	3.58751032	3.81968823	3.739365779	3.73545907	4.580693393	4.200048482	4.366008734	4.176341393	3.822712165	3.639263413	3.553713447	3.728062132	4.067337423	4.123509531	3.654703048	4.265511404	3.901731737	3.962926376	4.593350423	4.049025472	3.689269736	3.696487081	4.325435906	3.812023033	4.362275808	3.665515463	4.153488591	3.669235435	4.345261236	3.523557312	4.68358933	3.496080505	4.315144192	3.396759147	3.720758899	3.592450843	4.505668453	4.039675733
C3orf67	3.776700564	3.3733809	3.129170112	2.756370292	3.754104209	2.889359162	3.133158414	3.50302107	2.879978612	4.224031295	2.956459097	2.820845903	3.021754565	2.761635117	3.26443848	2.898149886	2.9405081	2.802975232	3.756878269	2.806254696	4.033440665	3.360954613	2.898615319	3.590503076	2.919519295	6.12247495	3.075562265	3.277886658	2.856248574	2.948646275	2.695084108	2.92834251	4.021252899	3.018690936	4.702902052	3.082003422	3.126137715	2.888074422	3.765845004	3.066128371	2.866082019	2.933586125	2.9041997	2.728605509	2.831325183	2.966916859	2.89380957	2.800600881	3.647532618
C3orf70	3.578149782	4.177225176	3.904508859	4.041674929	3.877532585	5.314007913	3.867362937	3.466334341	3.801477752	5.114631094	4.456468578	5.13970175	4.32572549	4.127785054	5.436704133	4.823893934	4.888805765	4.572057535	4.474266052	4.082751031	5.315687897	6.001026641	4.070152075	4.554825443	3.782230491	4.608519308	4.090437085	4.609894262	4.597864855	5.405272308	4.14257269	3.873398502	5.682175212	4.703444629	5.166663188	4.152509324	3.837687004	4.101940162	5.417139397	4.597025254	3.925479797	3.983607024	3.850002685	4.744931622	3.666966973	4.371107377	3.794732525	4.648851354	4.590496005
C3orf80	3.192163261	3.218904225	4.348173843	3.522938576	2.919828078	6.201152025	3.540264174	3.815180709	3.21640918	3.859801016	3.236253581	4.686853523	3.350291092	5.35943375	3.208795098	3.359706897	3.725625476	3.057944851	5.250981913	3.254629035	3.212979055	3.561319272	4.923620719	4.645114098	3.398941484	3.054756276	3.279706652	3.286285381	3.338888365	4.623881034	3.329986253	3.66118348	3.819672199	3.298496027	2.891132181	3.145173919	2.898394337	4.368196579	3.283586971	3.796463476	3.343072856	3.173195096	2.834676255	3.120681952	4.645003333	3.808973114	3.128417531	3.09652875	3.108593308
C4BPA	5.152370825	5.355313995	5.407807185	5.445799772	4.986114639	5.029102964	5.693732629	5.100403643	5.160843279	5.219818153	4.948965252	4.931767275	5.309149186	4.995194761	5.267899404	5.181006811	5.22352081	4.880338127	5.23888296	5.410949329	5.178607955	5.927362744	5.123144125	4.969539678	5.161826586	5.039755473	5.327087105	5.317355311	5.1970022	5.409254052	5.102413597	4.932689329	6.633234902	5.332522751	5.971577793	5.089150344	5.361180351	4.70695924	7.836301951	5.006499225	5.688016896	5.333820223	5.22037833	5.271789747	4.959008675	5.170263166	4.991115127	5.412092067	5.937004725
C4BPB	5.966584382	6.540465043	6.014721318	6.019803421	6.785717638	6.179058633	7.020836089	5.965336829	6.649168726	6.927768414	5.648351475	7.020914313	6.800472353	5.910895043	5.814613996	6.142853819	5.994169111	6.01622034	6.672788012	6.136516581	6.136745888	6.323119137	6.362134688	6.727322568	6.134639839	6.819203325	5.74431251	6.771783704	6.456418036	7.949472382	6.345760823	5.351326524	6.801156318	5.902395965	5.918045559	6.030142221	8.375178584	5.941858502	6.442228811	6.0215516	8.014976899	6.285783984	5.463959173	6.272781936	5.955205191	6.35863324	7.03010365	5.655546747	5.699731745
C4orf19	4.451490911	7.263682118	5.36919092	6.804643741	6.841592501	4.117848941	6.958101529	4.080004292	7.367755491	7.098973848	7.180858745	6.966196472	6.63812367	6.732974773	5.995732347	7.64886875	6.696353849	7.636103648	6.860391534	6.711366854	6.204519768	7.930850845	6.798386685	6.689683544	7.228431581	6.290463655	7.87302064	6.504839031	7.725333357	6.717745633	7.411813956	5.649182555	5.779885373	7.094812958	6.844667766	7.326384477	5.783934189	7.409204479	6.201039528	7.691387814	6.771930659	7.42710332	6.679615965	7.373596891	6.982715387	5.589205649	6.559011767	7.017567449	6.740652742
C4orf3	8.370960883	8.547319935	9.509635534	8.152981145	8.831325795	9.513366024	8.513803268	9.481574151	8.675163715	9.353916675	8.846139769	9.462614816	9.005496836	8.265953077	9.354235899	8.752348818	8.702175745	8.754473213	7.836191292	8.072151409	8.148275007	7.949612172	8.469770741	9.244316217	8.148141359	9.498815644	8.708085219	8.429172859	8.874002999	8.373935545	8.585442423	8.935088279	8.73380731	8.657152546	9.320179216	8.566432599	9.352920574	8.39065684	8.552784794	8.781358697	9.116604005	8.490663773	9.265343149	8.865341872	8.868823181	7.96877927	8.738341566	8.344793817	7.733437456
C4orf46	6.903320764	3.882030847	4.987980975	4.071017072	4.852125801	4.870753229	3.696834372	5.381571478	3.911852089	5.047488089	4.035299802	4.82955739	4.483619425	3.966710124	4.367827496	4.919614767	4.235346454	4.939550887	5.524971647	3.92212736	4.18329637	4.292634593	4.324446041	4.90718899	4.27917154	5.652698575	4.529459158	4.347136765	4.704284397	4.77361499	4.649603252	5.59230533	4.856683784	5.017789423	4.923517419	4.036470937	5.08973034	4.549379367	4.954956318	4.239531086	5.986517963	4.377486288	6.768306874	4.802251643	5.845933966	3.598024725	4.254627973	4.298067711	6.249012861
C4orf48	5.901993739	5.35258908	6.053534039	6.828818586	7.183968669	6.521365249	5.596248323	5.620646292	5.554788276	7.740670463	5.968580806	6.55627765	5.828132026	6.437024979	6.681905527	6.337665554	6.262633401	6.472309119	6.594863598	6.771432764	7.254611879	7.892779079	7.086647377	6.414365079	5.896402313	7.068848777	5.766881886	6.637014976	6.508478417	6.21087434	6.208770346	6.235275443	7.040038007	5.993151079	5.200911681	5.923937868	8.047253509	6.50974238	6.5624932	5.77035594	6.548931694	6.235710322	5.620678924	6.224111645	6.333955186	7.173340307	7.381244717	6.007369066	6.814413287
C5	5.285652253	4.799652132	4.272531877	6.319558481	4.752219071	4.53236167	6.088421009	4.512450165	5.120471827	4.327021277	5.59654037	4.459663249	4.308871214	6.505795538	4.501028236	5.846789883	6.201856552	5.457841747	5.430655185	5.988042662	4.619630089	4.185584211	6.424423333	4.47518926	6.674023536	4.482326374	4.828434564	4.476178177	4.773979345	3.900622784	6.388293582	4.409225143	5.299494071	5.141866828	4.45590596	6.025633617	5.058638018	5.993720036	6.548972746	5.193646987	4.902157249	5.860582082	4.769572126	5.372169935	5.683654439	6.369950761	4.457264632	5.646297782	7.535220179
C5AR1	8.041521424	4.553332685	7.997395283	4.827455262	4.760571947	9.03307826	5.930441343	7.89281257	6.989493128	7.368227694	5.296179593	8.062454167	4.733373331	4.712015028	6.515752406	5.213230719	5.55694803	5.208964097	5.348572596	4.85931216	5.064438394	5.914988399	5.493911996	8.044289285	6.340663151	6.53973787	4.977762478	5.106877073	5.277117766	6.540966164	5.146404209	8.159678271	7.734077407	5.444163646	6.115500361	5.693897632	6.533123387	5.781658002	5.549562661	4.704876548	7.6386181	7.127056222	7.662271767	6.611755594	7.139951062	4.645829286	5.346792061	6.443716653	7.389365767
C5orf30	6.457533991	6.644641883	5.716239915	6.290539834	6.840366551	6.307037524	6.695699457	5.733290384	7.464996893	7.106349199	6.259341435	4.979019705	6.38840761	6.520045765	5.360198441	7.007367563	6.345224952	6.815568677	5.697784623	6.218579497	5.451900205	6.212767523	7.005201429	6.454961689	6.632714151	8.10269997	6.889956851	6.551489341	7.144610015	6.007485777	6.998452164	6.912315852	4.505618744	6.208286883	6.35700564	7.030415639	7.74006559	7.369398016	4.980160748	7.537743908	7.10187533	6.691516257	6.330586082	7.384871948	6.23106392	6.141214847	7.030035346	6.789923088	5.591764254
C5orf34	5.657510177	3.364806703	3.983092303	3.45729777	3.650212784	3.850492128	3.382157775	4.241467538	3.61273241	3.667585119	3.367115389	3.787538449	3.665641868	3.60291924	3.528123329	3.959769363	3.672304615	3.977031723	5.051041914	3.451399021	3.591708307	4.990963888	3.37811428	3.864495385	3.460881584	4.417121468	3.494204325	3.297992947	3.551617293	4.246408552	3.956355793	4.385172269	3.950707108	3.549759732	3.679907339	3.359553725	4.448677101	3.762807823	5.656535139	3.489071071	3.903327436	3.60201875	4.342347051	3.747791426	3.958732847	3.549157189	4.275407371	3.60291924	5.088008731
C5orf46	5.110013878	4.802820855	7.47133994	4.857551026	4.839698559	5.254804182	4.287929692	5.344770313	4.864329824	4.711625182	4.363991309	4.641604435	4.855776601	4.566888771	4.485610888	4.588753993	4.703214944	4.560469095	4.694851884	5.033003514	4.800692134	5.048766388	4.527075823	4.646814989	4.920400414	5.030655422	4.484512643	4.465390897	4.730064387	4.591661502	4.36361487	5.826023518	4.44217993	4.722678959	4.745836564	5.009051182	5.054029519	4.570164727	4.472412338	3.958056719	4.884980285	4.785074219	4.571282944	4.282124377	4.780935928	4.809014386	5.228504572	4.668505559	4.797822917
C5orf66-AS1	3.246051756	3.438235499	3.148877128	3.428143343	3.441379274	3.090838638	3.313994254	3.547647266	3.394170794	3.354579877	3.269534374	2.984061993	3.850946389	3.339671211	3.48848061	3.398205263	3.57375783	3.748513397	3.378567006	3.362454671	3.417081097	3.448503778	3.525149468	3.361863416	3.4070465	3.56981615	3.765181995	3.724187488	3.546777938	3.378426606	3.322340407	3.42013424	3.56347332	3.517673828	3.362669466	3.600113736	3.375960308	3.232276512	3.366485333	3.417923832	3.053674042	3.479335024	3.435747851	3.333201458	3.314804937	3.531223792	3.306133687	3.3298181	3.446652193
C6	5.034066831	5.519451643	5.162446785	6.772384676	5.294098705	4.745141072	4.847061871	4.856059389	5.49119006	5.040587719	5.640652917	4.510660647	5.572235686	6.009100357	5.238232533	5.698156856	5.674597437	5.179292949	4.960481311	5.824994141	5.397339079	5.457110036	6.110312721	4.956096623	6.303222991	4.330701037	5.885370972	4.993559119	6.753146482	4.240795993	5.346860027	4.730252005	4.968147944	5.251449851	5.139818092	5.183956849	4.508897767	5.623239932	5.551734913	5.436994711	5.154720703	5.537334828	6.3623476	4.780628537	8.672114644	6.078513555	5.082674704	5.684112646	5.515338354
C6orf132	4.79937396	5.498142146	5.015477096	5.30573224	4.786621703	5.112244853	5.027234827	4.421215807	5.407902418	4.657862282	4.973497119	4.131480445	5.355462388	5.39215606	4.48153965	4.90689469	5.202122639	5.021208578	5.499850228	5.047527698	5.522066951	5.739852865	5.26780652	5.424932812	5.197420352	4.908775731	5.084195663	5.249491056	5.506470054	5.387176134	4.982568258	4.507713814	4.86340604	5.234301513	4.892660743	5.523423032	4.627661532	5.34745564	6.878797694	5.528375438	4.043913979	4.907287551	5.40494834	4.89737104	4.889970576	5.294073469	5.178441259	5.210543674	5.652054132
C6orf136	7.090742863	7.013716378	6.69109205	6.666044661	6.469087778	6.668103594	6.501260451	7.236200661	6.442024042	7.648310339	6.929453002	7.325074873	6.588935513	6.631902049	6.244784315	6.786625485	6.367021271	6.850048789	6.854681941	6.742917337	7.565562338	7.029210698	6.398034722	7.038594354	6.535538535	7.911065559	5.96323832	6.655748985	7.300206821	7.490473198	6.772872831	7.342493353	6.788985751	6.216892546	7.481990927	6.572075429	6.623373934	6.72096201	7.431206192	7.259785706	8.15791151	6.459279553	7.397554423	7.210227853	6.521813234	7.312941462	7.26170416	6.403030394	7.766291977
C6orf141	4.237062219	5.434216285	4.279152357	4.579539789	3.983042848	4.355867587	4.488502659	4.471818104	5.270559778	4.296720462	4.827770661	4.054178141	4.275902665	4.331675345	4.390008296	4.931783885	4.744560941	5.041053723	4.710027575	5.058755701	5.469823769	4.908335039	4.377607674	4.651221531	4.452562025	3.991997135	5.284526434	4.794663601	4.970870557	5.91610081	5.023551718	4.081545624	4.065137875	4.60467891	4.477848972	4.56679258	4.503329532	5.162917175	3.919098625	5.328682783	4.307033819	4.758219061	4.644791668	4.858175903	4.961082579	4.391813162	4.350256975	4.526060803	4.15066658
C6orf58	3.811320488	7.835309084	3.705204627	6.557233873	9.012512727	3.805760712	4.590574904	3.790788433	8.337121139	6.708668336	7.061396176	3.811901382	9.095816624	4.578375084	9.196699178	8.76684946	6.917797473	8.536754577	3.940468533	7.38740598	9.359661194	4.236308325	6.625682895	6.432972521	6.40887018	5.041583246	7.354784733	8.948242465	8.668231173	5.792641767	8.343191514	3.735902893	4.87701978	8.1106377	6.901612689	8.233181589	3.729988373	6.340100387	4.087568545	5.833022883	4.204339475	8.185260992	3.934921115	7.035082523	3.717594693	5.296909623	5.770315827	6.981705084	5.258596018
C7	4.279149565	5.10103397	6.222499657	5.214653246	5.323130001	6.218973583	5.871839673	4.271045541	5.516150411	4.36584685	5.99270705	5.817243308	5.342907104	5.370295717	6.813927043	5.205018096	5.972016417	5.391598904	5.364964063	5.068859291	5.243646629	4.605729824	5.644672442	4.692762376	5.395889138	4.010596177	6.225132039	5.48884242	5.638244857	4.42121654	5.248581379	4.477009117	5.159357381	6.140293578	4.661371113	5.879598172	4.164355236	5.125705975	3.971792743	5.087191374	4.076510235	6.121114885	4.278733321	5.702507319	4.705594364	5.567089555	4.504251495	6.000649628	4.342428853
C7orf13	5.381048715	5.21414012	5.280544025	5.381938691	5.292852051	5.213606036	5.590930868	5.365141479	5.187459479	5.4342903	5.358646519	5.210160227	5.375954579	5.627419147	5.190444594	5.497445448	5.585501038	5.045551943	5.723544843	5.750049936	5.31132663	5.291637463	5.246297712	5.13904539	5.336595528	5.38249541	5.396558228	5.595106536	4.967064882	5.06853897	5.347235913	5.314221076	6.248511252	5.219083937	5.219474019	5.478840511	5.225769572	5.769144888	6.243791391	5.22409214	5.376193635	5.450286908	5.194208544	5.364731087	5.066836064	5.425005659	5.416014984	5.347235913	5.477156946
C7orf31	4.033735626	4.314461293	4.527898305	4.958214592	4.305533538	4.224327344	4.751785524	4.257976318	4.800368604	4.069578039	4.747016756	4.77017627	4.676132376	5.239205704	4.909822809	5.541181314	5.341349713	5.691452381	5.509570383	4.878136011	4.335403087	4.084108249	5.332716797	4.521514886	4.971871781	4.332429699	4.643410284	4.838876385	4.663710591	5.579052515	5.905282447	3.904232475	5.695425661	4.549080056	4.432884104	5.134593402	4.188596969	5.253600798	4.549555788	4.944356034	4.157033213	5.002815323	5.203723656	5.589255256	4.921336717	4.676800087	4.03270494	5.060967154	4.76387251
C7orf57	2.492785454	2.584639684	2.563025455	2.541257033	2.563018707	2.6721849	2.767654507	2.572023455	2.570832069	2.735131329	2.647698227	2.474551215	2.597267503	2.594430717	2.550365247	2.657567784	2.532646935	2.458184853	2.57112082	2.509695213	2.544444851	2.571762114	2.517038452	2.518754077	2.51848644	2.618820613	2.579435975	2.510416535	2.643299907	2.63263685	2.656717931	2.516023676	2.583094343	2.511448428	2.474194672	2.481462062	4.024051735	2.587204102	2.630251661	2.507332813	2.538282006	2.445369504	2.686894561	2.659767113	2.504432588	2.595544683	2.537491971	2.50862699	2.47576878
C8G	3.668995284	4.105499047	3.89753022	3.350014619	3.745563618	3.893824591	3.913214642	3.322081642	3.30458345	4.257148488	3.713537358	3.928018939	4.052171145	3.237676591	4.213527884	3.551705644	3.22507492	3.996256652	3.620287255	3.766432527	4.027808189	3.759766204	3.433113371	3.297836488	3.544755355	3.737595768	3.799573449	3.738564377	5.024536629	4.009998022	3.698455338	3.754580259	3.866815434	3.399295379	3.823661781	3.738484801	5.980782521	3.18751302	3.763503897	4.720373349	3.578429465	3.716503775	3.878380902	4.196913503	3.575137293	3.524994957	3.755312936	3.570535367	4.012907683
C8orf12	3.647419067	3.871301529	3.300043241	4.266197567	3.4396423	3.492306876	3.853381246	3.794071177	3.748605417	3.566451418	3.603289145	3.55740709	3.307995258	4.611311653	3.145875577	3.598013185	3.604833911	3.231780447	3.379976129	3.863422485	3.508044815	3.302959784	4.116587155	3.618511889	4.055531044	3.332338304	3.411723439	3.298435565	3.256919389	3.123983513	3.585822558	3.266496589	3.35392361	3.517803892	3.531185632	3.687323219	3.420685053	4.145602329	3.320559876	3.422846079	3.463964757	3.794062825	3.384569953	3.432968505	3.153048324	3.576856815	3.645849926	3.91987021	3.215695565
C8orf33	6.619006157	5.121008835	6.059007946	5.395197168	5.909460708	6.131821513	4.886615021	6.596016341	5.053407305	6.518956031	5.683974351	6.135781338	7.091893081	5.491218997	6.037449369	6.125436629	5.826570709	6.079240473	6.449001753	5.502033711	6.996678973	6.821912108	5.794343234	6.254098262	5.445052306	7.100835192	5.638090445	6.093507473	6.166963388	7.313786023	5.940903799	5.818984015	6.918799837	5.790196251	5.854654756	5.760641572	6.300860622	5.695126154	6.305516736	5.765508472	6.846200188	5.451974255	7.615867966	5.900230279	5.745463915	5.798049284	5.851916214	5.409992665	8.302492089
C8orf4	4.769034999	7.781066712	7.640360403	6.618810709	5.675058414	7.900611311	8.105034139	4.426204707	8.552886611	7.709283912	8.551661635	6.866336083	7.55211183	6.999298144	8.770585095	7.573593438	6.664605867	7.552142236	6.652246374	7.46441991	6.960816595	7.946875888	6.426489888	7.575366795	7.082000532	7.989232306	9.431877755	8.004577902	8.315191717	8.76292346	7.287246127	6.857826999	7.508308094	7.888515235	7.777889835	7.829329019	6.704138916	6.70851353	7.261635993	8.060093471	7.322910758	8.134902601	6.873008438	7.697899012	8.343086189	6.38120154	9.281608805	7.778060468	9.032482506
C8orf48	3.247675848	3.47252906	3.234701276	3.590730343	3.340842436	3.372541022	3.164621297	4.022831293	3.273434682	3.329098543	3.166190166	3.428486204	3.287290128	3.544213168	3.530796012	3.295175746	3.613921291	3.437163367	3.392593811	3.422465484	3.331838876	3.248294239	3.79375427	3.444278851	3.416579555	3.245744539	3.307292762	3.411333017	3.460894497	3.451758889	3.478034529	3.369032174	3.386942672	3.369032174	3.324855517	3.351471331	3.580632067	3.520497277	3.351471331	3.511116886	3.331401745	3.372176071	3.055677573	3.186890378	3.243333504	3.511218412	3.261636435	3.369032174	3.161186368
C8orf49	3.145226754	3.151011425	2.805628381	3.579569723	3.643155691	3.041587847	3.230087433	2.835324844	3.280505772	3.190097678	2.941169464	2.929042998	3.096498914	3.680907528	2.933143699	3.277060772	3.536259052	3.68751413	5.37214835	3.340828728	3.189992506	2.745330389	3.772188183	3.263596714	3.456232046	3.360213385	2.972141677	3.116982574	3.251677289	2.962322506	3.08878713	3.041181624	2.98375563	2.95284034	3.166286551	3.05893299	3.015585357	3.537785112	3.018124159	3.421891454	2.961223103	3.258347294	3.449570438	3.277367572	2.693929876	3.205113066	3.310030312	3.003391854	2.901837334
C8orf76	7.139874091	5.724541793	6.777265899	5.135201583	6.481660456	6.766980204	5.735495639	7.075954954	6.442175135	7.348973742	5.748874585	7.019042717	6.954128911	5.820816718	6.496950478	6.773008794	5.740066612	6.561205208	6.445156605	5.668200997	6.40164472	7.567529541	6.157639468	6.869702227	5.552279192	6.971700704	5.781799394	6.667094334	6.764431408	8.371665573	6.32221222	6.346049632	7.625032346	6.05794257	6.865726245	5.831894747	7.544392881	6.452809967	7.254290598	6.612542495	6.932666802	6.066056804	7.739043505	6.708262126	6.636357818	5.264126417	6.783842413	5.676889978	8.287412374
C8orf82	8.001423849	7.085108288	6.924383602	6.577676809	7.37841605	7.23939343	7.31367947	8.181053052	6.872264409	8.432925654	7.383995982	7.809869323	8.236500636	6.422475049	6.964332243	7.289148048	6.64658302	7.454417003	8.126479153	6.611825421	8.352696631	7.582018903	6.986086351	8.134338691	7.089190212	8.69014326	6.781820547	8.020803289	7.833676738	8.783377067	7.164405008	7.810737137	8.009376026	6.91319225	7.451635694	7.370350897	7.606960367	6.990493246	7.740071253	7.707286964	8.15062294	6.548302694	7.8550704	7.715604381	6.764099036	7.138316699	7.69188788	7.16497547	9.444152645
C8orf88	3.272418008	3.343196389	3.547222955	3.462961809	3.368372058	5.226842009	3.050809807	3.609403182	3.607047186	3.360985473	3.511490143	4.096731028	3.382321203	3.939522651	4.239538945	3.551055861	3.59669822	3.453126501	3.53687767	3.406739967	3.3958807	3.448444719	3.904627692	3.460003983	3.40209516	3.366070748	3.597436175	3.681879737	3.548454662	3.424840605	3.483979329	3.258324245	3.608733611	3.503257358	3.382001783	3.458890581	3.376197493	3.554711299	3.44721595	3.381389192	3.401595118	3.400056859	3.321798112	3.422974019	3.459226581	3.687899621	3.36333998	3.529613397	3.223849971
C9orf116	4.800506362	4.810159259	4.955444848	4.825013774	5.163910339	4.799962551	5.04736549	4.856543115	4.893844112	4.744181761	4.816606499	4.708043331	4.567127693	4.801825563	4.564742529	4.784925589	4.730773586	4.717863089	4.797207611	5.047858884	4.969376004	4.714884274	4.949250393	4.755238867	5.0334176	5.170089705	4.713482145	4.573718007	4.695144241	4.495946026	4.885365771	4.733906189	4.429721523	4.630377733	4.936446411	4.814954817	4.775519232	4.87325532	4.857961372	4.596240333	4.790893562	4.953650021	6.520936792	4.867578467	5.239355696	4.998368757	5.096382216	5.0509085	4.501670656
C9orf152	3.818405403	7.884423059	4.430775594	8.52859471	8.644219253	5.424337482	8.694890376	3.747787942	8.055529192	8.02622656	8.737276591	8.497965896	8.411614839	8.990191122	7.83148914	9.019168276	8.94523106	9.194012527	9.191723502	8.371723117	9.26927558	8.045402278	9.242012786	7.694864826	8.607227151	10.69893313	8.877223784	8.120524914	8.744148304	7.219415838	9.013067067	7.992598645	5.605205875	8.572360977	8.927931784	8.911138227	4.501489203	9.050824264	8.771799469	9.312550886	9.123360639	8.350839987	10.47723674	8.739833973	7.604478928	8.964125932	8.088275882	8.46887337	8.400211843
C9orf24	4.913215346	5.410521219	4.747016665	5.187151264	5.972001238	4.798125083	4.897755855	4.878239715	4.913459675	5.571927973	4.878239715	4.958500053	4.916772583	5.207470156	4.458992368	5.052187104	4.684683173	4.822904001	4.615786491	4.977610783	5.504360538	4.671131085	4.883111612	5.151171915	5.25114502	5.156373616	4.769132097	4.89577434	4.999558425	4.537576862	4.773270131	4.878239715	4.821841955	4.635785695	5.6361724	4.531712194	4.747208369	5.18132955	4.807146113	5.073268058	4.69566574	4.895899601	4.392117003	5.062190106	4.255098552	5.023968688	4.811517157	4.862634284	5.267076514
C9orf3	5.77013323	6.199127747	7.357809413	5.99533281	6.175776492	7.04675247	5.724881404	5.488959757	6.161442534	6.784672949	5.972709827	6.880851359	6.088750155	6.044782432	6.645869518	6.17543028	6.165206656	5.796602708	6.365257865	6.100735853	6.652417595	6.302269754	5.894872385	7.070823542	5.997891903	6.638858808	6.049557678	6.072844597	6.205849803	6.386055662	5.855449801	5.538801554	6.097327647	6.048182054	7.266290276	5.944677341	5.516105074	6.164023702	5.800064279	5.860456985	6.086808618	6.415092272	5.628915235	5.878215804	6.465523436	6.437058927	7.00147175	6.06164849	5.891130296
C9orf40	5.276075095	4.929071155	5.022556131	4.473447941	5.385915038	4.501457962	4.370662813	5.459842674	4.454741458	5.276930979	4.795985673	4.625827772	5.891250542	4.39124947	4.699554854	4.855885142	4.617922449	4.834406664	5.214171471	4.710202607	5.035633051	4.63361932	4.298488837	4.699724197	4.293209554	6.313408837	4.289393044	4.367437137	4.608696635	4.330234482	4.480449068	5.307685059	5.113166023	4.466416824	4.592408099	4.721394724	5.134018988	4.449206232	6.676786771	4.632896135	5.574234833	4.839584417	4.966142861	4.661243889	4.361667401	4.589865264	4.558318443	4.638574644	4.483251924
CA1	5.10723859	7.684579901	4.997866738	5.697563208	5.540544932	5.058584261	5.040243258	5.088154732	5.525556492	5.42475097	5.783948826	5.124737891	5.62217559	5.530333171	5.023241197	5.28231436	5.198810263	4.996856607	5.380042036	5.461542028	5.013709186	5.025266811	5.10947346	6.036009938	5.416778547	4.88809182	5.193614399	4.965669183	6.680510094	5.162484122	5.037857417	5.19867268	4.774962925	5.058187781	5.249063595	5.077357476	5.175447348	5.231281255	5.019180989	5.31231132	6.160546281	5.287631738	4.823340764	5.438233757	4.887504767	5.353551637	5.578935346	5.498049232	4.952089899
CA11	4.931890718	5.213415808	4.757718928	5.856566382	4.832948701	5.082920521	5.669618754	5.305341469	5.477722543	5.1394809	5.289553998	5.125610385	5.098973108	5.525091959	5.028976542	4.84969154	5.640393413	4.944558839	5.406160133	5.371098451	5.27270769	4.433407437	5.470102817	5.105354882	5.694123859	4.524533839	5.01208726	5.105829103	5.084336908	4.639944002	4.871034248	5.074379815	4.742813002	5.102594313	5.368595902	5.097530704	4.857706022	5.606734182	5.711178659	5.010802979	5.151442425	5.428396307	4.894796258	5.037310498	5.459293041	5.36031374	5.538117561	5.549760429	4.687792768
CA12	5.579796108	5.800365806	6.281618167	6.765803323	6.136870703	5.920318778	7.296449588	5.958295255	6.19278276	5.924955478	6.016461598	5.516586882	7.239836491	6.756767642	5.940082833	5.743166297	6.233465131	5.83950764	6.933722211	6.195775044	6.200271887	8.363529252	6.553703458	6.063433139	7.245569188	6.834011719	5.85073712	5.611755182	5.557802468	5.731771875	5.868258397	6.001772106	5.331357387	6.013639345	5.904618742	6.529114437	5.805062046	6.711121307	5.589049665	5.502148081	5.558111771	6.356521689	6.96908568	6.141214043	6.055014391	6.943098935	5.477919633	6.289617	5.455628683
CA14	6.077311553	6.890633304	6.062609503	7.180035108	6.302313761	6.487012165	6.152654158	6.260507078	7.299456636	6.73102588	6.68215634	6.027492032	5.969230704	7.207958758	5.889780514	6.154888992	6.242181471	5.643157601	6.796066954	6.666936444	6.081891915	6.269092723	6.289706798	6.257236277	7.012495143	5.839585698	6.533163498	6.075054213	6.288093558	6.638798484	5.714427138	5.936375199	5.77126664	6.464129494	6.737423587	6.608085639	6.333171416	6.605244277	5.764406348	6.346106434	7.042687115	7.181742403	5.974504134	6.378781302	5.653094893	6.329092657	7.168914076	7.341643585	5.680724068
CA2	10.16044943	10.95915585	9.998117418	11.50241291	9.753809244	7.484078407	12.40091979	8.498813047	11.78526897	8.837610398	11.29832039	11.43236391	11.83081909	11.5507115	11.12256619	11.90407741	11.10788087	11.84025818	9.914800096	11.51623271	9.719348355	11.09989986	12.06126578	10.09454891	11.76648263	9.79184604	12.08538767	11.87003595	12.21032677	10.18934003	12.05818464	5.473112172	8.751374527	11.93233552	10.40863682	11.59828568	3.807721163	11.84691437	3.874316258	12.2203519	7.908485332	11.13479372	8.693740328	12.11931801	9.71190231	10.06159499	8.411058188	11.47910574	11.18167796
CA3	2.813872535	2.919923538	2.817998507	2.868162935	3.153296501	2.837033091	3.125270651	2.794795019	2.694340612	2.999593227	3.426243284	2.931511819	4.225276195	2.918970386	3.076120057	3.010479476	3.009083391	2.969194421	2.974503964	2.921623623	3.356926591	2.749029645	2.862503129	3.002438655	2.906324063	3.007474052	2.944592354	3.059004988	2.945634321	3.456667842	3.08514354	2.83645017	3.042134679	3.176807899	2.90397121	2.999023339	2.736911147	2.948497769	2.921560769	3.173354578	3.021433337	3.002438655	3.301788572	3.171432207	3.368729042	2.928999545	3.033689618	2.811865125	2.934839384
CA4	4.820596179	5.265323044	4.806411261	5.343020776	4.985618903	4.697367192	5.111930571	4.762008606	4.99475315	4.631804923	4.633938441	4.808815627	5.045177397	5.319335471	4.862982765	4.915817343	4.944729214	5.240775306	4.64378065	4.96254194	4.964694372	5.017034408	5.282118204	4.602970474	5.029305195	4.627683014	5.358551078	5.032849719	5.136060719	6.317851845	5.142511013	4.756562954	5.299291372	4.977787682	4.850161947	4.977659559	4.525500697	5.135751082	4.937992308	5.103440876	4.340800349	4.975531565	4.692414263	4.97525537	4.681149428	5.61822455	4.548044675	5.078719285	5.311775908
CA8	3.795028996	3.936320252	3.645232295	4.649493733	3.982134024	3.703523073	4.137486359	3.732292699	4.083557314	4.33366446	3.973602934	3.952795509	3.670704022	4.242924749	4.067749193	4.134865442	4.284689126	4.190375428	4.224270117	4.237979347	4.413570061	3.53053296	4.46688244	3.974092186	4.248364388	3.706942468	4.584756361	3.982250916	4.042303574	4.674527039	4.274151592	3.929941579	3.710181513	3.811558111	4.180124062	4.255513592	3.598178702	4.24781182	4.350159094	4.291489527	3.964382639	4.280922023	3.757097881	4.037791002	3.838119072	4.331392386	4.002658567	4.247516984	4.893515296
CA9	6.281801743	8.256951263	6.739782059	9.39752861	8.058891315	7.069167625	9.977956815	6.937985064	8.288459253	6.53674922	7.805303997	5.974362551	8.294837856	9.504251586	7.034284777	8.322385265	9.184202961	8.433329863	6.852114232	9.175517814	6.80442177	6.415043606	9.318137622	6.878470209	8.949527365	9.646170026	7.8759756	7.565714885	8.258275221	6.194795569	8.741736559	7.066656618	6.04282905	8.758088569	7.828836281	8.493445848	7.656537981	9.471052197	6.283282531	8.42285886	6.480847191	8.680567506	7.331008456	7.990298284	5.802114976	9.277722144	7.060105107	8.722263822	6.397131603
CAB39L	4.701609129	4.925578296	4.587391781	5.501554061	4.679381544	4.615980614	4.885996041	4.587512361	4.885535992	4.554239384	4.91133765	4.947289145	4.871838244	5.092206613	5.19710819	5.539861996	4.734010058	5.344146431	5.283287401	5.424580929	4.980006845	4.939943249	6.075599568	4.582234333	5.570176235	4.563386202	5.108477023	5.482358209	5.384409209	4.922288447	5.176565685	4.659005377	4.799957522	5.174544484	4.395822029	4.848803361	4.714409198	5.118352304	7.518369674	5.209708394	4.614279129	4.945958571	5.151771567	5.221376015	4.705046192	4.948727859	4.600472983	5.023435493	5.028925781
CABLES2	6.893557925	6.104599362	6.155785152	6.345017629	6.277161637	6.602844745	5.634703917	6.533981201	7.004751022	6.672658222	6.630564447	6.321039052	6.249176735	6.990720369	6.285189841	6.474388784	6.783917051	6.246915321	7.040642294	6.572284171	6.418952875	6.878477887	6.406199171	6.636156994	6.763800114	5.887941773	6.388392724	6.158949039	6.482711683	6.605265868	6.233525839	6.509087752	6.39495079	6.541970282	6.842896727	6.982959873	6.683752717	6.759588629	9.224471662	6.45872409	7.65134941	6.896577926	7.138501998	6.587410941	6.711289115	6.37787515	6.991929329	6.965915093	8.481151763
CACHD1	5.571102642	5.837338623	5.273478802	5.97842362	5.626376027	5.701478892	5.816206883	5.311481896	5.591869281	5.410723788	5.858815749	5.395700809	5.947058554	6.013217408	5.799244055	5.694308652	6.218265071	5.930279215	6.171953205	5.978894877	6.192996007	5.015176324	6.310139846	5.520208082	5.887802533	5.077839542	5.638375138	5.58417654	5.635965196	5.610173623	5.958064357	5.649711936	6.529456003	5.79325758	6.051407119	6.122946993	5.287601401	6.233803733	6.180625063	5.709167853	5.292766949	6.049341915	6.746730999	5.52499338	6.248387169	6.367220116	5.102861424	5.956503426	5.646706327
CACNA2D1	4.556437003	5.391072233	4.615065302	5.231099903	4.30019868	5.481261344	4.773192637	4.23122279	4.72176801	4.133110602	4.939350127	5.213734564	4.595533018	5.484912777	5.815394176	5.386635927	5.345672801	5.299272092	5.486504553	5.25273118	5.597767105	4.232328172	5.363716098	5.61363598	5.033277426	3.856963513	5.25348179	5.184142895	5.60804358	4.860198841	5.061239537	4.396901345	4.540533075	4.888558153	4.027500694	4.797374222	4.758850428	5.422607601	4.348016086	5.44764178	4.982271181	4.969418341	3.54481542	4.766488109	4.600047319	5.558680908	4.087662197	4.817177283	4.111586036
CACNA2D3	3.536187323	3.42758431	3.682919106	3.791752911	3.462836442	3.863267909	3.601960777	3.420142786	3.475401893	3.45475497	3.462354313	4.007136196	3.473266067	3.761333336	3.79499315	3.391550561	3.68820812	3.554759616	3.611196125	3.701078874	3.314575259	3.374004121	3.625362122	3.652297426	3.648222106	3.416206789	3.510499785	3.471194076	3.274235947	3.493660999	3.680196924	3.406329332	3.516026326	3.611664095	3.653577321	3.484525869	3.346612166	3.413975185	3.611914921	3.772765977	3.398946367	3.607753229	3.412410212	3.640652496	3.255680201	3.657320191	3.521642393	3.496043866	3.406596301
CACNB2	3.494281633	3.744768785	3.423060592	3.711983925	3.573660593	3.651126311	3.528812799	3.554258991	3.698153461	3.526347893	3.61686534	3.587500407	3.503781954	3.705644494	3.462127413	3.41080956	3.491778218	3.300799734	3.572910679	3.822556538	3.65133892	3.501615869	3.471953874	3.465071485	3.565186422	3.261788595	3.605917122	3.457230926	3.440994229	3.441515099	3.441886722	3.543881806	3.38097229	3.511837278	3.44565054	3.612106011	3.468364142	3.677505563	3.446306175	3.532966119	3.577667351	3.559576669	3.242683415	3.421924858	3.47438648	3.704370669	3.544302533	3.625156059	3.267912514
CADM1	4.676985078	5.124819396	4.815404506	4.995631394	5.050256085	5.326836955	4.380187581	4.708675503	5.219599668	4.832988683	5.239229824	5.072273847	4.827235262	4.942708914	5.449966747	5.231628309	5.376615067	5.23523936	4.712957272	5.14261712	5.069313692	4.72076843	4.822911285	4.996553766	5.024490511	4.494605764	5.135355093	5.094820489	5.181901484	4.589381471	5.175447394	4.901577395	5.772595621	5.172807603	4.723545433	5.50064847	4.658984932	4.91106272	4.774122923	4.871769315	4.7545044	5.353293371	4.524094751	5.046820614	5.002641777	4.971792443	4.601326679	5.465487467	5.306299704
CADM2	2.965705891	2.963096622	2.980503535	3.022611173	3.00247726	3.037996124	3.353937828	2.967102188	2.957914566	3.026504264	3.043042332	2.923445986	3.035897771	3.351833698	2.916989401	2.967204174	3.184224952	2.981716163	2.921217919	3.033243028	3.074200977	2.940290894	3.487981048	2.946034904	3.01480401	2.994486276	3.006400852	3.032591486	2.98673277	2.989826443	3.061794072	2.946945056	2.937996634	2.982590893	2.982793993	3.010792994	3.023375441	3.247002742	3.046223783	3.106576551	2.912095131	2.998964004	2.928774595	2.906682291	3.015513626	3.637729607	3.006102367	3.082200896	2.948316106
CADPS	3.499492967	3.879763696	3.473355647	3.701720521	3.60145717	3.387291434	3.652360632	3.480146467	3.650931581	4.1938111	3.846711869	3.423136283	4.039284762	3.654802202	3.566467038	3.602795719	3.521934581	3.55815751	3.507547333	3.576355649	4.720581075	3.469560668	3.737796348	3.581561569	3.576795897	3.813850577	3.577702423	3.606988209	3.687249516	3.729158392	3.577817445	3.456682317	3.417915645	3.565997161	3.604325608	3.639695954	3.749397792	3.693630134	4.380156499	3.676476714	3.488654747	3.630422498	3.353601308	3.562605056	3.3364078	3.59398368	3.527664668	3.715463726	3.389299316
CADPS2	7.264954501	6.899271553	7.335614901	7.242020121	5.941539795	7.413609576	7.450892038	6.944052376	7.370114966	6.790330431	7.300562267	7.390742175	7.609732112	8.197595087	7.200942914	8.010707735	8.060074822	8.01098218	7.163522189	6.57177931	6.922062264	8.361631944	8.566271326	7.379318426	7.192803276	6.832887834	7.844322122	7.68882202	7.918424396	7.299898972	7.930400775	7.293502713	6.553072849	7.772681757	8.258785771	7.494155807	7.124952641	7.992959994	8.328472348	7.883738142	7.372385062	7.641150878	8.445082166	7.44995991	7.986549337	8.133041934	6.85898862	7.414955398	7.829686478
CALB1	10.32986515	3.042408857	6.150273514	3.08494549	3.002899052	3.128905423	3.270695207	11.74382522	3.377000452	3.16048764	3.146698231	2.963842329	3.05636732	3.110846337	5.073800016	3.271765601	3.143755287	3.226094154	3.030112385	3.314193021	2.996650339	3.086234578	3.144467599	3.375681105	3.142859047	3.139128288	2.985793714	3.065289618	2.918767895	2.999461375	3.043947458	3.016150024	3.273105261	3.042066424	2.974735977	3.282791513	3.513489637	3.092645857	3.007789182	3.097737285	3.115584827	3.261275301	3.009479688	3.104611742	2.881708797	3.244414331	3.088119246	3.075333316	2.983847958
CALB2	5.696660021	5.115226652	6.017022885	5.22527965	4.91437298	5.559191557	4.627100154	7.154263399	4.878239715	4.786237739	5.046338186	4.650224911	4.708090364	5.121213293	4.718682762	4.804755484	5.052288918	4.488000022	4.752004483	4.91659087	4.744546334	4.777530152	4.949016557	4.464842334	5.105837034	4.594799346	4.621012431	4.622186277	4.883265925	4.801495034	4.8638007	4.578900564	4.650954086	4.809372826	6.225086827	4.936060573	5.157588453	4.61926948	4.501848284	4.576701007	4.709751621	4.981296344	4.739579168	4.826109533	4.252962176	4.654368009	4.869554527	5.203183687	4.526383355
CALCB	3.207779118	3.140235478	3.122600004	3.341926758	3.15537213	3.129675954	3.270459929	3.244953105	3.642194664	3.242670369	3.088951576	3.156550941	3.268579265	3.195385862	3.165762495	3.014216249	3.067193801	3.167952462	3.171553997	3.30466706	3.088645978	3.24528988	3.214074447	3.172624203	3.250396715	3.090484133	3.127168829	3.161407955	3.313026583	3.093876854	3.003557117	3.281956855	3.011650208	3.06773781	3.109642123	3.11932625	3.310159719	3.020284057	3.124187491	3.200824888	3.332778512	3.232939273	3.289764094	3.28943509	3.103558137	3.214074447	3.306173931	3.226640375	3.153643393
CALCRL	5.043554335	4.159765807	5.208661945	4.491947034	4.339331863	5.160664514	4.600646547	4.733110607	4.518274211	4.44391765	5.008481036	5.223489505	4.92627234	4.697106258	5.679645003	4.958373472	5.020478513	4.490354001	4.721386624	4.549263414	4.655771571	4.728294042	4.998008277	4.882111732	4.901387941	4.428278899	4.687909798	4.72215895	4.55783021	5.861847391	4.518218438	5.176582234	5.501068781	4.866830159	4.40363427	4.418466457	4.434715523	4.953776033	4.725170011	4.640691301	4.689878721	4.561280784	4.513195982	4.512396679	5.27782804	4.212113667	4.268386424	4.60172156	5.300731213
CALD1	5.426971385	5.360412594	6.356330183	5.207634173	5.365724497	6.809963871	5.072183036	5.689459422	5.265753235	4.979867974	5.649260337	6.643258873	5.874046606	5.181379564	6.391989897	5.539396917	5.772925186	5.531610395	5.664269482	5.305319271	5.503615597	5.781527394	5.462983205	5.889733416	5.233257722	5.579550499	5.865501294	5.855627278	5.705664457	6.056886146	5.461519456	5.84153953	6.035392733	5.955728862	5.059377724	5.253780834	5.3405539	5.16047451	6.048465884	5.373923386	5.251078204	5.237438826	5.323322953	5.572789934	6.620011524	5.642944772	5.498671319	5.521348873	5.700050341
CALHM2	5.802097021	5.812504512	6.198941689	5.687457948	5.728666033	6.908658649	5.674495466	5.74577997	6.110234571	5.980629045	6.427128443	7.009378367	5.620477735	5.773982876	7.16602291	6.03305561	6.570518933	6.003068487	6.021221403	6.062192486	5.931795689	5.578536302	5.932059131	6.535659124	6.041908544	5.314161673	5.9140736	5.778893977	5.969565076	6.358321962	6.100883968	6.256813748	6.15081256	6.305547396	5.734771351	6.114259062	5.374039377	5.975060603	5.423993687	5.813530186	5.852145727	6.288798825	5.787092747	6.498392954	6.350496676	5.599284556	5.72215413	6.596599112	6.101950076
CALML4	4.98926385	7.023087774	5.859861005	5.137751054	6.96916146	6.413448638	5.497814148	4.813495361	6.028209655	6.782650057	6.32707389	5.637465515	6.687080742	4.530621434	6.117251363	6.569231073	5.445949521	6.606050443	5.613839834	5.350563838	6.494167603	6.133027393	5.031094149	6.695833517	5.415060783	6.439726854	5.975127879	6.394664835	6.639730101	6.201104851	5.967255491	6.47839491	6.107374181	6.034211482	6.512902524	5.82629934	6.959936226	5.39681028	7.096800072	6.530119462	6.81222112	5.726848007	6.457548938	6.715952346	5.815285554	4.585997697	6.57486214	5.419145872	5.35878273
CAMK2N1	4.956967013	8.160484212	7.793843653	4.929724096	6.596996601	8.1446265	5.946843284	5.289601808	5.589080584	7.824146136	7.184702758	6.100489549	8.180281597	5.103711657	6.309679393	6.621311274	5.460915421	6.256284837	6.658343198	4.649555948	7.514809096	6.555573026	5.096857162	7.752453281	4.822689708	7.078251802	5.988191005	7.430252214	7.434255173	7.017007536	5.630819174	6.205018364	6.412770447	5.481028778	7.223238427	4.995182062	7.476383992	4.954709736	8.002982812	6.831073273	7.047097173	4.889190811	6.551140835	6.741447847	5.238075339	4.990597523	8.42746653	5.016330632	7.412024823
CAND2	4.536043484	4.5935626	4.708908081	4.838003826	4.456257122	5.105270241	4.922464168	4.446371174	4.526778016	4.372929659	4.6486582	4.707141001	4.621749341	4.919934924	5.02575019	4.750014322	4.772749621	4.685850111	4.69688251	4.822867735	4.58174268	4.71394785	4.642871343	4.462306492	4.49328922	4.299011617	4.491173535	4.601541693	4.729821529	4.454869494	4.527680903	4.519801899	4.320567302	4.495482039	4.51725455	4.490503641	4.718547233	4.936159225	4.295281897	4.892012701	4.328013563	4.767953372	4.383431703	4.845619538	4.391983685	5.056821826	4.468905384	4.761245406	4.540650942
CANT1	7.591338484	8.045518559	7.526497949	7.275287509	7.991403247	7.424549026	7.480269266	8.666709758	7.767162987	7.972290345	7.809438747	8.415772184	8.102520241	7.066918239	8.116885823	7.880772234	7.446314772	8.011308459	8.253519114	7.368146332	8.519139864	8.676869295	7.445058081	7.688539511	7.62396551	8.662919667	7.978497187	8.421267568	8.905850485	8.136324957	7.980757642	8.087037042	7.42758483	7.990860791	8.075229985	7.665143045	7.396428965	7.59164734	7.007585024	8.431026735	8.178843588	7.621561196	8.71464993	8.273789766	7.85896795	6.924261163	7.676262301	7.511245512	7.964285792
CAP2	4.3251739	3.931650835	5.25342111	3.884758063	3.811003919	5.272205275	3.703058237	4.335830396	4.108815358	4.146689223	4.151635497	5.726800222	4.939131048	4.151455562	5.109786757	4.341693325	4.580562825	4.037386036	4.295283609	3.886249215	4.022745489	4.070787901	4.10180165	4.551284627	3.912654701	3.900860758	3.979223438	4.265786261	4.269161566	4.043821761	3.913055042	3.79807591	5.750494633	4.165625357	4.557020733	3.848613735	4.022269834	4.021641311	6.350589478	3.860402639	4.409707513	4.156248849	3.939702178	3.987843072	4.720832774	4.393824551	3.88272742	4.001178667	5.631291815
CAPG	7.170690075	7.139701826	8.537030524	6.15330603	7.521281393	8.356964931	7.708612507	6.840261903	7.879732297	7.965917948	6.918920224	8.203797538	8.899174359	6.381756182	7.584143241	7.549709787	6.743555639	7.70626562	6.593107874	7.024718438	6.92669016	6.795758293	6.745198725	7.865811686	6.77990613	8.977831273	7.963290314	8.208962601	8.034786953	8.69653176	7.296748456	8.328541732	7.449526138	6.972118601	8.785106322	7.47216947	7.86123688	7.767055952	7.64466591	7.899719216	6.346255572	7.106699251	7.997184199	7.674987862	8.942191818	5.480251304	8.409537502	7.309930593	7.961417465
CAPN12	6.876310861	7.101058186	7.07814083	7.231767655	7.484859368	6.674088539	7.085108288	7.009674944	7.228957439	7.114608409	7.324701582	7.261163989	6.83153532	7.097315112	7.256641991	6.906613131	7.357386885	6.962045284	7.794092097	7.296192872	7.561026147	7.405429473	7.14516021	7.080689245	7.575634399	6.797423115	7.019872733	6.764946544	6.912485508	6.592271762	7.328535841	6.619591232	7.367002	7.05449174	7.492799477	7.346249912	6.950631635	7.41218766	7.107259354	6.954016973	6.683961253	7.319920783	6.351026129	7.259059911	6.800675624	6.994808706	6.892967863	7.655008211	7.005402535
CAPN13	4.248430753	4.892535775	4.344749806	5.556518847	4.429367449	4.29279615	5.556868167	4.347258598	5.37269832	4.476461138	5.466559182	4.27468064	5.411995421	5.582092725	4.216415811	5.452466825	5.549648016	5.405284452	4.31988001	5.569920266	4.376084128	4.232972656	5.769560829	4.442307737	5.367107924	4.504601496	5.762691448	4.620964344	5.341317553	4.550618062	5.439184942	4.369050052	4.218719582	5.204121526	4.589962863	5.327264501	4.365836535	5.767523045	4.527275049	6.089755204	4.393564496	5.069950189	4.110486386	5.383911986	4.227575438	5.158195092	4.272116484	4.901265994	4.337361841
CAPN5	5.17834607	7.89243759	6.071998418	6.959651181	7.66824329	6.625163084	7.264336346	5.130392665	7.542445405	7.420305708	7.232091626	6.528866119	7.704610485	6.4011791	7.09295079	7.648768416	6.84527852	7.929955939	7.084432242	6.972652707	7.224006633	8.176347258	6.529725668	7.135330387	7.423684053	8.223558624	7.834843321	7.504459029	8.385854211	8.305741848	7.470353266	6.168256989	6.312438993	7.635280208	6.876106374	7.232004275	7.06494174	7.198094551	7.202442299	8.190895263	7.256277596	6.972110973	7.425618864	8.111739613	6.887889786	6.019958695	6.932998675	7.06992248	7.039841057
CAPN6	3.891002765	4.550071668	4.663373223	4.790272215	4.452460533	4.534102014	4.5082046	3.845102571	4.937319386	4.0772589	5.042854109	4.605525279	4.707185905	4.790384145	4.838416044	4.935540483	5.033959626	4.732371872	5.624918569	4.397707095	5.468129854	4.661338974	5.150778404	3.984543537	4.753942166	3.763158897	5.010451302	4.868260116	4.878480861	4.546344224	4.609746713	3.857927092	4.282244488	5.109022395	4.559105184	4.940825294	4.030184243	5.010354122	3.670448409	4.709975757	4.032611981	4.718264567	4.329755542	4.581372103	3.509813824	4.751495227	4.286705973	4.718603735	4.274831213
CAPN8	7.734808882	9.303844846	6.544645542	8.34530141	7.024372102	7.148809938	8.881273217	6.234543097	9.655553845	7.236708131	8.387178438	4.730780576	9.695709459	8.627257661	7.646697811	9.225213366	8.03028252	9.240849526	6.964657922	8.996313575	8.011681427	5.736536664	8.623577725	8.217781031	8.381558948	7.653578098	9.895574364	8.927054067	9.372611612	8.042542451	8.977949761	7.212544402	5.525996588	9.599589559	7.21462362	9.348524496	7.660097001	9.476031547	4.897033305	10.03439529	6.18378719	8.41248079	6.451766643	8.643840847	7.83116556	7.933528044	8.511883472	8.589936978	7.128072504
CAPN9	4.848583881	7.148559504	4.988338842	7.310780398	5.21488151	4.664516902	8.670971105	4.727165235	7.422118393	5.564688693	6.86128659	4.922350508	7.974161804	7.830943188	5.706031931	8.538350249	7.41599922	8.615383717	5.214236357	7.394477922	5.947477691	5.828882619	8.163860933	6.69715391	7.914754243	4.897101764	8.245530293	7.070527705	8.892139843	6.427091904	8.499926669	4.777322323	4.643844789	8.257190026	5.870503068	7.202457671	5.128390066	8.864215157	4.41765665	9.013585176	5.059612285	7.080611172	4.857192041	8.261902473	4.665739062	6.051813877	5.004694421	7.325396109	6.351820701
CAPS	4.815870003	5.386010866	4.943587489	5.131659037	5.061482556	4.732139714	5.482285693	5.0089468	5.103230104	4.789011479	5.403134564	5.032356001	5.410100152	5.099687544	5.196094071	4.818854778	5.242638206	5.271658385	5.639471572	5.290074144	5.194231838	5.333650314	5.252734066	4.833093403	5.271104096	4.900851867	5.470225335	5.819835908	5.348459265	5.988761914	5.394623461	4.859539134	5.242915343	5.38652775	4.953000793	5.583057905	4.854031186	5.170045036	4.846164756	5.383094182	4.557067468	5.062758403	4.979327833	5.06945371	4.95641946	5.810264518	4.874412957	5.080564386	5.618278253
CARD6	5.310446537	7.679639486	6.87876123	7.205968816	6.439845338	6.500752119	7.515726317	5.525794179	8.373312521	6.108800447	7.214467823	6.504306331	6.792737316	6.924190151	7.069302363	8.185302483	7.428491237	8.01270485	7.606841246	7.464438016	6.650735432	7.040452724	7.358173447	7.401043067	7.629204076	5.504023553	7.634309015	7.733406293	7.774221855	7.186829523	7.913406104	6.058745723	5.718198232	7.555738112	6.829379727	8.127265443	5.690645284	8.071593654	6.745995977	8.073184519	6.797358887	8.003326363	7.243947649	7.922092443	7.10220665	6.657961096	7.240914729	7.399980678	7.211448297
CARTPT	5.150269821	5.374668508	5.069674924	5.130873247	5.056862726	5.299185167	5.111525499	5.032531125	5.225473188	5.176198337	5.181708668	5.380392117	5.1767199	5.230558137	5.017046528	5.335288444	5.232260809	5.1767199	5.138627239	5.375130592	5.367284803	5.248832647	4.993019362	5.038381751	5.116827683	4.91437298	5.227906054	5.153252504	5.053238248	4.869169429	4.878935472	4.988208293	5.103889412	5.074618872	5.1124351	5.293656131	5.191593256	5.078144332	4.934989157	4.979539033	5.258162392	5.260571617	5.08360784	5.248159395	4.979317571	5.210709556	5.12044099	5.399607572	5.125245283
CASC5	4.992644042	4.227877088	4.511898573	4.038924351	4.617412527	4.128551668	3.505886308	4.729683126	4.126451513	4.840195103	4.290474623	4.318762451	4.621454788	3.726803846	4.091430301	4.711923202	4.002085484	4.44988615	4.512749401	3.960569386	3.872463054	4.150149117	3.646721611	4.51391754	4.008470419	4.628259134	3.992481394	4.213929079	4.259782162	4.638917411	4.191425551	4.762509663	4.805088601	4.241007304	4.702784249	4.177315832	5.013083197	3.985479185	4.467178875	4.321182775	4.614296862	3.959320093	4.516400971	4.613164042	4.927734046	3.756543923	4.58333475	4.200765779	4.873036732
CASK	5.527259351	5.667997159	5.999587455	5.330300435	6.53327453	5.834027997	5.274959186	5.290414899	5.25028379	6.036540257	5.716403381	6.025088245	6.65756683	5.445009263	5.637719501	5.967790346	5.508469749	6.051759314	5.941814067	5.364001495	5.988709988	7.862685665	5.690116584	5.701655152	5.558772244	6.781815437	5.828857432	5.775987033	6.346370932	6.375442331	5.710827635	6.106799866	5.828053233	5.761633607	5.80331238	5.488244521	5.730638577	5.619332471	5.928272477	5.921442471	5.992230176	5.280505691	7.093830476	6.124638787	5.946750953	5.069605359	5.579549863	5.337043851	6.277813907
CASP1	7.546961848	6.852424243	7.93397437	6.124603022	9.579890308	6.122192715	6.555261663	7.113186981	6.94406576	8.096440452	8.092230377	7.423811281	6.765078835	5.493298114	7.709280921	8.153204376	7.153274301	8.094385342	6.260580316	6.486814802	6.966366629	6.184007926	6.380216081	6.944873701	6.492551744	8.097709066	7.652142904	6.390294402	7.658825074	7.872866048	7.599230288	9.356638896	6.624219047	7.589417294	6.254487352	7.164724167	8.809155515	6.83876383	7.946221316	8.435578414	8.757754174	7.147620594	8.637690265	8.913684237	8.966339696	5.163792542	6.894311526	6.98843227	6.956867964
CASP3	7.228447032	7.780267057	7.760978561	6.397489948	7.562663857	7.390071148	7.412942445	7.087140788	7.858979176	7.833931882	7.256968194	7.64489883	7.460474243	6.038483199	7.244419872	8.151142103	6.690649344	8.019782748	6.966947813	6.720688208	6.533290061	8.079797212	6.433024551	7.880040755	6.74925477	7.108948238	7.584484053	6.968570734	7.896224311	6.961395736	7.73002968	8.003060651	7.100441226	7.286518419	7.49849793	7.702423384	7.701949989	7.353121439	7.385025905	7.924334347	8.023935165	7.410839818	7.887804722	8.225311172	7.985438319	6.100778661	7.62468912	6.740944824	7.260307582
CASP4	6.177213305	5.648690079	5.984956983	5.162811621	5.649312687	5.964503166	5.964224791	6.60360593	6.197153974	6.067775831	5.921449831	5.960214402	5.823787457	5.102753811	6.017512571	5.891451598	5.756520882	6.058978823	5.331562638	5.424370133	5.596709664	5.449489805	5.280644416	5.940138171	5.233667552	5.667850894	6.03238944	5.749371033	5.863144498	6.198139671	5.954701438	5.710075488	5.436062324	5.85235109	5.790308562	6.190509083	6.294509977	5.787496887	5.085977144	6.086280681	5.578185748	5.740773046	5.854631495	6.032462186	6.866131808	5.652771694	5.855319888	5.505522452	5.959822475
CASP5	5.128172725	5.554152106	4.983869661	4.839223562	6.600785111	4.737683354	4.759178741	5.185765815	4.992333574	6.236435571	4.965402953	4.741627735	4.779145055	4.641931245	4.793708468	4.788592811	4.512495682	5.295014432	4.567481877	4.854541889	4.844903165	4.6567525	4.888706779	4.99987083	5.005510176	5.12886961	4.961931015	4.681369547	4.949195769	5.18979009	4.74844639	5.761264809	4.417658973	5.038410133	4.855494039	4.812345225	6.884704665	4.741836728	4.788649001	6.143675305	6.310880017	4.728029573	5.259493139	5.86453143	5.129458135	4.694685788	5.14378976	4.895088327	4.66775434
CASP6	6.338696772	7.281516598	7.022089527	6.738623208	7.633304779	6.740861043	7.24612721	6.609061813	7.086227904	7.235972674	7.311036351	6.634589638	8.065908073	6.772977171	7.060184283	7.652304876	6.802246386	7.573258165	6.005631788	6.51307239	6.834224247	7.179804005	7.152194814	6.967631299	6.728979471	8.334979817	7.22485047	6.67643531	7.534947057	7.366159046	7.274535006	7.965026445	7.141700203	6.930239963	6.792405224	7.020430951	7.250385002	7.328366309	7.88120113	7.715731629	6.890268076	6.435127967	8.150386313	7.531751311	7.232879016	7.014686455	6.499283182	6.746551568	6.989852862
CASP7	8.876149324	8.771997395	8.504031852	7.8710543	9.134122716	7.19041814	8.673717561	7.911208972	9.048067698	8.655365506	8.543291479	7.394132544	8.909842639	7.788836704	7.95645591	9.122118688	8.214604366	9.276510068	7.838597881	8.151050598	7.887289504	8.973330821	7.828938612	8.70815768	8.252438029	8.517203651	8.955018987	8.650657371	9.247864291	8.486729701	9.006823704	8.529180003	7.127300888	8.542835621	7.919450001	8.703246301	8.850533674	8.575436929	7.820556597	9.043185027	7.867893353	8.629126939	8.68564415	9.252172855	8.340412718	6.886398981	8.106177971	8.212578853	8.936896369
CASQ2	4.971871781	5.399237263	5.1686132	5.748184283	5.237055428	5.668719712	4.894161677	5.163557597	5.629231115	5.3462503	5.624721683	5.381641878	4.898141578	5.099538975	5.691185343	5.061527636	5.17426669	4.517100671	5.327078776	5.141007817	5.008792745	4.932667271	5.154831792	5.221562604	5.39006413	4.775504659	5.235966412	4.902197146	5.002555603	5.114359932	4.581398534	5.017162363	4.737190794	5.277226848	5.424119387	5.650531574	5.628018888	5.421514356	4.618921255	5.076442515	5.723696503	5.422385368	4.8109835	4.928937676	5.099538975	5.620969233	5.333120318	5.479133742	4.522869573
CATSPERB	3.103168609	3.279013919	3.250519662	3.423403522	3.266200787	2.979066305	3.304628701	3.184727932	3.490587761	3.520049577	3.201592458	4.031088187	3.166748389	3.233294544	2.925651088	3.188563945	3.260627618	3.151384757	3.197879152	3.373774912	3.316220057	3.492670779	3.126225072	3.592266219	3.363954193	3.027847397	3.192613018	3.212384838	3.265093935	3.264964283	3.304635141	2.995330465	2.942997828	3.36593517	3.51620532	3.585673376	3.885041006	3.228116265	3.005486825	3.108281981	3.567717089	3.502889779	3.058990796	3.30393471	3.753326885	3.157942186	3.993455799	3.375422584	2.959270735
CAV1	10.85483528	8.039457627	10.75708981	7.513540236	8.306807665	9.578204864	7.745424297	11.9906168	7.976012498	6.96792628	8.447236214	9.771965818	8.431964606	7.904577143	9.815864982	8.208294664	9.101223856	8.384160409	8.272263893	8.234923624	8.161098504	7.548810127	8.018637429	9.15421497	8.205047976	6.948048675	8.602005855	8.543412075	8.482403951	8.718904236	7.948407547	7.935229992	8.640275416	8.63743099	7.410386804	8.197152285	6.226155632	8.33254645	8.103902322	8.224909299	8.113739851	8.850469625	7.529940902	8.800347524	8.411350868	8.113976957	6.132125573	8.324661168	8.01299031
CAV2	6.231009135	5.017079277	7.728112017	5.281176096	5.412082365	6.194201145	5.441719596	8.013312993	5.378869859	5.807124211	5.736342752	6.391480889	5.824408352	5.691188998	6.704683876	5.9063593	6.552104364	5.8342037	6.127294382	5.628861954	5.256801815	6.059685441	5.989618041	6.317973781	5.689908598	4.924614329	5.779399982	5.892690552	5.753753686	6.0966811	5.815470573	6.038688196	6.331414073	5.733791005	6.850861014	5.574843171	5.591631425	5.931341529	5.958222627	5.803248746	5.549328614	5.984349716	4.757330258	5.856750111	5.360488681	5.71928234	5.316146206	5.653360045	6.633040211
CBFB	7.584072172	5.795698219	7.153682704	5.605115387	6.6560248	6.700104006	6.035971912	7.212418433	6.180583156	6.738227831	6.423415965	6.789828022	7.259694047	5.741604363	6.914884471	6.844501007	6.337606333	6.972141389	6.573740471	5.896110361	6.682435977	6.623730872	6.023690898	6.539520146	6.4237446	7.545988752	6.868944928	7.448204688	6.939544694	6.902487612	6.947419629	7.330073108	7.420669895	6.81841038	6.721578728	6.18336379	6.549925294	6.096668575	6.482564466	6.746257726	6.178504555	6.449575389	7.544013329	6.721012815	7.858157285	5.30434087	6.485818891	6.201192172	7.198802522
CBR1	6.952804239	8.368236869	6.658593439	7.425880759	8.624487144	6.417895967	7.926930946	6.1640234	6.987076526	7.539896836	8.629300558	7.284895338	8.468621775	7.924824338	7.348469238	8.415443206	6.916696892	8.454420097	6.964264392	6.483448103	6.922478882	7.631903314	8.122718529	7.807338635	7.52424599	8.316486353	8.099755509	7.592070733	8.962425261	6.884421936	7.808739957	7.293051788	7.386536023	7.822586335	7.2082967	6.824808197	5.966361118	8.856804092	5.600619521	9.218868103	8.012339015	6.786173824	7.406784829	9.150998368	6.350543228	6.19288819	7.085732568	7.537418167	7.385860422
CBR3	5.822319314	4.746342511	5.697740724	4.287443277	5.373815884	5.685192371	4.52852493	5.646070393	4.613711853	5.19597231	4.77008546	5.859254747	5.182781421	4.531639784	5.737604299	4.65290582	4.539051231	4.905997125	5.425010024	4.474607412	5.389031431	5.301427514	4.73810012	5.367061159	4.172251986	6.198619537	5.056022519	4.702942166	5.090890079	4.979104436	4.862179029	6.711680083	4.822268437	5.056311972	5.638519507	4.773116706	5.503200735	4.185244168	4.845875231	4.306499258	5.298658573	4.692387784	5.712150864	5.645406837	5.681729025	4.779715988	5.627913136	5.209223739	4.803083832
CBX6	6.968189616	7.128751729	6.82107548	7.081254565	6.895548455	7.621891855	7.074273823	7.32331467	7.228690848	7.173930711	7.461325686	7.830507361	7.161066373	7.305654388	7.885391668	7.193807705	7.681389979	7.216263495	7.223108271	7.368775303	7.121411939	6.57351916	7.091795302	7.32178363	7.256219532	6.524094119	7.221229727	7.44929927	7.295872557	7.150851867	7.429831012	6.871416188	7.54708727	7.343097667	6.480178441	7.539154608	6.749739751	7.422519719	7.675703228	7.225269454	7.56698715	7.246021078	6.406465177	7.035618478	7.151775385	7.50225915	6.593836176	7.622653238	8.001498043
CBX7	6.430393046	6.258863367	6.495049354	6.539850246	6.353715497	7.166638255	6.791997103	6.438431126	7.099418119	6.698920439	7.384833649	7.3330119	6.888484612	7.181949114	7.36767715	6.828342808	7.581675762	6.957893882	6.183120659	6.550088813	6.619288392	6.787767961	7.056288804	6.718137446	7.186093951	6.637544828	7.059899857	6.841383752	6.550037374	6.560929704	7.659995633	6.232575654	6.829033309	7.172457246	6.318777957	7.488609555	6.300011483	7.273985484	5.833203393	7.090181062	6.837211903	7.119817513	6.432060858	6.850864572	6.427376103	7.38228211	6.363042034	7.56815094	6.549133071
CCDC102B	3.94043368	3.471152244	4.22366492	3.376955766	3.402229709	4.937715361	3.812602072	4.141647917	3.61113347	3.508113375	3.769464438	4.454079528	3.360107436	3.434014101	4.287159116	3.744378683	4.194574183	3.565055108	3.511011673	3.505506956	3.364236147	4.043614152	3.596402336	3.485296047	3.519969163	3.533903133	3.759506863	3.221283306	3.600085516	5.103787663	3.714707095	4.229630021	3.516026326	3.629487911	3.559621307	3.570428723	3.827054369	3.703892799	4.069533207	3.533108464	3.772938086	3.604764306	3.241112864	3.738343782	4.386441815	3.264716237	3.610422179	3.900510469	3.705229775
CCDC109B	8.321608183	5.819501243	7.88361217	4.931931314	5.051376417	7.53291345	5.824236237	8.00876999	6.715729105	7.489148168	6.330813199	7.35316832	6.895244663	3.988818481	7.791675426	7.097215168	6.783948976	7.044664885	6.297396923	5.824849197	6.741335195	5.752045216	5.180445099	7.598460426	6.209722186	8.227412196	6.641802697	6.514204561	6.632366366	6.787729852	7.059143081	8.421888227	6.808353088	6.834119437	7.948417713	6.448321687	7.457395437	6.161735065	4.423218972	6.057541586	7.085147903	6.89121357	7.249388717	7.495026901	8.114341764	4.801970689	8.248404895	6.847900096	6.068044543
CCDC110	2.876627617	2.895953424	2.867348409	3.34594033	2.818503396	2.775378551	3.156868593	2.920774784	3.041409334	2.978675142	2.816202335	2.956335917	2.832981648	5.249420528	2.812703231	3.462388686	4.089618132	3.250727496	2.997372985	3.378426606	2.990142144	2.936914181	4.334925005	2.960517332	3.494821231	3.053541693	2.784526349	2.834613479	2.792583648	2.860973231	3.284478335	2.777323756	2.820824873	2.823077031	3.049881689	3.186333847	2.814601537	4.028884668	3.04897214	3.111464564	2.782600955	3.104011551	2.951492129	3.035486755	2.68377069	3.98765312	2.965541028	3.333613666	2.778413933
CCDC113	3.330098541	3.127065957	4.49641892	3.225317018	4.515950706	3.821928294	2.940372947	3.308288455	3.181566958	3.732033168	3.308288455	3.606850879	3.287290128	3.978906028	3.284478335	3.553186653	3.946832015	3.456525601	3.893344731	3.073396035	3.541727044	3.633113083	3.494571319	3.627029646	3.186639341	4.822213465	3.424599787	3.279547292	3.368315492	3.146660548	3.518194973	3.928783204	3.265403866	3.206284147	3.360893241	3.448646738	4.347282374	3.641726425	5.777368773	3.412529476	2.845064823	3.510538757	5.084033726	3.463747875	3.317489461	3.888923222	3.425250621	3.201906374	3.272143109
CCDC126	5.40122999	5.092047496	5.12737467	4.901463755	5.214455218	5.154516685	4.653337626	5.053575534	4.906000529	5.081321445	4.977268812	5.532632127	5.509893224	4.78844423	5.327078536	5.388196795	5.124340552	5.321119326	5.844339293	4.617668551	5.22326188	5.43744697	5.298728308	5.169450705	5.137434406	6.456508195	5.434156418	5.543160994	5.740910987	6.265998651	5.329244148	5.351016755	5.921550424	4.955364982	5.523577502	4.643198496	4.73332887	5.010102373	5.690487401	5.684626727	5.515611862	4.918721848	6.250165981	5.805754497	5.258157137	4.972598769	4.953406049	4.768663302	6.192845935
CCDC138	4.44561721	4.074395664	4.241636168	4.020886596	4.147257069	3.997615678	3.974038134	4.116378338	3.930184454	4.178936014	4.047594815	3.953994522	4.038567857	3.872542685	3.948645315	4.022053593	3.94562199	3.941794096	4.374153381	3.909153885	4.328441375	4.559618941	3.940172593	4.147615507	4.116958506	4.915229926	3.921255669	4.046904714	3.950054113	4.28748379	4.087609009	4.150682913	4.594868247	3.901077254	4.22770858	3.940562336	4.350035606	4.179275894	4.96364805	3.797168971	4.222143802	4.011503118	5.051253891	3.97238199	4.126331108	3.751511429	3.944245323	4.211063725	4.116652151
CCDC146	5.320452489	5.54678858	5.599115557	5.394876128	5.394876128	5.891700087	5.100935487	5.324385964	5.457096829	5.18666386	5.750265763	6.054306835	5.09456088	5.781588895	5.290504684	5.195202997	5.352653825	4.657384794	5.575510699	5.31235029	4.920176901	5.832261762	5.225314078	5.32793156	5.634493613	4.402372231	5.199534894	4.89577434	4.875768469	4.880048858	5.105301507	4.954332582	4.342016281	5.557779983	5.776413365	5.603729419	6.03808166	5.942133361	5.166750489	5.152885439	6.133875417	5.771617035	4.600930446	5.374903855	5.661070194	5.777900524	5.505308659	5.459719877	4.907602454
CCDC167	6.580199861	6.497588968	5.757122316	6.327672141	6.292893394	6.933916711	5.74508049	6.618675434	7.130770451	7.229145218	6.036304174	6.727832602	6.325679201	6.078638627	6.836095459	6.504364629	6.130040362	6.778621455	6.95694945	6.538051267	6.690263993	7.1761157	5.862543287	6.645791752	5.928446621	6.238786012	6.366382614	6.370436148	6.676020669	6.820756818	6.645791752	6.223501062	7.491548578	6.692399758	6.672229968	6.757428896	6.743459142	6.240950876	7.244164527	6.502963351	7.781910824	7.041462479	6.843341207	6.860771335	6.88743113	6.655989172	6.928206053	6.385689352	7.821973744
CCDC181	3.029538523	3.326905333	3.036487934	3.167004251	3.297951764	3.110988207	3.156048398	3.12484611	3.246561518	3.174316392	3.241194425	3.11064821	3.14350982	3.503117862	3.033263697	3.078001883	3.188360794	3.278491558	3.410122822	3.232494457	3.248174843	3.422910783	3.145556457	3.240902653	3.324980683	2.989071391	3.152719442	3.217977995	3.233625051	2.900163258	3.152675589	3.186336079	3.36914328	3.217438331	3.230324115	3.213943607	3.269792437	3.159032167	3.020589863	3.059861044	3.078778041	3.29160289	3.104012721	3.176749085	2.994236879	3.494847026	3.135628464	3.225816789	3.064167861
CCDC3	6.798310296	6.540652656	7.3136395	7.38923608	6.808340248	7.733453145	7.276909117	6.81720288	7.026346794	7.3504851	7.539272377	7.575061578	7.401864133	7.480258328	8.477644541	7.441540468	7.887558299	7.18953568	7.652169245	7.790172728	7.25672377	7.142838398	7.639605427	7.479108845	7.39155338	6.932190893	6.992498917	7.273003844	7.14576672	7.495094492	6.896792821	7.219469343	7.525894968	7.706786403	6.811459065	7.292357028	6.704379147	7.066354849	7.591767164	7.157193843	7.830320254	7.635494957	6.849733054	7.451335142	7.057824685	7.864774784	7.009551399	7.463162618	7.443735571
CCDC34	6.317083315	5.353039928	5.200344631	5.469068062	5.974520599	5.619558249	5.148752223	5.522344575	5.080148413	5.868645935	5.41946781	5.719260184	5.464847697	5.152309843	5.126680187	5.749473125	5.591519247	5.79279605	5.646889019	4.976781456	5.523902989	5.595715833	5.352088041	5.798004456	5.320339857	5.498590528	5.121215866	5.113962006	5.642776701	6.163952088	5.618455357	5.889783609	5.940285337	5.44233703	5.737729836	5.394911105	5.804335938	5.659052693	6.054511054	5.583408245	5.972817299	5.257622056	6.431021896	5.758560513	6.011086666	5.04657731	5.519819598	5.444013185	5.799723136
CCDC50	5.338845329	5.406611509	5.694072011	5.430687419	5.068150021	6.932104894	5.449131533	5.071580385	5.354084786	5.322320189	5.85007336	6.233962142	5.191169587	5.339270899	7.026725208	5.796137263	5.828350693	5.672507034	5.564109574	5.421473456	5.639437968	5.5060787	5.481518709	5.718657149	5.49274057	5.869144614	6.060428963	5.328366694	5.496815668	6.484416886	5.81657232	5.40035202	6.310570752	5.845400599	5.245527079	5.356488453	5.031979133	5.627005997	5.753276687	5.501216053	4.824192634	5.599579803	5.411920475	5.757497649	5.941587421	5.463199093	5.188475284	5.670105356	5.257246609
CCDC51	7.589421585	6.795765296	7.842306233	6.601980188	7.807295676	7.440072196	6.516587392	7.967615021	6.662649186	7.650400629	6.950615187	7.414320771	7.035399611	6.496904765	6.842552137	7.18983053	6.607851615	7.172214761	6.572120649	6.576004036	7.815826655	7.678499571	6.789074643	7.78059225	6.712400504	7.777581647	6.240079098	6.667050612	7.322916088	7.580172508	6.897809388	7.503805921	7.521201711	6.704307054	8.132003835	6.524710541	7.415786257	6.86780733	7.316802205	6.716583889	7.681578922	6.656663765	8.679207816	6.854902923	7.510321103	6.658875405	8.034872486	7.004502712	7.206686985
CCDC58	6.635207066	5.549549982	7.068724169	5.513695113	6.262372786	5.118304903	4.727449397	6.757144356	5.438894117	7.463823864	5.210893283	5.567019774	6.356472106	5.168521891	4.825976757	5.95684557	5.458094127	5.748446321	5.778178683	4.972097992	4.546400307	5.672619034	5.470603195	5.788661086	5.406325634	7.223924514	5.528066309	5.097967496	5.099383397	5.086555346	4.860803438	6.167142452	5.592298561	4.743901357	6.363686795	5.186444382	6.853068489	6.281100816	6.18002704	5.574688336	7.181951107	4.759696309	6.696866005	5.206072707	4.712416113	5.174438051	6.124680493	4.615803603	4.929290573
CCDC68	8.122419349	7.746492655	5.988561774	6.580879418	6.788029329	7.081696759	6.205854003	6.364671295	7.795007852	7.275412117	7.300562267	5.746803681	6.970482216	6.292261733	6.43722809	7.577650658	6.629772519	7.452425681	6.196233978	6.535642187	6.474493821	5.283393519	6.365704276	7.768911319	6.832434899	8.015755154	7.351440155	6.595370119	7.748703159	7.5581108	6.978547122	7.026776205	5.67614613	7.114109148	7.353288792	6.909390071	8.311228733	7.213372082	5.395994376	8.104232008	7.775114352	7.367714517	6.471880217	7.637107086	7.11245874	5.719754421	7.555673012	6.859053044	6.376579829
CCDC69	4.621588451	4.682277937	4.912231441	4.969647393	5.128423322	6.209951583	5.395855257	5.047994379	6.17274043	4.910474524	6.049625593	6.175904767	4.992823361	4.369271168	6.689324459	5.567394867	5.810275894	5.868750501	4.561762711	5.318927541	5.06244141	4.890949873	4.581457333	5.485360909	5.488915685	4.601885006	5.977926665	5.223960687	5.160268718	5.175352861	6.971289061	5.232619957	5.963422787	6.218134311	4.412320602	5.92578976	4.382497502	5.342117709	6.922612769	5.074476706	4.531687159	5.905178134	5.088619396	6.274996787	6.219099304	5.040715063	4.394328605	6.190893282	4.849031292
CCDC77	4.323008927	3.732639939	4.307492181	3.633522126	4.034332925	3.813042979	4.126880356	4.135789739	3.713815645	3.703361452	3.863042617	3.736341797	4.820217482	3.968318601	3.392405813	3.711622815	3.990716641	3.719337578	3.944907605	3.624037397	3.62767544	3.701810016	3.325553133	3.823821667	3.538116791	4.542302035	3.982185144	3.834149464	3.94951206	3.866756467	3.842503033	4.237412869	4.301155324	3.637674994	3.843861337	3.98115807	4.211074944	4.043952875	3.946534748	3.611923796	3.637082212	3.636780212	4.211996142	3.486000862	3.951014222	3.697423261	3.912045289	3.465932266	4.639416994
CCDC80	5.158136602	5.218215511	7.728337754	5.34041895	5.681085903	7.452566518	5.969958591	6.099149988	5.633379962	5.161560362	6.230534782	7.026591504	5.615666962	5.419187786	8.165866598	5.569592985	6.339438639	5.492456102	5.941152548	4.960825052	5.645329245	5.541630884	5.777484345	7.292939847	5.537079517	5.349592257	5.936161248	5.444308925	5.824029063	5.459331802	5.377968146	6.328226875	6.310426524	6.393045108	5.130117472	5.756753672	5.105213612	5.176628048	5.121753286	4.816915514	5.273128459	6.008852358	4.555655865	6.293156499	6.456223167	5.23345597	5.160813043	6.420137816	4.846425125
CCDC86	8.347414683	6.631240059	7.478344083	6.95560152	7.484904716	7.279423533	6.601282541	8.121385507	6.703343927	7.826877459	6.590724823	7.584244931	7.56930042	6.759782333	6.54014621	7.019890984	6.691451462	6.646893928	7.605390938	7.049239585	7.411083293	7.782558166	6.848781476	7.122283458	7.081233683	7.148973685	6.446726672	7.385341507	6.762352082	7.630347434	6.642550828	7.896967882	7.712583447	7.029775762	7.677117877	6.817359461	7.114828608	6.973918484	8.518304165	6.706178204	7.764648731	6.721654045	7.879549696	6.350686571	7.22387778	6.634538828	7.148520836	6.630262127	7.508188887
CCDC92	7.13643429	7.004659337	7.515511272	7.013605233	7.417895824	8.231016234	6.849635192	7.208017685	7.311684236	6.197142704	7.539272377	8.092299505	7.342527672	7.193940415	7.962843418	7.078526488	7.799910546	7.307995781	8.082197226	7.385459771	7.47243015	6.453970528	7.31087032	7.846791022	7.431820702	5.986964978	7.311411645	7.565833241	7.485947901	8.314725365	7.454896234	7.407159093	7.227105735	7.156236794	7.506799674	7.448671708	6.931637669	7.54844985	8.708754191	7.693838548	7.528591705	7.406150242	7.777589959	7.729726043	7.595266821	7.268034906	7.067850569	7.3270042	7.27021771
CCK	4.073384775	4.630752626	3.876684809	4.104915181	4.147855052	4.393018162	4.715521043	4.347985598	5.305350846	4.321288158	4.996140542	3.912887279	5.534059838	4.588175505	5.711232592	5.313935098	4.175203626	5.635340598	4.246218718	4.393018162	4.412252528	4.290752839	4.167649589	5.332725823	4.064689446	3.939834081	5.074603393	4.542865853	6.338386233	3.987195154	4.594639803	4.332453305	3.852452854	5.134934421	4.593299174	4.301191628	4.347224531	3.98583149	4.098076751	6.336549431	4.890107504	4.418742499	3.637194373	5.454434175	4.097317489	4.393571549	5.041009268	4.468612775	5.096529631
CCKBR	5.285480328	5.582004698	4.926184389	6.737645512	5.489578557	4.896367998	6.520513131	5.059441411	5.76066359	5.29906649	5.880243773	4.933670207	5.571787505	6.680782647	5.068344452	5.955125024	6.382665528	5.950898455	5.108043578	6.58874463	5.361468102	4.789563462	6.869224174	5.019627465	6.75350631	5.132680677	5.593908248	5.780560581	5.341886882	4.84294386	5.989039705	5.283451386	4.953170843	5.849799245	5.362759606	5.94074396	4.923615928	6.660135139	4.724247457	6.019836859	5.136228524	6.335811848	4.739274144	5.550951112	4.706588027	7.182773587	5.206611525	6.125329474	5.307436736
CCL11	6.548539408	6.959076741	7.161689801	8.579099232	8.796028795	7.422919576	8.145266079	6.714697203	8.068406758	7.005395633	8.416612226	9.164488216	8.75489222	8.112779515	9.277849262	8.173310944	9.355031115	8.337649567	8.969179409	7.865906643	7.060232597	7.638845406	8.558219753	9.157188743	8.332342679	5.786221084	8.455490509	8.070073357	9.032582249	10.35073723	8.793289136	6.498104145	8.68598116	8.798320446	7.400607983	9.374198357	5.153522011	8.698521247	8.325224136	8.685721221	8.74126852	8.916735753	5.201358592	8.292867009	7.508048178	7.674417393	5.663271782	8.458152402	8.352747231
CCL18	10.71314276	6.446890925	8.30787296	6.638788649	6.907450927	10.0160979	5.873949251	9.453748141	7.369603985	9.278136026	6.616002656	9.312009879	6.469877042	6.003100247	6.875969161	6.697081153	6.472445747	6.599862586	7.183909282	6.30881968	7.280497449	7.622525734	6.141573048	10.0532371	7.976016793	8.225174021	7.190169437	6.735874406	7.751153047	7.328899283	6.763695234	10.59845913	8.246530597	7.596792094	7.885812786	7.975928271	9.587914953	7.019026033	5.903141233	6.275755451	9.133410451	8.70178865	9.323970654	8.678060164	9.998661163	5.859556273	7.147640703	8.885501615	9.545164468
CCL19	4.99813692	4.722860993	4.81792692	5.126207295	6.929555164	7.666689567	6.627207119	5.343175187	6.480211766	5.693602431	8.437302802	8.856503482	7.268146784	4.870461411	9.565980088	6.822235722	8.680749477	7.104527164	4.938101866	5.905891925	5.640860555	5.461100618	5.979510215	6.465862281	6.37224216	5.301627769	8.258437531	6.630197278	5.461606685	6.123323421	6.958991902	8.186350322	8.69206985	8.810044281	5.329256482	7.698316792	4.661725916	5.621384971	5.01201195	4.705073279	5.08313496	6.817433155	5.115696981	7.080280501	7.764452314	5.126316167	6.615582806	8.292860591	4.9345695
CCL2	7.403240488	6.337812504	8.838048382	6.790109521	7.112557179	8.820633107	8.220430181	7.403240488	6.811049933	6.743498273	8.270990175	9.261299917	7.183596378	6.490221462	8.853871719	7.151797687	7.788365521	7.3364173	7.836882058	7.782521013	6.012983831	6.919076618	6.451351008	8.58290979	6.523156684	7.644136851	8.117819178	6.404191028	6.781735027	8.640688833	7.436891471	8.12592404	8.483626382	7.64300101	7.099788979	7.730589472	7.501031517	6.339564066	7.538483469	7.447896698	7.538403446	8.027645841	6.778626011	7.002939294	7.498097898	6.72128728	6.152031034	7.413425707	7.964770504
CCL20	8.106951265	5.956887525	8.138690055	7.485322066	9.477067899	7.50042475	5.300626517	7.042254111	9.067422114	9.942674106	8.033293422	9.064002344	5.928124082	4.633389918	6.166100262	8.386456562	8.034927149	8.214597223	7.032339236	8.553768019	8.509521842	5.206789975	3.926642636	8.214295495	6.766148718	7.174792817	8.996602117	5.341416834	5.965002666	10.44926128	8.02326335	10.69496399	9.28542015	8.166206496	9.00798953	8.863340783	10.02326031	6.2133884	7.677582689	8.196851768	10.45738627	9.163665627	10.36410403	8.012724951	6.956795467	4.750392281	9.288706481	8.66688948	11.51033753
CCL21	5.082571386	6.217499669	7.722438432	6.044277018	7.072065601	7.322707657	7.232075522	6.027091732	6.691620811	6.408241848	7.588226898	6.808871445	6.55721711	5.707891371	8.566067129	6.892691346	7.58931915	7.255837616	5.299386797	6.187675014	6.455075913	6.561274494	6.328014558	7.318487866	7.132054829	6.092341807	7.453660223	6.471087531	6.132248846	5.705072066	7.175456807	6.608574119	7.195965856	7.848886813	5.734436301	7.197162042	4.89902944	6.210656169	5.494536545	5.883981394	5.742975633	7.807637755	5.091848215	7.647361433	7.311381813	6.6758954	6.105229209	7.292501768	5.573255358
CCL22	5.760602035	6.044786144	5.565933597	5.710475144	5.963196866	6.126242998	6.168958375	5.823735112	6.081669342	6.097785438	5.899021184	6.458733961	5.409081585	5.717765171	6.383470717	5.620972457	6.132385636	5.716735947	5.618064994	5.762588933	5.641700262	5.576274668	5.09920942	5.612235036	5.643475615	5.8711969	5.807595921	5.727539933	5.456076436	5.986865015	5.798212598	6.226013159	6.313284815	5.880127982	5.611868318	6.162190746	6.349124762	5.665639441	5.260780244	5.180758517	5.970881268	6.057170124	5.423342315	5.637775162	5.925106555	5.667303507	5.992841228	6.2990495	5.567614054
CCL23	3.317126875	3.275503009	3.306076733	3.448739282	3.347903961	3.835335529	3.44116231	3.373771577	3.445514536	3.465460329	3.351209436	3.278909475	3.221143092	3.387547049	3.347561521	3.433397894	3.494504498	3.51533649	3.173948127	3.45595333	3.401420515	3.186936409	3.264481285	3.605344759	3.478083335	3.171018652	3.2905587	3.311484617	3.166698595	3.08878908	3.418597355	3.35063298	3.215821114	3.420767221	3.171283752	3.336507897	3.297042077	3.456478444	3.016984901	3.108326651	3.247210016	3.933076838	3.133328577	3.521054484	3.137678368	3.189258295	3.124423456	4.225583023	3.207402486
CCL24	5.683574252	5.50324674	5.153698936	5.585317429	5.706761209	5.00823885	5.5468405	5.310344777	5.34815719	5.148853284	5.333796743	5.420017005	6.913685507	5.095135563	5.928169301	5.506140916	5.346108123	6.432769451	5.140981448	5.789988132	5.648672009	5.532504418	5.672813028	5.534186463	5.670997985	5.530892066	5.805782682	6.458092172	6.190358914	6.136578786	5.632242713	5.643673149	5.909298819	5.989227243	5.319118907	5.530892066	4.906801553	5.333487717	5.326870446	5.969992881	4.944749919	5.654229915	5.668727836	6.156405908	5.099605404	5.972796252	5.011194212	5.305930897	5.693628151
CCL25	5.075239727	5.727969707	4.483196351	5.631628782	8.814990873	5.020067348	5.069570151	5.187372513	5.751002025	6.241086453	8.323460378	4.876403271	5.325536116	5.68035591	5.931126807	6.47061551	5.397830178	6.759421876	5.320186496	5.469912863	5.677560255	4.935199101	5.819929785	5.960590567	5.754950451	4.838748056	6.098980908	5.161290771	7.607889223	4.497674414	5.455708437	6.488205453	5.415797845	5.71565732	5.578406201	5.23109593	6.718980046	5.469912863	4.527795829	7.624180981	7.73786634	5.709827267	8.148904372	8.915653332	6.671620552	5.339471404	5.59173633	5.835227433	5.813176785
CCL26	4.764632377	4.819347011	4.872258963	4.918685021	4.694570508	6.05083288	4.837683427	5.161229483	5.607160882	4.942887793	4.632836015	5.197114696	4.884489792	4.839684194	5.119432432	5.141606627	5.19152085	4.707656475	6.274478608	4.709133754	4.724590077	5.204803184	4.68758311	5.130806632	5.103770075	4.616954744	4.675646092	4.602699715	4.795844459	4.56543198	4.558082668	4.759995519	4.495154044	5.197312977	8.618389384	4.969295632	4.752891431	4.910530352	4.730293711	4.790322183	5.0280897	5.331211773	4.828513885	5.118754769	4.935615699	4.645829286	4.943897831	5.354675087	5.081855967
CCL28	4.316170777	7.042569651	4.79240864	6.17163109	7.419834082	4.960434719	6.468805446	4.377630241	7.497069672	7.634699219	6.938761882	4.550961242	6.008051105	5.538359073	5.693359136	7.119602412	6.343480922	7.126868597	5.944837994	6.233658678	6.079795452	5.639471536	5.934232101	7.289592758	6.316685554	6.329359828	7.052026469	5.970474437	6.843018554	8.061320764	6.791838889	6.816257995	5.098457191	6.16645488	7.034240964	7.512788041	7.683332582	6.671398212	6.025884781	7.24661384	7.337182243	7.261302114	5.826037797	7.785372275	4.705465855	5.151283841	6.601443968	5.974073703	6.6896443
CCL4	9.158690681	5.821689676	7.291592701	6.219777957	6.421767048	8.552152201	6.100822101	8.834584002	6.931771381	8.277942221	6.760739302	8.175561592	5.947361087	5.92096551	7.28907815	6.344227816	6.542222237	6.619811027	5.806150602	6.532461457	5.633489086	6.681285992	5.96019317	7.952895026	6.207250802	7.781738073	6.617081459	6.029177695	5.935074153	7.063544008	6.671244523	8.555288856	8.620482731	6.289587478	7.37074807	6.96344447	7.924022795	6.352612767	5.971603746	6.554186473	8.30112958	7.236867586	7.955635195	6.385628936	8.489895524	5.756194573	6.466244861	6.515831207	8.984936712
CCL5	8.90508923	6.268296314	7.543738526	7.32916375	7.013885547	7.475069676	8.09589693	9.102166636	8.608864609	7.302466362	8.199975247	8.979608681	6.640921485	6.823538874	8.526401006	7.329683773	8.042782197	7.539939416	5.773262075	7.762208639	5.909378285	6.821812241	7.402230891	7.212999681	7.331487559	7.24546098	8.310458378	7.464892559	7.719929651	6.706294647	8.145114676	8.831308296	6.872477722	7.678208813	6.942157003	7.876934217	7.477438219	8.037240039	5.02456668	8.014878905	7.450533167	8.12415823	8.728579388	9.434123778	9.962372115	7.332159765	6.58341573	7.93697137	7.803120501
CCL7	4.280485631	3.99750323	4.361952469	4.390072244	3.967853652	4.7148469	3.875919684	4.03216041	3.906248379	4.013249843	4.071896505	3.73277841	4.012336411	4.101259014	3.636477537	3.747362874	4.154367771	4.122176444	4.059110843	4.326423813	4.221327803	3.955948746	3.974392582	4.501506476	4.207259885	4.125689427	4.046259428	4.195959552	3.686530817	3.674516794	3.970842709	4.261012999	3.872713478	4.068716431	3.971160904	4.057389948	4.416308757	3.721744313	3.811871228	3.679451106	4.180094606	4.355500269	3.858340684	3.695500152	4.0215363	4.264722577	3.945575336	4.061432911	4.42693038
CCL8	7.328075498	4.682138432	8.336642328	6.354358801	4.821868536	6.46518808	5.271332343	6.560872536	4.914169036	5.461060139	5.714052744	6.877918796	4.739856176	5.091467202	6.053298126	5.323149873	4.895813776	4.843249076	6.368686591	5.313084483	4.734060586	4.830664496	4.935733797	7.470310128	5.30486944	7.144747459	4.990968624	4.639632259	4.895677891	6.241972004	5.491786189	6.637506745	5.893209315	5.375543964	5.804206999	5.819651549	7.061069059	5.176676214	4.802055145	4.666733605	6.559701927	6.005959976	5.287957111	4.613833375	7.21629214	4.614491982	4.929345667	5.369077872	8.118269301
CCNA2	7.858350045	5.304741098	6.845435416	5.27068765	6.631309359	5.838501567	4.826658871	6.983236516	5.405002145	6.934021143	5.024305579	6.112136756	7.123167232	3.914153541	5.848235137	6.995972484	5.223227066	6.9203619	5.922030758	5.363817101	6.149082287	6.601382319	4.014338209	6.32696128	5.251986659	7.231814729	5.338341071	6.092351884	6.18316636	6.429639613	6.369230528	7.536631709	7.520608897	6.525629464	6.373430465	5.353358107	7.482622452	5.126759964	7.144065007	5.660438061	6.883482891	5.431843119	7.601902755	6.292437529	6.950304199	4.425156799	6.677420217	5.872493827	6.253145763
CCNB1	8.835221723	5.10971538	8.191840673	5.466723678	6.647489562	5.914629735	4.27265329	8.07575547	5.059538144	7.123048141	4.794949036	6.048256234	7.009269997	3.742763439	6.187292301	7.736361712	5.746584269	7.437761838	7.018253699	5.56786042	6.503756565	6.934425104	3.964967438	6.86439911	5.546276364	7.539173124	5.089733793	6.819370062	6.849111426	7.520172153	6.996336543	8.249268064	8.052344017	6.839176835	6.579346596	5.174799162	8.0997483	5.458197228	7.369920093	5.735844378	7.607293995	5.580727638	7.965553305	6.490163948	7.211061477	4.121631715	6.946232138	6.325175162	7.544903486
CCND1	8.381078738	7.210268488	8.836067963	7.008736909	7.508220788	7.943147534	7.547154513	8.250188121	7.82263519	7.761832192	7.535682601	7.500298489	8.339807756	7.697997692	6.892273761	7.436138085	7.254813378	7.484937298	7.068358557	7.238345863	7.531673881	7.414113748	7.105125265	8.202828128	7.128261295	8.331014612	7.909023027	8.292378429	8.098027297	7.996236342	6.982913468	7.58952388	6.965170945	7.858007398	8.10042512	7.131052255	7.921166812	7.519404293	7.943800414	7.691696878	7.028739172	6.659573328	7.929279293	7.049024711	8.108523928	6.33497891	8.871620024	6.882104633	7.659860704
CCND2	7.732650834	5.770663638	5.45374902	4.681848503	6.435939766	6.866152848	5.032516035	7.131675979	5.159831959	5.882100295	5.895761638	5.726327063	7.237676506	5.126789536	6.051611103	5.595899271	5.441574752	5.448770247	4.837630388	4.995327577	5.389578764	4.946781534	5.155664701	6.59676463	4.898393624	6.906824299	5.407504809	5.188896929	5.683312257	5.383865485	5.117121652	6.506112746	5.345896527	5.434746611	5.808478306	5.054267965	7.42534371	4.840980291	5.688749987	5.359166856	6.901361826	4.974726158	4.866251269	5.668036155	5.5469121	5.088105367	5.911735431	5.117642099	4.994613697
CCNDBP1	7.698814914	7.886916105	7.454838892	7.822059001	8.050870073	7.399338169	8.684033973	7.933554944	8.71634245	8.106014259	8.532968324	8.360831114	8.71360226	8.219332261	8.333059855	8.529263357	8.440040774	8.61003633	7.550789474	7.764336501	6.881299277	7.069508354	8.751309793	8.316066275	8.712050327	8.324366113	8.822649236	8.664200639	9.066105403	8.718039843	8.936238644	8.062247248	8.575422076	8.273650909	8.14146287	8.428994126	7.358366316	8.83039294	8.191286366	8.981005424	7.704258936	8.229077539	7.508262735	8.810404317	7.835108838	6.910950908	7.660412167	8.371836409	7.889579887
CCNE1	5.360691702	5.148874019	5.235668611	5.021371477	5.397115811	5.236557651	4.769161667	5.369578338	4.97380723	5.517587027	4.650478872	5.173402697	5.275322889	4.925891143	4.5215542	4.96181281	4.771600423	4.90641504	5.407811713	5.091568803	5.170837196	5.355917863	4.541730413	5.252170717	4.96980186	5.589929278	4.583976008	4.884487836	4.866541476	5.798102476	4.704326932	5.602212722	7.030428407	4.748610177	5.340668543	5.066445299	5.802395794	4.875186969	6.465086417	4.635530906	5.683643569	5.042166066	4.888653133	5.077364868	4.832222262	5.15013904	5.23399239	5.216227204	6.669304347
CCNE2	5.687321416	4.231850597	4.77089941	4.530891772	5.205908831	5.043345785	4.401551807	5.151698181	4.556357344	5.767816363	4.086472988	4.845363778	4.988965425	4.7312065	4.332349683	5.148738111	4.550586477	4.919469409	5.607597359	4.614339973	4.866220044	5.195053453	4.451901826	4.815806838	4.486604912	6.253899201	4.772994792	5.397582684	5.089794057	5.448363387	4.731711853	5.285269462	4.904395563	4.853508487	5.341424005	4.195222266	6.015878528	4.826240405	4.624488259	4.602885206	5.331267028	4.574532094	6.078994506	4.638436738	5.650134252	4.019401359	5.283996425	4.512270783	6.560734722
CCNF	5.952845281	5.149895709	5.401422013	5.113609798	5.36158992	5.220971192	4.718935649	5.642798274	5.140281091	5.709065448	4.958303288	5.153853414	5.250660179	5.226827017	4.962979797	5.271444175	5.123607367	5.332496863	5.434208007	5.117664093	5.462631892	5.49300135	4.957317714	5.333534313	5.107140567	5.72201513	4.878357099	5.483746907	5.071051999	5.479630033	5.267436453	5.647154136	5.512420801	5.365715586	5.537711285	5.040492642	5.307558968	4.874145643	5.559719281	4.933647996	5.351269795	4.98906125	6.016983588	5.228386756	5.612423001	5.11188948	5.403802891	5.307551149	5.597791184
CCNG1	10.11163107	9.536767285	9.219597718	9.446254777	9.82448572	9.002482305	9.990437201	10.51311233	9.403634691	9.37650176	10.39695862	9.314168377	9.612430628	9.970405539	10.130802	10.35489514	10.3072621	10.26786392	8.615414587	9.343607693	9.934283357	10.02936521	10.59623682	9.57918738	9.834514299	10.08439837	10.39316634	10.03251537	10.47357982	8.8431951	10.57018104	9.928182519	10.07378016	9.806305372	9.697966511	10.07180133	9.481195672	10.28558522	10.20929896	10.47926729	9.561828106	9.603501892	10.71737325	10.54382951	10.0742509	9.427723343	8.557742002	9.719553067	9.819609672
CCNO	5.085240219	5.175759961	6.143888441	5.178549393	5.246484626	4.4327333	5.389459248	5.130603494	5.12803049	5.323523188	4.832217202	4.990752444	4.85033278	5.598004103	5.017478709	5.542928424	5.552723768	5.270489854	5.089210802	5.231780626	5.285511571	4.709751621	5.164795137	5.108937065	5.319583572	5.463028304	4.652565508	5.39946094	4.992221224	5.357207168	5.267779299	5.402850895	4.241108116	5.201062322	5.576092875	5.412143088	5.059655481	5.4819927	4.878083184	5.3599413	5.340812264	5.519218559	5.899166602	5.107859321	5.169040866	5.882032707	5.143725362	5.355613973	5.181081847
CCNYL1	5.309381374	5.757741096	5.676152053	5.434562547	5.355635858	5.905810075	5.777899163	4.384634617	5.934042925	5.753872008	5.21731833	5.616127839	6.116402021	5.643022969	5.775785993	6.661943472	5.676644999	6.451032801	6.646645795	5.305369388	5.198973335	5.748575193	5.888887282	5.795765881	5.714775554	7.082345057	6.226463617	6.343805566	6.775819668	6.683326146	6.177782826	5.289744215	7.029892968	6.149390726	5.818640116	5.515040061	6.242626231	6.135568552	6.377527175	6.794330149	6.123601802	5.676864736	6.118699992	5.971035586	6.629550707	5.337026051	5.857700496	5.299785139	6.809515588
CCR1	7.121754504	4.956687239	6.239651697	5.036597172	5.410518088	6.658788597	4.720792526	7.152348632	5.613809678	6.149792718	5.217157814	6.32775249	4.691420339	4.92977001	6.135563176	5.556394754	5.902730493	5.523115019	4.897482881	5.159554452	4.887709053	5.480773691	4.943097803	7.017972964	5.394501056	5.793164879	5.345245535	4.914280565	5.037143734	5.711160939	5.52999792	6.665786689	6.0423349	5.630677675	5.72836302	5.988216788	6.201510152	5.20289591	5.484122712	5.132282117	6.296018202	6.065484371	6.115538925	5.643606188	7.528091826	4.918201251	5.018881796	5.822938073	6.043793878
CCR10	4.45832861	4.799056086	4.465654059	5.104191343	5.07542337	4.282014795	4.649543119	4.425655899	6.039747804	4.451728826	5.881029424	4.684951981	4.4326704	4.22838935	5.443758405	4.722498278	5.519951086	5.439351373	4.590813788	5.757848662	4.553445896	4.279200441	4.364465073	4.216794239	4.772624452	4.303227642	5.259845219	4.766321744	5.256232101	4.430907077	6.242439848	4.953989162	4.551426294	5.610653643	4.399513862	6.246587567	4.168506014	5.419787503	4.47990692	4.915500789	4.055403702	5.388834463	4.125156855	5.901371483	4.539066719	4.538049019	4.135139279	5.919514418	5.100261327
CCR2	3.947454446	4.481102712	4.009288799	4.393739619	3.920040681	3.916667332	3.933248598	4.176262797	4.575454027	3.964519108	4.420935609	4.742483925	3.607378203	4.133762844	4.630692708	4.39435246	4.630167693	4.259478132	3.742323358	4.060756163	3.675828133	3.630256988	4.135064062	4.166391845	3.883163134	3.620656532	3.901577223	3.738477996	4.022576761	3.943141097	4.097132967	4.164980259	4.38698574	4.205107677	4.212146021	4.336064676	4.052849272	4.17988619	3.590963737	3.945527339	4.052647392	4.252326277	4.107402679	4.374432464	4.752781102	4.02060199	3.830342275	4.178722617	4.05788745
CCR3	4.253151357	4.190328445	3.84008021	4.2319814	4.470468045	4.080649706	4.545649	4.729303731	4.127124345	3.954709345	4.275702756	4.081030514	3.892669061	4.624897295	4.273273527	3.378183845	3.860090755	3.84571475	3.954569459	4.268005276	4.15008667	3.881198599	4.018818433	4.304264493	4.373630692	3.891184992	4.078676579	3.89142031	3.916684059	4.078421696	3.897578721	4.378698816	4.009944019	4.069027264	4.191385639	4.069027264	4.284932551	4.166676496	3.656071568	3.708484228	4.273370466	4.61429299	3.685146337	4.301687654	3.947198791	4.107461324	4.154839362	4.664493278	3.849831693
CCR5	7.610623413	6.416835627	6.873403044	7.181149003	6.957362478	7.747271983	7.398475229	7.474470552	7.504805986	7.506991624	7.400101889	8.434485733	6.635429406	7.376864771	7.319404511	6.959455426	7.307624131	6.628490445	6.953463096	7.479291258	6.611373268	6.589879905	6.873340137	7.656409675	7.20819815	6.753833781	7.270658961	6.672019103	6.735277155	6.717120903	7.060167726	7.928824401	7.052154285	7.122052645	6.931653089	7.481857637	7.491326819	7.429924801	6.348155428	6.95868895	7.586316062	7.754982424	7.764970977	7.525761193	9.420858435	6.855881594	6.93055175	7.526401374	6.987112627
[truncated: 4,445 more rows]
[truncated: 20 more columns]
