# Supplementary material for: Identification of the hub genes in gastric cancer through weighted gene co-expression network analysis
Source: PeerJ. 2021 Mar 5;9:e10682. doi: 10.7717/peerj.10682 (PMC7938783; doi:10.7717/peerj.10682)
Supplement: File S3 — Dataset of GSE54129 used for validation. [file peerj-09-10682-s016.txt]

genesymbol	GSM1308413_US.1047659.CEL.gz	GSM1308414_US.1048231_2.CEL.gz	GSM1308415_US.1048232.CEL.gz	GSM1308416_US.1048233.CEL.gz	GSM1308417_US.1048234.CEL.gz	GSM1308418_US.1048235.CEL.gz	GSM1308419_US.1048236.CEL.gz	GSM1308420_US.1048237.CEL.gz	GSM1308421_US.1048238.CEL.gz	GSM1308422_US.1048241.CEL.gz	GSM1308423_US.1048242.CEL.gz	GSM1308424_US.1048243.CEL.gz	GSM1308425_US.1048244.CEL.gz	GSM1308426_US.1048246.CEL.gz	GSM1308427_US.1048247.CEL.gz	GSM1308428_US.1048253.CEL.gz	GSM1308429_US.1048254.CEL.gz	GSM1308430_US.1048255.CEL.gz	GSM1308431_US.1048256.CEL.gz	GSM1308432_US.1048258.CEL.gz	GSM1308433_US.1048259.CEL.gz	GSM1308434_US.1048260.CEL.gz	GSM1308435_US.1048264.CEL.gz	GSM1308436_US.1048269.CEL.gz	GSM1308437_US.1048270.CEL.gz	GSM1308438_US.1048271.CEL.gz	GSM1308439_US.1048276.CEL.gz	GSM1308440_US.1048277.CEL.gz	GSM1308441_US.1048279.CEL.gz	GSM1308442_US.1048281.CEL.gz	GSM1308443_US.1048283.CEL.gz	GSM1308444_US.1048285.CEL.gz	GSM1308445_US.1048286.CEL.gz	GSM1308446_US.1048290.CEL.gz	GSM1308447_US.1048295.CEL.gz	GSM1308448_US.1048298.CEL.gz	GSM1308449_US.1048306.CEL.gz	GSM1308450_US.1048317.CEL.gz	GSM1308451_US.1048319.CEL.gz	GSM1308452_US.1048320.CEL.gz	GSM1308453_US.1048323.CEL.gz	GSM1308454_US.1048325.CEL.gz	GSM1308455_US.1048326.CEL.gz	GSM1308456_US.1048328.CEL.gz	GSM1308457_US.1048330.CEL.gz	GSM1308458_US.1136975.CEL.gz	GSM1308459_US.1136980.CEL.gz	GSM1308460_US.1136981.CEL.gz	GSM1308461_US.1136983.CEL.gz
A1BG	4.74765	5.092668	4.984318	4.930806	4.986259	4.842965	4.770986	5.038265	5.166054	4.70124	5.07769	5.27083	6.240911	4.844612	4.860241	5.482742	4.91903	5.356991	4.869389	4.888175	4.872254	5.129827	4.881658	4.858714	4.927405	4.697678	5.37935	5.162149	4.921917	4.957007	5.022568	4.655593	4.694543	4.831302	5.007183	5.369466	4.538112	4.998117	5.107366	4.664509	4.944329	4.96964	4.848179	5.245239	4.689147	5.282571	4.965174	4.861242	4.719227
A2M	7.602711413	8.048356963	7.629331208	7.068553048	7.896658877	7.554518935	7.991847217	7.834132785	7.201990746	7.125293922	8.226241671	7.735056332	7.285765072	7.867237213	7.682536062	8.21986813	7.739318084	7.732409554	7.00832658	8.07127582	8.064289231	7.495985035	7.036412233	7.860917492	7.526303932	7.686027005	7.396237953	7.590436068	7.660270711	7.794030466	7.879928305	7.894406079	7.887896431	8.132891964	7.891918311	8.228142481	6.788020378	7.794903259	7.775227505	7.940945591	8.031265499	7.531137305	7.654817653	7.52671731	7.352415439	7.814216759	7.617568907	7.612374306	7.907367847
A2MP1	3.635042	4.192759	3.910038	4.124623	3.703366	4.145386	3.683847	3.634824	4.195494	3.774777	3.815161	3.40378	3.705273	3.79348	3.925684	4.360806	3.704233	3.749853	3.9651	4.509374	3.681572	3.840886	3.421841	3.948932	3.643704	4.160899	4.083068	4.38038	4.188407	3.511073	3.918605	3.743519	3.871281	4.094114	3.942993	4.153909	3.871564	3.493068	3.87603	3.789196	3.75456	3.405324	3.766004	4.401858	3.997958	3.544459	3.950333	3.518047	3.698898
NAT1	6.752342	6.571116	8.631843	7.78391	7.664987	7.825751	7.216637	7.688528	9.003708	8.904614	7.183517	7.039336	7.072061	7.121483	7.073827	4.702875	7.878003	6.821935	7.049468	6.515759	7.204344	7.824743	7.488087	6.807701	8.167529	6.517789	8.081602	8.078635	8.573787	8.201527	7.28085	7.396679	7.02434	7.010546	8.929839	6.849785	6.835497	9.113726	7.036822	6.604621	7.753707	7.695625	7.678147	9.641729	9.954515	6.439069	8.446871	8.200912	8.074525
NAT2	4.197872	4.875743	7.884073	4.467694	5.052181	4.425473	4.778417	5.47833	7.912575	6.853437	4.595777	4.753985	4.530843	5.12165	4.277867	5.176096	6.243465	4.058438	4.836825	4.695773	4.796855	4.268033	4.071085	4.421494	4.081844	5.123753	5.978213	6.66655	4.494629	5.164327	5.139496	4.992794	4.447534	4.708835	7.160052	4.420899	4.810401	6.150669	4.186974	4.618256	7.170568	3.971052	4.191106	5.866407	4.683043	4.686551	5.748609	4.704114	5.143261
SERPINA3	8.53326	8.685333	6.437501	10.76625	8.73388	9.182851	8.008292	9.375041	11.17306	10.20143	8.748562	8.102751	11.6456	12.03042	11.30616	9.250406	10.12348	10.64252	7.132915	9.673184	7.325778	10.38241	8.387038	8.541181	9.02659	8.255834	8.17275	10.54203	10.26331	10.0226	7.494978	7.46811	8.752622	10.01832	7.909811	8.930258	7.170505	9.104772	9.148075	7.98513	8.814081	9.488817	11.81884	9.910133	6.731152	10.12162	9.054472	9.162333	11.52596
AADAC	4.663019	5.278249	7.47759	4.405077	5.949846	9.423286	4.93895	5.703551	9.408913	10.11189	5.408092	5.403888	8.854294	6.147859	4.92522	6.598946	7.34777	4.117143	6.558723	3.422276	8.024726	9.943523	5.815107	7.39379	4.257951	5.322278	8.606646	9.927247	8.702319	8.728152	10.57515	8.321963	8.405011	6.745683	10.25601	5.989034	4.637573	8.493909	6.665575	5.606987	7.642825	8.280263	7.646911	10.2808	6.949396	8.710756	7.583047	4.962909	7.298423
AAMP	7.935779	7.881491	7.976218	8.377956	7.965628	8.067765	8.162419	8.332883	8.261195	8.342611	8.040221	8.084927	8.310159	8.078811	7.917556	8.321298	8.188239	8.040042	8.937994	7.881037	8.023966	7.994378	8.633055	7.926344	7.953627	7.977075	8.081755	7.818311	7.900122	8.182793	7.767355	8.043644	7.799433	7.798634	8.108218	7.834989	8.234369	8.363369	8.175936	7.65778	7.92694	8.094036	8.064845	7.893451	8.308098	7.821858	7.789756	7.580221	7.887115
AANAT	3.310423	3.404363	3.497319	3.095203	3.031842	3.251407	3.07334	3.064668	3.21223	3.213492	2.948913	3.16162	2.997844	3.507479	3.113325	3.134232	2.937821	3.228909	3.112869	2.883592	3.257744	3.302588	3.158156	3.250451	3.16162	3.15566	3.169702	2.930118	3.16162	2.933303	3.085648	3.251746	3.317306	3.091161	3.358108	3.575674	3.409653	3.172761	3.075505	3.227516	3.483512	3.194495	3.125897	3.334112	2.972648	3.198645	3.154329	2.996821	2.933525
AARS	8.967454	9.439532	9.036397	9.016362	9.176656	9.349343	9.048215	9.507185	8.916361	9.298145	9.171616	9.154408	9.010879	9.487099	8.928982	9.638416	9.426095	9.385039	9.096042	9.126408	9.407	9.161639	9.464624	9.096936	9.056628	9.710735	9.173969	9.251993	9.245837	9.024234	9.085905	9.221511	8.947078	9.075592	9.046465	9.076763	8.1781	8.831716	9.107677	9.117312	9.373637	9.166785	9.359677	8.950379	8.415889	9.197216	9.224927	9.038301	9.259732
ABAT	5.222456333	5.146433333	5.85454	4.620376	4.933458	5.920115333	5.883862333	5.426790333	5.607487	6.198576667	5.642629667	5.07069	6.578330667	4.871189333	6.615246	4.098101667	6.127096667	5.129470667	6.597781667	5.207196	6.377353	5.096156667	5.082792	5.643379667	4.272800667	5.120571333	6.042808667	5.927839	6.422929	5.950007333	6.680518333	5.750571333	5.191065667	5.132824333	6.513787333	5.053398	6.122923	6.311398667	4.952492667	4.612863	5.56226	6.300245	5.812289667	5.736188	5.371990333	4.640332	5.92995	5.537481	5.577461667
ABCA1	5.9283535	6.1722255	5.05299975	5.289376	5.78480225	5.75861575	5.5117205	5.377044	5.751786	5.2541	5.80365575	6.004605	6.488922	5.6900975	5.9061515	5.15376875	5.6663865	5.748371	5.44897975	6.01763775	4.813632	5.7962055	5.4547955	5.65842875	5.40358775	5.68955975	5.537917	5.22416825	5.7451815	5.67506525	5.95464875	5.64883375	5.98865375	5.999901	5.404939	5.77618375	4.5265865	5.16791875	5.695678	5.88245425	5.7393755	5.652383	5.601003	5.3654725	5.5843655	5.8873735	5.428157	5.9532695	5.688714
ABCA2	5.201390667	5.343594333	4.796939667	5.559191333	5.054263	4.945987	5.255400667	5.371647333	5.072068	4.964685	5.000012667	5.195704333	5.279933	5.556535667	5.080772667	5.649304333	4.817241	5.078958	5.210302667	5.201923667	5.494803	5.011778333	5.601424667	5.251189667	5.458324667	5.021456667	5.365392333	4.925725	5.323094667	4.925296	5.147869333	5.143481	5.128554667	4.916539667	5.117245333	5.199956	5.436445667	5.186463333	5.256048333	5.166851667	5.073369667	4.870542333	5.175726667	4.655617333	4.758580667	5.190937667	4.846919	4.809451667	4.910557667
ABCA3	6.513615	6.015013	5.760262	6.746747	6.5447	6.09913	6.602577	6.544472	5.974969	5.967484	6.478321	6.383356	6.597631	6.503954	6.597995	7.71858	6.428964	6.618942	6.317195	6.865015	7.202684	5.761243	6.023197	6.558651	5.933541	6.322214	6.447577	6.270413	5.950592	6.319926	5.860348	6.80071	6.041516	6.634524	5.695586	6.223009	6.859112	6.218235	6.381163	6.710808	6.694289	6.45663	6.22169	6.081745	5.696583	6.529616	6.325108	6.010824	6.317836
ABCB7	7.652724	7.982916	8.513569	7.778493	7.448768	7.600783	7.741588	7.349814	8.41277	7.844067	7.949152	7.968729	7.40159	7.261449	7.151622	6.067993	7.715499	7.84286	7.613448	7.528708	7.646712	7.773242	8.361905	7.408625	7.773242	7.832865	7.797386	7.450518	7.514633	7.895396	8.152665	7.57003	7.683169	7.611027	7.81326	7.514549	7.407523	7.827521	7.701376	7.767283	7.775938	7.816965	7.926692	7.300859	7.938387	7.667435	7.841677	7.734456	7.503823
ABCF1	7.688202	8.002525	8.212655	8.513901	8.23925	8.182468	8.126264	8.366501	8.415538	8.41839	8.151986	8.033798	8.27815	7.842982	8.862336	8.760046	8.53976	8.487254	9.208519	8.079373	8.566733	8.32018	9.143914	8.079003	8.341482	8.075158	8.277005	8.224524	8.193696	8.273573	8.315899	8.144652	8.347317	8.186757	8.152613	7.941167	9.646225	8.359254	8.540977	8.295095	8.119987	8.201854	8.736528	8.004274	8.724943	7.795295	8.281162	7.817967	7.941615
ABCA4	4.6551555	3.674413	3.665741	3.739893	3.6687865	3.5640485	3.6713285	3.751131	3.606966	3.719467	3.5496765	4.32051	3.2387	3.6641985	3.4817525	3.84157	3.4403665	3.68572	3.6475745	3.8682425	3.787023	3.8190505	3.5675955	3.5864365	3.6451255	3.502735	3.4965445	4.207957	3.615959	3.4489805	3.6317525	3.7145235	3.702556	3.6709025	3.991007	3.878907	3.9262515	3.3330745	3.2976035	3.55902	3.6037135	3.551937	3.4958015	3.5708535	3.6389	3.6243	3.7019315	3.411161	3.5874575
ABL1	7.969875	8.77364	8.030857	8.352952	8.540609	8.161746	8.467914	9.219014	8.068574	7.923935	8.809957	8.4222	8.086584	8.534609	7.753296	9.712711	8.692439	8.589285	7.865408	9.044392	8.200966	8.088031	8.146848	8.689498	8.130944	8.918232	7.867865	8.016042	8.017184	8.269685	8.409103	8.212675	8.418796	9.23731	7.972911	8.75041	7.035707	8.131087	8.242497	8.850227	8.963915	8.420496	8.327108	7.46546	8.367888	8.195004	7.569912	7.931877	8.014708
AOC1	9.201507	7.023732	10.83818	7.61676	8.302432	6.822371	9.963203	8.973265	9.339154	9.459243	6.963647	8.478292	8.809243	8.946596	8.362044	9.419246	7.898199	8.549784	10.21657	3.329405	5.583145	3.877741	9.437921	4.685043	4.367566	8.574989	9.173089	8.302491	7.941093	8.729804	8.027591	7.910561	6.197102	6.831396	10.69638	6.429195	9.215023	9.735124	7.66266	8.306053	8.47002	8.036611	8.794606	10.20134	10.21443	8.292749	9.317654	8.112694	9.777518
ABL2	5.984728333	6.595824667	5.951097667	6.648515667	6.235170667	6.312639	6.152435333	5.535726667	5.898439	5.641024333	6.538670667	6.518984333	6.614362333	6.316173667	6.443067667	6.114565333	6.316536667	6.247473333	6.008600667	7.411261333	5.965287333	6.295564333	6.279293667	5.969140333	7.000079667	6.413766	6.194145	5.846005	6.365772	6.040583333	6.196921	5.917291333	6.897233333	6.968935333	6.295370333	7.049550333	5.920569333	5.954508333	6.696870667	6.111075667	6.105647	6.002824	6.348808667	5.515032333	5.965387333	6.015982333	6.192397333	6.406475667	6.389562
ABO	5.5657075	5.3079885	5.271359	5.104897	4.818916	4.920633	4.8081685	5.2183565	5.2818595	5.728541	4.7790155	4.8108205	5.0123265	5.0199445	4.977817	5.431514	4.8925305	4.91021	5.2008405	4.875807	4.84275	5.5246755	4.997233	4.8598165	4.784138	5.433099	5.1412905	5.386954	4.783599	5.21213	5.130529	5.123185	5.0760355	4.815511	4.981757	5.101147	5.7510855	5.2049715	4.7019405	5.240618	5.2299025	5.420036	5.3060845	5.4665475	5.045668	5.0728925	5.4210805	5.18135	4.8608205
ABR	7.409525	6.6681835	7.702621	6.9660645	7.406808	6.676459	7.2486185	7.88891	7.409527	7.3569025	7.190098	7.1816295	6.659157	6.6077515	7.093457	7.9221115	7.1203365	7.2613405	7.372636	6.929933	7.3374435	7.507986	7.7812825	7.0132395	7.109184	7.360253	6.7993745	6.6504795	7.191215	7.361764	7.3129335	7.169892	6.9824655	6.9191655	7.497904	6.86095	7.4600605	7.181751	7.0254125	7.2271625	7.35679	6.7240505	7.112391	7.1739825	6.587164	7.141861	6.8244935	7.0437335	7.2542095
ACAA1	7.9200975	8.1033805	8.6130955	8.1633035	8.1291265	8.3574385	8.071912	8.707357	8.505532	8.745342	8.091838	8.018815	8.8862815	7.9118935	8.2354245	8.392414	8.160162	8.3272545	9.234694	8.0046975	8.2062195	8.170118	7.8061925	7.968199	8.6290115	8.080362	8.530869	8.736039	8.166468	8.607546	7.978022	8.3343765	8.2017065	8.0265915	8.754068	8.123775	9.242122	8.819139	8.345326	7.895867	8.077813	8.3591115	8.104606	8.8638425	7.9582555	8.063591	8.7243115	7.8276465	8.4547655
ACACA	6.626777	6.1326275	6.5346065	6.711229	6.43142	6.2875235	6.615391	6.248048	6.7922795	6.405476	6.1210965	6.180479	7.0091655	6.3674855	7.019754	6.4713405	6.490401	6.4708675	7.3648915	6.2938925	6.2011885	6.041918	6.938382	5.922122	6.6041015	6.350397	6.328277	6.6786475	5.925765	6.26194	6.340483	6.5505945	6.2495345	6.4136945	6.108082	5.938143	6.9623165	6.3720935	6.403273	6.5078735	6.41889	6.2222865	6.720654	6.5593005	7.010449	5.912497	6.2753745	6.365486	6.27132
ACACB	5.99184514	6.186353649	6.299777724	5.584962639	6.016460049	6.129024924	6.385609139	6.319118882	5.89091796	6.011635536	6.349687229	6.313964553	5.976503255	6.205348841	5.84641869	7.224601734	6.536929825	6.168764943	5.7288892	7.048598548	6.411645776	5.233676225	5.456274822	6.587059708	5.939848602	6.550351718	6.267042104	6.524543604	6.189181662	5.806607689	6.367684294	6.257315236	6.367317142	6.293407713	5.709239436	7.959162257	5.083508438	6.217922846	6.577186151	6.829875008	6.697405682	6.166404505	6.195477925	5.902180117	5.600269814	6.028017635	5.787652519	5.719790663	5.815389045
ACADL	2.937407	3.411394	2.8370435	2.723102	2.8793395	3.679336	2.9606865	2.9948485	3.3286255	3.5333615	3.061458	2.8757565	2.7395765	2.888364	2.810197	2.863758	2.6293565	2.861093	2.7728135	4.0037065	3.594154	2.557914	2.9946965	4.015958	2.7226515	3.04062	3.9583605	3.7803295	2.9527245	3.008381	3.1963915	3.314514	2.8616345	3.409735	2.737049	3.4543085	2.742774	2.9496295	3.2214095	3.0865115	2.791318	3.199176	3.7295715	2.988406	2.930854	2.8687525	2.8271755	2.7030465	3.107078
ACADM	9.039086	8.115489	8.275363	8.550452	8.116976	8.603462	8.333491	7.845065	8.397715	8.512991	8.329921	8.561819	8.619406	8.700881	7.914215	6.423295	8.984967	8.447151	8.200298	8.426153	9.196357	7.604899	7.564575	8.633734	8.333791	8.190475	8.946402	8.343004	8.052951	8.545438	8.49232	8.133557	8.709435	8.333359	8.646392	8.514361	7.065256	8.906755	8.035295	8.824424	8.478294	8.864705	8.344815	7.936097	8.255037	8.152228	8.739414	8.149426	8.475076
ACADS	6.106969	6.47968	7.702679	6.147387	5.776257	6.447459	6.304844	6.521803	6.78172	6.867911	5.696142	5.515632	6.509921	6.210785	6.425583	7.131161	6.234277	6.399377	7.028733	6.119781	6.835555	6.534935	6.354338	6.000963	6.533063	5.891878	6.819557	6.812219	5.891448	6.320253	6.326121	6.545953	5.765311	6.100953	6.50348	6.076053	6.225973	6.61049	5.98954	6.270026	6.551529	6.310153	6.384335	6.898383	6.022214	5.571848	5.936257	5.724535	5.937313
ACADSB	5.1866505	4.9888915	5.6717635	4.9182525	4.7201515	5.5449315	4.5428675	4.3573425	5.7493965	4.962709	5.2870755	4.693673	5.813805	5.1362695	4.849944	4.148855	5.523916	4.9579855	4.36052	5.3167375	5.608937	4.6299585	4.2094925	5.2161975	4.8758225	4.6269595	5.895196	5.089153	4.8647995	5.054578	5.272493	5.1499345	5.189533	4.922568	4.63359	4.8079255	4.404626	5.3388515	4.7794355	5.2245995	5.382041	5.2186265	4.9666585	4.52987	5.853873	5.7005215	5.0257375	4.8752485	4.954572
ACADVL	9.625511	10.07281	10.59573	9.682457	10.33185	10.25344	10.19142	10.33218	10.52636	10.72455	10.04303	9.869248	10.08273	10.11612	9.931568	10.49422	9.910548	9.71774	10.3834	10.26308	11.48249	10.16399	10.47776	9.834454	10.49814	10.01233	10.57546	10.64612	10.39355	10.6258	10.02271	10.47629	10.01223	9.993907	10.8567	10.3216	10.37311	10.50391	10.22614	10.24597	10.42614	10.16344	10.35074	10.63678	9.599841	9.85293	10.28338	9.809548	10.24173
ACAT1	4.810003391	5.042517824	4.875566793	5.190043488	4.977886681	5.328749684	5.061950821	4.824531758	5.065623846	5.078320366	4.906483472	4.919418973	5.105857624	5.087835941	4.950409911	4.579117011	5.252348435	5.128994329	4.885790178	5.183310889	5.218678565	4.915661256	4.852212164	5.007971474	4.992465282	5.028568393	5.307910742	5.328056459	4.792588529	4.932107024	5.15817363	5.32675807	5.122376452	5.048835665	4.602105957	5.055020613	4.609783456	5.255428051	4.89214338	5.166304982	5.172123277	5.188840365	5.178349781	5.000866712	5.086155313	5.1182539	5.078299921	5.052485843	4.809089611
ACAT2	7.228686	6.619955	7.284787	7.38801	7.70283	7.017572	7.744422	7.891205	7.188665	7.983817	7.284469	7.170653	8.159598	7.532471	7.249548	6.732143	7.878314	8.719518	8.297722	7.217424	7.388492	7.141895	8.519924	6.89315	7.144652	6.914548	6.671365	6.887084	6.924056	7.057754	6.843834	7.549678	7.246759	6.902757	7.358777	6.934013	8.125999	8.134737	7.174954	6.787267	7.064889	7.387822	7.569578	7.247601	7.892541	6.697832	7.967913	7.687336	7.599396
ASIC2	3.489549	3.818397	4.087909	3.49272	3.680311	3.9835	3.845631	3.765457	3.804718	3.800837	3.631816	3.871523	3.544214	3.682798	3.872009	4.613115	3.485479	4.21558	3.745685	4.06729	3.795312	3.593879	3.907968	3.695188	3.934615	3.829109	4.01443	4.279766	3.747906	3.587391	3.713153	4.069545	3.84526	3.808928	4.135068	3.841593	4.370796	3.745685	3.661327	3.704049	3.712162	3.556	3.81604	4.002125	3.68379	3.579364	3.777871	3.684855	3.537784
ASIC1	4.347266	4.7647615	4.530536	4.2939515	4.621705	4.279786	4.708627	5.083127	4.5005465	4.4501185	4.3435455	4.445478	4.363863	4.3169835	4.711941	5.840051	4.3262175	4.5317895	5.2465155	4.7107905	4.305333	4.4699475	4.46465	4.3722095	4.3022475	4.664611	4.5388735	4.48598	4.3232415	4.3673475	4.220622	4.909002	4.655554	4.480204	4.511399	4.592416	4.224865	4.482007	4.400233	5.000101	4.852724	4.616609	4.368596	4.5603605	4.4474665	4.7118915	4.164307	4.0560625	4.1986345
ACHE	4.293137667	4.390532667	4.775352	4.392966333	5.429613333	4.793499333	4.692905667	5.210483667	4.620256667	4.607827333	4.230316	4.826910667	4.169997	4.420612667	5.009815333	5.596002	5.243001667	4.890586667	5.105823	4.823861667	4.914067	4.347662667	5.299867333	4.297177	4.171306667	4.288775667	4.614068	4.940336333	4.903541667	4.411675333	4.255792333	5.086028333	4.355303667	4.254376667	5.439797333	4.234737	5.278478667	5.047704333	4.209645	4.160291	4.432348667	4.357453	4.327365667	4.980807333	4.386923	4.603252333	4.609602	4.832096667	4.320933667
ACLY	8.24326	8.016927333	8.460580333	8.356654333	8.272439333	8.100533667	8.042014	8.565964667	8.058354	8.346175333	7.994372667	8.368712	8.628669667	7.941437333	8.413349667	8.308262667	8.518020333	8.109864	8.940837	8.198145	8.103192	8.077892667	8.540128333	7.773026	8.419987667	8.587261	7.784384333	8.303372333	8.192155667	8.277743	8.079710667	7.841572	8.202025	8.141474333	8.117974333	8.311826333	9.746735	8.502053	8.36889	7.896552	8.048677	8.101145333	8.579806	8.050518	8.512384667	7.996724667	7.875900667	8.601235	8.146499333
ACO1	5.5569335	5.8108615	5.7267825	5.65366	5.415311	6.0974445	6.0475625	5.5940315	6.2781865	5.870454	5.608878	5.617313	5.9576985	5.681419	5.7192725	5.516047	5.591627	5.8980675	5.8976395	5.8634275	5.932293	5.2188955	5.5301775	5.8870565	5.190794	5.673785	5.756832	6.209487	5.485449	5.70304	5.772703	5.735873	5.702969	5.9416575	5.8517365	6.0105395	5.671641	5.759254	5.5853185	5.6827985	5.760847	6.2352655	5.89267	5.6225565	6.1865695	5.5317385	5.740471	5.7784465	5.6064705
ACR	4.367812	4.764893	4.51318	4.501224	4.567625	4.357263	4.30526	4.566828	4.366123	4.306313	4.497029	4.388251	4.235949	4.463218	4.60216	6.719409	3.949503	4.467282	4.874174	4.435362	4.63657	4.431695	4.462921	4.532307	4.435619	4.855574	4.841866	4.947214	4.382856	4.290271	4.578635	5.021189	4.409254	4.628327	4.844563	4.637573	4.91533	4.157584	4.253841	4.443484	4.472482	4.339993	4.4234	4.783813	4.567329	4.502695	4.553988	4.207259	4.339389
ACO2	7.0274505	6.653772	7.4467465	6.751715	6.9744475	7.3425715	6.9894425	7.1983915	7.0466735	6.9422765	6.595072	6.742594	6.583368	7.163177	6.8321975	7.800729	6.9820215	6.8322745	7.2236985	6.9253995	7.199058	7.4160405	6.8351005	7.1428415	6.820074	6.853743	7.2713135	7.683356	6.8413685	6.849512	7.1478075	7.2425675	6.761763	6.7846735	7.4614685	6.617495	7.0705395	6.967382	6.5651325	7.156806	6.9251865	6.851255	6.8999085	7.356995	7.2722135	6.586727	7.0357195	6.690685	6.8190325
ACOX1	5.5615726	5.3479386	5.8479652	5.4182654	5.7499518	5.9686514	5.6780762	5.3010606	5.9822532	6.2863754	5.3719354	5.304426	6.017502	6.0539412	6.0183004	4.6931202	5.8606334	5.6580966	6.3841988	5.4530984	5.7154328	5.3870978	5.9242356	5.5929102	5.5455354	5.4317724	6.062469	6.1461006	5.767535	6.0584394	5.8497512	6.00801	5.7705756	5.4515116	6.2848326	5.3457086	6.3309488	5.8932462	5.5934354	5.5157138	5.5792366	5.9370078	6.0805328	6.1858522	6.2270094	5.6168492	6.0110456	5.6263268	6.0165552
ACP1	7.074994835	7.085340877	7.275898637	7.672043253	7.063575469	6.8876539	7.036489255	6.898591801	7.162026426	7.293345261	7.062072214	7.033337324	7.47878188	7.213061781	7.113722138	5.387260596	7.119074533	7.091479778	7.187024013	6.435512508	7.254973097	6.894556463	6.961074121	6.765228838	7.163823765	6.984429591	7.063412076	6.902790897	6.93939692	7.251948149	7.10189806	7.031948972	7.003691149	6.713448637	7.11379963	6.70177983	7.474863238	7.767705536	6.589666922	6.778666096	7.003444115	7.020135607	7.049599911	7.128998184	7.470298864	7.050225783	7.40291851	7.340496208	7.217122607
ACP2	7.423076	8.191493	8.127698	8.535311	7.758677	8.145509	8.21154	8.79096	8.067482	7.795515	7.502012	7.86377	8.668994	8.073977	8.024066	8.509461	8.00514	8.846995	8.245115	8.024615	7.685796	8.50809	8.209745	7.831178	8.29574	8.277674	7.995425	8.126541	8.100138	7.903505	7.93571	7.692185	8.039144	7.804969	8.493502	7.938705	7.171297	8.008237	8.884412	7.762647	7.736605	7.65561	7.977801	7.680423	8.028732	8.075766	8.430756	8.038644	8.263875
ACP5	7.551816	8.800695	7.749007	8.865293	7.971906	7.699453	8.313131	8.977298	8.747772	8.223488	7.764588	8.229295	7.877611	7.926178	8.439995	7.798858	7.568585	9.795227	9.404208	6.861426	6.411178	9.75879	8.085166	7.454072	7.857316	7.73278	8.074189	7.559221	8.345402	8.085369	8.964316	7.419143	8.560205	7.167759	9.204047	7.188309	7.470069	7.714888	7.517137	7.38932	7.140346	7.321167	7.497883	8.66467	7.456441	8.616879	8.90783	8.379776	8.713228
ACPP	3.701380333	3.664051667	4.037503667	3.621398667	3.474089	3.83617	4.332515667	3.644052667	3.923664333	4.267169667	3.407161667	3.797557	3.862497	3.421693	3.974086333	3.411235667	3.583066	3.795531333	4.318849333	3.604816333	3.392299	3.962135333	3.976453	3.581177667	3.345202667	3.684236667	3.832097667	4.353426	3.541296	4.112628	3.751489667	3.778083667	3.602816	3.463080667	4.421949	3.370841667	3.596612333	4.642846667	3.557743667	3.519242667	3.451898667	3.725537	3.955168667	4.763848333	3.664395333	3.77434	4.203835	3.628272667	4.513154
ACRV1	3.790475833	3.860281833	3.916606833	3.531488	3.803558	3.974411833	3.749094	3.728409833	3.834190833	3.766354333	3.610195167	3.6469425	3.759832	3.667214667	3.6856625	4.266872333	3.412968	3.834555333	3.927701667	3.8050805	3.798174167	3.791780667	3.807030667	3.707961	3.694628167	3.927221833	3.844836	3.902520833	3.937928833	3.525282	3.734818	3.722591833	3.595077667	3.662871167	3.846996833	3.7164185	3.9230385	3.598087667	3.536121333	3.699178667	3.533803667	3.6339045	3.673193	4.168143167	3.909328	3.655488333	3.729959833	3.60579	3.443739
ACTA1	3.735341	3.720019	3.559801	3.506093	3.379277	3.831555	3.328652	3.686272	3.355598	3.410699	3.217748	3.339313	3.093692	3.654324	3.837769	4.578053	3.396525	3.539935	3.696351	3.947393	3.883068	3.415509	3.213823	3.421722	3.50348	4.515171	3.622608	4.598432	3.523664	3.330892	3.711712	3.713046	5.260566	3.549507	3.919811	3.625209	3.273106	3.598963	3.242327	4.894155	3.576997	3.812247	3.465836	3.639663	4.020521	3.35465	3.331092	3.3708	3.730723
ACTA2	7.607174333	8.536734333	6.515812	6.907782667	7.819271667	6.854778667	8.297111333	8.074180667	6.507345667	6.746349333	8.400417	7.750316	6.807021667	7.791090333	7.639570667	8.401076667	8.027840333	7.980333333	6.106328	8.544039667	6.482993	6.586812	6.156704667	8.147827333	7.228613667	8.453114	6.505183	6.983280333	7.600856	7.130017	7.810503333	7.553132667	8.078574667	8.408476667	6.67349	8.146195	5.445979	7.506576667	7.860556	8.855560333	8.410679667	7.841841667	7.506309	6.392386667	6.291329	7.917328	6.441041333	7.717710667	7.201525333
ACTB	13.36553167	13.687705	13.471595	13.638895	13.45624333	13.277665	13.60698167	13.65924833	13.27382667	13.18843833	13.46474	13.32304667	13.298605	13.56663167	13.57365167	13.77460167	13.55122667	13.47000333	13.27909667	13.82671167	13.41124667	13.38833833	13.57456333	13.4073	13.42562667	13.67187333	12.864835	13.29970167	13.46291167	13.28460167	13.3223	13.28523167	13.529195	13.53979667	13.346115	13.35895167	13.110825	13.30093167	13.35928	13.60684167	13.45646333	13.29973	13.49519333	13.25298167	13.0249	13.43433167	13.166375	13.47571833	13.29141167
ACTC1	6.829447	8.437592	5.72692	6.319785	8.485188	7.880674	8.407399	8.452596	6.671785	6.075898	8.895345	7.309647	6.17143	7.465326	6.472489	10.09963	8.372346	6.993485	5.894632	8.759719	5.848773	5.856058	7.311193	8.66221	7.386137	5.930956	6.02872	6.730131	7.710488	7.083961	8.45969	9.084209	7.256956	8.317559	5.814008	7.201672	5.905669	6.993485	7.395032	7.723151	8.674597	8.187349	7.051113	6.32468	7.131377	6.589151	6.482762	6.604489	6.450518
ACTG2	8.705609	8.852087	6.758196	7.9713425	8.8817135	8.1344285	9.368143	9.248726	7.6457595	7.488341	9.0039755	8.187075	7.737366	8.716019	8.763991	9.531016	8.893461	9.293527	6.550889	9.616571	7.2815535	6.931884	6.561262	9.0148285	8.216423	9.072365	7.105777	8.3923915	8.0137895	8.2407015	8.567443	8.8869065	8.993858	9.17706	7.2291465	8.668098	5.4680955	8.0541395	8.0861375	9.639557	9.1148395	9.1195535	8.4331255	7.6229235	7.6631815	8.8595125	7.3300975	8.673412	7.7355365
ACTN4	9.685203	9.701479	10.09193	10.252	9.953291	9.480214	10.03743	10.20769	9.616958	10.5042	9.66532	9.920795	10.22759	9.800222	9.990522	9.569914	10.10886	9.355186	10.19926	9.480089	9.084341	9.583588	10.68149	9.633027	10.07881	10.11586	9.113041	9.977806	9.461209	9.844453	9.945943	9.872307	9.594587	9.355391	10.1035	9.532122	10.27014	10.1755	9.903488	9.932226	9.625314	9.799258	9.920211	9.983071	10.03406	9.416883	9.7966	9.362871	9.928592
ACTL6A	7.713811	7.307676	8.060413	8.138813	7.905146	7.564509	7.620004	7.857904	7.633682	8.226078	7.370304	7.596364	8.1887	7.996867	7.602826	5.504257	8.183618	8.067905	8.701025	6.928247	7.471451	7.506081	8.374302	7.241358	8.01717	7.902643	7.703423	7.288698	8.396373	7.924804	8.118483	7.860431	7.915109	7.332935	7.999791	7.217891	8.206199	8.006424	7.457828	7.301232	7.43559	7.640659	8.388145	7.580558	7.902985	7.745307	9.110715	8.383011	7.873097
ACTN1	9.06301375	9.632239	8.3740315	9.46157775	9.1760735	8.54698475	9.65496525	9.736195	8.159893	7.9103575	9.400089	9.11335075	8.605899	9.31153975	9.4021925	9.99075675	9.14286275	9.41501	8.2391585	10.04951375	8.06072975	8.27561575	8.485036	9.28912425	9.05527525	9.40408	7.9739705	8.609777	8.82101775	8.2885515	9.14401925	9.09510125	9.35428075	9.49534275	8.40710525	9.03573675	9.49565825	8.2635955	9.04060675	9.9196995	9.4683255	9.0624135	8.95276775	8.0199825	8.071153	9.268448	8.4008385	9.17675325	8.7366405
ACTN2	3.996489	4.17006675	3.8482075	3.76107025	4.1351565	3.93525275	3.8245805	3.848281	3.6790825	3.65662325	4.06875825	3.74329925	3.6353895	3.89400175	3.696733	4.90843825	4.04964225	4.668374	4.4369395	4.19950525	3.82306875	3.88442825	3.61620025	4.26717375	3.96466475	3.8673545	3.7542335	3.8558965	3.931528	3.54639575	4.4540865	4.7079705	4.00742575	3.78668575	3.90395275	3.9855515	3.9346645	3.48585275	4.42614925	4.827476	4.6571285	4.34749325	3.80179125	4.03970525	3.95200975	3.63966025	3.7273885	4.05670475	3.65370925
ACTN3	4.09236	4.466621	4.42386	4.043613	4.370527	4.650071	4.3063	4.696979	4.411982	4.131982	4.214123	4.059861	4.010588	4.061973	4.438434	5.24807	4.075334	4.576084	4.40441	4.835697	4.10607	4.28153	4.237972	4.646186	4.026752	4.039374	4.003805	4.718716	4.103876	4.19031	4.158045	4.513081	4.135874	4.139094	4.483871	4.223046	4.62384	4.028527	4.164668	4.411037	4.109454	3.975625	4.292888	4.515426	4.095336	3.928946	3.886965	3.786969	4.034192
ACVR1	8.193457	8.183042	7.958405	8.13159	8.636027	8.214468	8.57058	8.516827	8.597165	8.05251	8.773883	8.559661	7.702875	8.670363	8.74069	7.486168	8.486838	8.362015	7.559805	8.669095	8.829041	8.127313	8.22149	8.32398	8.048319	8.367247	8.020989	8.041239	8.456789	8.660389	8.292949	7.830981	8.416805	8.816368	8.007948	8.648081	6.758372	8.320923	8.289105	8.83135	8.564368	8.552564	8.796542	7.955575	8.355987	8.635444	8.380338	8.767489	8.806737
ACVR1B	5.3178015	5.362931333	5.905985833	4.923775	5.353353833	5.633078833	5.4678725	5.185668667	5.604740167	5.59521	5.0554745	5.131687667	5.686854833	5.457147833	5.539965167	5.77529	5.289973	4.965989	6.449407	4.874462	5.3693365	5.246405333	5.324528667	5.038899667	4.9850685	5.483059	5.6573225	5.455613833	5.484281167	5.331802	5.486942667	5.290760333	5.216995333	5.005094667	5.193814333	5.105374167	5.427553333	5.295639333	5.307630167	4.970143833	5.2753855	5.412569167	5.539814167	5.123670667	5.241997167	5.019661833	5.152812833	5.479317667	5.052202333
ACVR2A	7.25081	6.6555765	6.147703	6.4452	6.012117	6.319422	6.303842	5.824176	6.5317335	6.531211	6.419988	6.646118	6.22183	6.66307	6.074646	5.468993	6.4447235	6.076967	5.4275215	7.147856	7.303867	5.9482425	5.4520915	6.54069	6.1324255	6.982378	6.4404315	6.2291	6.284808	6.2978585	6.4896645	6.3506875	6.8340495	6.933335	5.617264	7.129919	5.978576	6.9049515	7.0026775	6.898335	6.6368165	6.9374185	6.3997165	6.3839595	6.435714	6.8838175	6.2616635	6.162542	6.650249
ACVR2B	5.503202616	5.053377939	4.768389258	5.476682093	5.405211009	5.152076504	5.186448169	5.150098518	5.247276356	5.255958675	5.136604964	5.316218135	5.745251777	5.158913059	5.168327782	5.876095369	5.107161462	5.209907723	5.637338031	5.108858555	4.789192798	5.240806351	5.135726267	5.272583355	5.347124569	5.178401148	5.487994297	5.324530128	5.027007352	5.219893104	5.17597148	5.569493038	4.975786895	5.313523068	4.924088177	5.077075204	5.851516006	5.159489373	5.359306339	5.465214496	5.338771553	5.259697195	4.865723034	5.055369789	5.0987711	5.247078133	5.237691414	5.070935912	5.011497334
ACVRL1	6.39559	6.741779	6.242148	5.9005745	6.16809	6.20891	6.7289825	7.238748	6.4124295	5.9292075	6.577922	6.7781985	6.0754925	6.6060135	6.412539	7.5125285	6.2052415	6.9416065	6.682657	6.7862665	7.209251	6.496749	6.310925	6.0952295	6.5517825	6.497262	6.247775	6.0723315	6.2772515	6.3432095	6.064646	6.124059	6.872116	7.49456	6.694171	7.059545	6.347979	6.535407	6.74843	6.178325	6.3646885	6.056274	6.449841	6.4506	6.345542	6.5020725	6.2099195	6.6899895	6.731733
ACY1	3.959007	4.078572	4.450521	3.895148	3.90915	4.479407	3.923983	3.961451	3.960333	3.648905	3.961451	3.568373	3.898452	4.020187	4.055964	4.693484	3.638307	4.203359	3.901653	4.044333	3.864275	3.941707	4.253978	3.907185	4.044333	4.565784	4.122614	4.40555	4.076267	3.706871	4.029666	4.418812	4.008779	3.743268	4.914179	4.402674	4.301305	3.847322	3.508543	3.867044	4.044333	3.894118	4.087971	5.132303	4.34795	4.267085	4.082645	3.935022	4.233101
ACYP1	6.913972	6.374489	6.590759	8.041062	6.823348	6.188741	6.804217	6.226238	6.398567	6.880774	6.884623	6.884623	6.613876	7.25424	6.898697	5.619623	7.058138	6.272473	6.559861	6.381522	6.017562	6.783825	7.130674	6.199016	7.250412	7.045672	6.47381	6.242382	7.030015	6.898209	6.645433	6.315328	6.642133	6.518543	6.586314	6.662865	7.139642	7.050633	6.704872	6.930684	6.789079	6.884623	6.732556	6.225351	6.669488	6.317732	7.016193	6.188099	7.029285
ADA	6.271525	7.5243005	6.8290985	6.610781	6.4598035	7.8619175	6.7235025	6.9713415	6.980289	6.3119995	6.5644135	6.799646	7.069049	6.743246	6.2388165	7.4955175	6.5900125	6.7061175	7.8728605	6.708006	7.9471965	6.846826	7.542617	6.9930735	8.2497835	6.0067385	8.380896	7.9783235	6.822663	6.71319	7.226583	7.5614175	6.8872	7.2111	6.529659	6.921551	6.5778145	6.5057175	6.965882	6.352024	6.5272225	6.204299	6.6162425	6.189239	6.417551	6.0631395	6.4702935	6.77645	6.593955
ADAM8	5.571255	5.4126375	5.75026	6.027569	5.296408	5.2591135	4.8860685	5.6864525	4.843407	5.433346	5.1155395	5.2496475	4.9851225	6.066992	5.9338195	5.523036	5.484467	5.307873	4.955503	4.84485	4.857659	5.4714545	5.358543	5.260148	6.508384	5.7586525	5.276483	5.1305355	5.4932685	5.3602335	4.9326465	5.141635	5.6863825	4.7779165	5.054193	5.029656	5.4067355	5.063594	6.3169655	4.6333065	4.918139	5.283401	6.0753395	5.6892605	5.38671	4.908875	5.131799	5.56166	5.617567
ADAM10	7.548519	7.522777333	7.54925	8.976686	7.817564	7.525913333	6.930249667	6.265058333	7.846943	7.978473	7.565859333	7.525662	8.032020333	8.004247667	7.496832667	5.155195	7.352795	7.117024667	7.070497	7.581817333	6.688738667	8.123092667	7.431469667	7.173408	8.789042667	7.212994333	7.353463	7.022292	7.787474	7.664737333	7.532014333	7.052504333	7.426745667	7.276873333	7.627911	7.177390667	6.779220667	7.659402333	7.599457	6.774560667	7.150112333	7.57785	7.902945333	7.814279667	7.540807	7.171821667	7.515717	8.172353	8.049226667
ADAR	10.51058	10.75826	10.21477	11.14555	10.8176	10.57917	10.64495	10.73088	10.69103	10.39755	10.55724	10.72645	11.4959	11.52428	10.46398	10.06778	10.71788	10.57806	11.7188	10.2417	10.59472	11.16845	11.09099	10.66015	11.08714	10.94925	10.18646	10.23211	11.48313	10.47561	10.46725	10.09673	10.76842	10.41856	10.82142	10.54927	10.28859	10.91084	10.8857	10.30465	10.40372	10.24686	10.94679	10.34598	10.27957	10.71321	10.65552	10.82437	10.63579
ADARB1	4.9524924	5.1981202	4.8036358	4.9004128	4.9249326	5.161844	5.0503276	5.16397	4.7007854	4.687404	5.1400522	5.04678	4.7828308	5.287198	5.0478162	5.7636194	4.7869924	5.0010642	4.9512624	5.0282764	4.7662988	5.0262754	4.9235436	5.388061	4.9457754	4.8613812	5.1953124	5.3103616	4.9342632	4.7254576	5.1982874	5.3106844	5.330504	5.0621228	4.9937246	5.3052942	5.1062452	4.7716458	5.2072232	5.17026	5.1374424	4.8018272	4.8797126	5.0357798	4.9772082	4.9346788	4.9831354	5.0140288	4.7012476
ADARB2	3.68047	3.40024	3.5751085	3.378881	3.3073005	3.55497	3.4934295	3.6215185	3.6657475	3.483946	3.2624595	3.4710535	3.367974	3.4935775	3.4436305	4.0235125	3.207834	3.4118715	3.572565	3.317107	3.568464	3.437823	3.570536	3.701576	3.236587	3.6304945	4.049064	3.7896495	3.523805	3.5693825	3.502668	3.727687	3.5328305	3.267056	3.665427	3.42657	3.9757205	3.344074	3.3971345	3.500879	3.5163775	3.529636	3.7202195	3.7655325	3.8402835	3.5585325	3.2986905	3.286984	3.467769
ADCY1	4.038739	4.1979758	3.9180278	3.9763404	4.1820558	4.183364	4.0711948	4.0772232	3.9225772	4.2053006	4.2593434	4.5208402	3.9416942	3.9001056	4.1293536	4.5032754	3.881107	3.8366014	4.2068394	4.1036934	4.4877352	3.9992142	4.0572766	4.133607	3.9997874	3.9516294	4.3891072	4.2869354	4.0054078	4.3084236	4.0612586	4.2139026	4.601016	4.5360676	4.2544218	4.5530686	4.2405978	4.1640632	4.184853	4.0153674	4.0139778	3.8826376	4.1151816	4.259394	3.9898716	3.9676816	4.0185056	4.0924652	3.8260712
ADCY2	4.483214	4.895200333	4.376437333	4.250814333	4.455033	4.322045	5.008454333	4.897768333	4.366151	4.573626	4.587335333	4.706789333	4.197168	4.756372333	4.484602	5.276742	4.458873	4.484092	4.123977667	5.005187667	4.503244667	3.987008667	4.331027	4.501210667	4.160894667	4.920583667	4.550170667	4.354872667	4.357953667	4.4566	4.328433667	4.727967333	4.564963	5.119143	4.509505667	4.813351	4.484526667	4.357266	4.218351667	5.223792333	4.968308667	4.677639667	4.756281	3.74481	4.021735333	4.877216	4.389126667	4.297563	4.473298667
ADCY3	6.538679	6.848799	6.287745	6.6436505	6.9021435	6.0827965	6.8754645	7.1968765	6.143364	6.003089	6.878034	6.929007	6.5301945	6.2950525	6.767014	7.632659	6.5445275	6.816221	6.7708535	6.9698745	6.98807	6.666047	6.808173	6.459577	6.9135965	6.412002	5.8859705	5.86466	6.408157	6.288551	6.492894	6.61352	6.9390335	7.249261	6.403084	7.2860255	6.9779465	6.8539995	7.076006	6.489411	6.85425	6.2529665	6.0020365	6.4820255	6.334636	6.346851	6.2570425	6.4734165	6.496644
ADCY5	5.0679095	5.5125415	4.5820695	4.6104755	4.9095705	4.949408	5.527697	5.642656	4.551551	4.2988915	5.4216425	5.0442255	5.1441255	5.2256535	4.778954	6.3516835	5.370277	5.525093	4.586054	5.8415585	4.4090515	4.5584685	4.302818	5.5030385	4.584792	5.090168	4.702782	5.238582	4.9617225	4.8236835	5.3294485	5.3164185	5.240212	5.3554215	4.7844675	5.2006455	4.3247285	4.9286065	5.1168055	5.608307	5.475513	5.3254005	4.8587905	4.3924045	4.764972	4.592332	4.685397	4.617305	4.3724265
ADCY6	7.415272	7.240565	7.962061	7.315332	7.516338	7.356678	7.578357	7.686301	7.534834	7.332711	7.160529	7.459252	7.796623	7.439904	7.501678	8.324113	7.284357	7.212366	7.880261	7.445272	7.372332	7.06225	7.629927	7.49765	7.228861	7.618253	7.592515	7.215497	7.254746	7.488743	7.22699	7.512723	7.362453	7.709549	7.324109	7.60699	7.049651	7.494681	7.898771	7.762811	7.616719	7.039784	7.839942	7.443936	6.633675	7.093279	6.996084	7.042474	7.328225
ADCY7	6.354911995	5.398267665	5.967635858	6.06019657	6.172462576	5.57617499	5.938550385	6.33595932	5.590103266	5.897796215	6.028659578	6.022841534	5.768389444	5.359249443	5.713976739	5.918599403	5.714592833	6.320789753	5.767171743	6.18228906	5.468936902	6.248982895	6.308381962	6.190842742	6.338800761	5.647252884	5.80393816	4.65313724	6.0167617	6.157670945	6.011085336	5.6977145	5.928627395	5.383987494	5.968709531	5.62213516	4.594066177	6.050786044	5.927166891	6.130717236	5.659396178	5.736913541	5.522588793	5.783928325	5.190211811	6.041641118	5.808752024	5.851143428	6.068506234
ADCY8	3.380505	4.001332	4.229799	3.399674	3.360209	4.213635	3.409754	3.503433	3.53437	3.664269	3.571426	3.199974	3.118469	3.987115	3.714386	4.405077	3.272279	3.746945	3.666814	3.612494	3.831351	3.430432	3.533292	3.382927	3.607417	3.677123	3.91976	4.783813	3.985741	3.263731	3.831627	4.431793	3.612494	3.299984	4.22115	3.835363	4.352564	3.308932	3.839705	3.178245	2.990927	3.133856	3.628142	4.406615	3.842231	3.774858	3.465242	3.540999	3.864903
ADCY9	5.396981333	5.707581333	5.408117	5.332669	5.507918	5.269732667	5.532204	5.874893	4.997026	5.312840667	5.660204333	5.401254333	5.194128667	5.849444	5.736928667	6.478547333	5.667923333	5.396496333	5.5799	5.445994333	5.381990667	4.969167	5.116212333	5.571945333	5.233721667	5.849960667	5.141885	5.448596333	5.443010333	5.319750667	5.598353333	5.700038	5.610069667	5.329341667	5.314685333	5.605517667	5.064026667	5.354489667	5.663969	5.869873333	5.683407667	5.409069667	5.551654667	5.054589333	5.014038333	5.574733333	5.510646	5.28477	5.404228
ADCYAP1	4.604752	4.1161015	3.2628405	3.388592	5.027116	4.139942	4.794418	4.5728625	3.171158	3.127062	3.5667825	3.565687	3.603307	3.388031	3.378171	3.759983	5.0914645	5.453	3.163803	5.0470795	3.5202255	3.2185235	3.0900635	3.527498	3.9146675	5.006979	3.3927345	3.878269	3.525552	3.3054115	3.059206	3.4336215	3.349098	5.0525895	3.3765755	4.979676	3.063167	3.527097	3.523888	3.596279	3.9816435	3.8475995	4.2406915	3.783142	3.288326	3.2562705	3.660401	3.3868995	3.6021085
ADCYAP1R1	3.9873045	4.9935095	4.025888	3.884734	4.055816	4.577449	4.192598	4.8828955	4.0464885	3.753118	4.05872	3.769292	3.7136325	3.9298745	3.955985	5.2015385	4.0915865	4.713695	3.844772	5.0915315	5.4800995	3.958047	3.8777945	4.2930065	4.1376675	4.0525395	4.003733	4.4622285	3.9227705	3.801815	3.716186	4.4392415	3.948579	4.25366	4.019575	4.550639	3.949204	3.9503845	3.618954	4.3754065	4.2253305	3.6980705	4.3008615	4.1323315	4.0952145	4.062885	4.027857	3.7899885	3.753124
ADD1	7.8650275	7.91912775	7.42306125	7.689613	7.7969115	7.5403435	8.1828845	8.30002125	7.4734835	7.565275	8.0533015	8.081026	7.68127025	7.7530115	7.835173	8.76545	7.724559	7.5854555	7.436038	7.8422	8.301816	7.761644	7.13706575	7.997065	7.58437125	7.96001775	7.248119	7.5285815	7.70673275	7.694514	7.7201	7.49895725	7.9858335	7.90337775	7.5579265	7.88071625	7.2340355	7.8739665	8.091475	8.273402	8.21530775	7.94059775	7.54942025	7.39912625	7.49823075	7.77284425	7.32082675	7.8418055	7.49741125
ADD2	4.159433333	4.439996167	4.120117667	4.130646	3.966476333	4.238213333	4.077709167	4.041431333	3.846508167	3.816152333	3.971388333	3.911041167	3.8063765	4.329211333	4.022994833	4.759459833	3.733794167	4.118339833	4.135122833	4.369243667	4.075681667	4.2645435	3.971047	4.0267295	4.061792167	4.11303	4.1128505	4.324535	4.091700333	3.901666667	4.134018	4.179236333	4.1796075	4.228845833	4.532598667	4.278785167	4.1843495	3.771364	4.042438167	3.888857667	4.092937667	3.9039005	4.20717	4.547340667	4.2278295	3.956702167	4.036525333	3.902243833	3.776665833
ADD3	9.911824	10.134312	10.351095	7.448265	9.85194575	10.0443925	9.37729375	8.6503675	10.0763545	9.9181705	9.95959125	9.47091	9.814904	9.78805025	9.903427	7.8958995	10.30493	8.89280125	8.73161225	9.63612025	10.203045	10.4803725	9.5225725	9.8234	8.995482	9.4385085	9.85507575	9.89795525	10.35414	10.273091	10.3424825	10.0677405	10.75377	9.856582	10.18953625	10.12645675	9.40379	10.389125	9.78991	9.8621035	10.3526525	10.196267	10.3017025	10.1851275	9.81339325	10.4057675	10.137094	9.74949375	10.3222175
PLIN2	5.9843865	6.546963	5.609259	5.454404	5.461955	5.9013325	6.204421	5.6735275	5.7187835	5.673841	5.810157	6.423891	6.093665	5.7947195	6.338244	5.791049	5.832738	6.438012	6.745163	6.173497	5.646885	5.937609	6.117429	5.7010095	5.915922	6.1838645	5.747044	5.65265	6.0344275	6.1395715	6.353011	5.4606025	6.054955	6.4777655	5.9813075	6.9487835	5.5442535	5.41233	6.508316	5.9118515	6.0832595	5.5950875	5.7843645	5.226697	5.042219	5.9701275	6.058182	6.5432025	5.76163
ADH1A	3.569165	3.839565	3.688407	3.425846	5.023876	4.727935	4.186673	3.894154	4.539744	5.06225	4.067266	3.55289	4.778467	3.805839	3.323863	4.090179	4.476054	3.665178	3.469315	4.515499	3.448631	3.984892	3.238754	4.121379	3.896219	3.916665	5.747119	4.977053	4.242853	6.923111	7.675956	5.876996	3.869157	4.193952	7.529478	4.193249	3.12758	5.913381	3.353559	5.078384	4.558152	5.120019	4.449368	4.32379	5.197793	3.945826	4.81381	3.196789	4.123626
ADH1B	6.323837	6.71404275	3.8492575	3.958788	6.34263325	6.31599825	6.66518875	6.23033075	5.05742125	6.20349675	6.83471775	6.09692725	4.0709105	5.3279905	5.157573	5.08834725	6.5765995	5.9159335	3.327135	8.02254625	4.62535825	6.06084325	4.0986675	6.96541975	6.50566425	6.59902775	6.364325	6.44799625	5.86144725	6.84988425	6.6501685	6.468599	7.214335	7.315125	4.883714	8.37569625	3.02469825	7.24746625	6.89943575	7.45361725	7.3500415	6.04226725	5.3009845	5.319734	5.8986675	6.5597245	6.037343	4.3325885	6.157343
ADH1C	5.695587	4.877075	6.196635	4.167967	10.81965	10.70929	9.024587	7.848107	10.83712	11.44612	7.895182	5.317949	6.434448	8.818251	4.607333	8.247656	10.71499	5.662077	8.125175	6.435166	8.459874	9.531416	4.949144	9.510735	5.372549	6.053812	11.04845	11.24355	10.58497	11.04828	10.79947	10.47343	6.893865	8.817883	10.82084	8.248269	4.358858	10.59136	8.017319	9.175861	9.597038	12.3647	10.98561	9.471872	10.67691	9.575706	10.89773	4.393922	8.935362
ADH4	3.28430825	3.46991775	4.39923375	3.10668975	3.23238425	3.44928725	3.6509855	3.2434035	3.8092765	4.5561865	3.516179	3.2563995	3.45212025	3.37884875	3.40533625	3.7365275	4.59595025	3.71608425	3.34607675	4.003827	3.15121375	3.71609675	3.317372	3.327939	3.3588405	3.2846715	3.78447	4.14982375	3.2007995	4.36512875	5.42756525	4.23555525	3.37713825	4.08050825	5.93947475	4.05852825	3.43503825	4.933049	3.52550625	4.006531	4.54393725	3.25958425	3.42424775	3.43907675	3.23579225	3.40138325	5.20765925	3.45371	3.25840375
ADH5	9.079284	9.388749	8.910797	8.9812	9.1439445	8.8623835	9.2085125	9.543908	8.6940495	9.07523	9.6801985	8.922691	8.8912775	8.933726	8.6406005	8.144852	9.6813085	9.494842	8.3395665	9.7053215	9.275291	8.9298405	8.5397465	9.25981	9.351276	9.3818735	8.813934	8.566397	8.7231205	9.285894	9.3501055	8.9939255	9.329409	9.3208265	9.1422815	9.648649	7.621101	9.20033	9.304685	9.6770155	9.7980255	9.193457	9.0296915	8.741701	8.9354055	9.4180335	8.9364515	9.1783715	9.1594185
ADH6	3.220342	3.855752	6.181572	3.271613	3.610729	3.58067	3.346027	3.90966	4.8937965	4.798705	3.19023	3.194298	6.076876	4.41519	3.228337	3.684948	5.7370235	3.1551315	3.2738055	3.117528	3.3469895	4.707369	3.6669835	3.1941765	2.9798305	3.6120135	4.2123385	4.3368695	3.402798	6.027544	4.94301	4.7897445	3.411765	3.654026	6.1066575	3.4165085	4.696025	5.3608485	3.2593835	3.8363905	6.2600245	3.1782035	3.4365995	4.971494	3.5138895	3.343221	4.045991	3.3145005	3.331691
ADH7	2.863382	2.946107	3.071312	2.931984	2.847889	4.635499	2.942834	2.813539	5.867206	4.257533	2.938074	2.675153	2.323786	2.841828	2.819362	3.002742	2.669283	3.030112	3.163017	2.884522	3.563303	2.961543	3.021806	3.82949	2.919651	2.850008	3.818715	3.768727	3.276307	3.394452	2.793222	3.432808	3.210642	2.881461	2.779521	2.684232	3.259911	3.440061	2.597341	2.910288	2.532443	4.190598	5.091294	4.426532	3.232395	2.689292	2.810909	2.654583	2.966111
ADK	5.6677395	5.698415	6.420943	6.0396015	5.746425	5.32812	5.8664595	5.909686	5.631235	6.0352115	5.687473	5.2763665	5.9393735	5.3374615	5.249463	4.586189	6.0862425	5.610061	5.6024595	5.4241785	5.0337755	5.544565	6.1782645	5.250034	6.2545575	5.209449	5.749737	5.5561525	5.2536	5.694843	5.882423	5.51859	5.681056	5.5476955	5.656936	5.3952965	5.7766585	5.955983	5.573185	5.6494205	5.611975	5.5203295	5.6041485	5.4903455	6.116734	5.8771705	6.771929	5.542052	6.1757575
ADM	8.930568	7.850784	8.009659	8.848035	7.202427	8.576646	7.82263	7.78861	8.804376	7.463323	7.833288	8.944747	7.388831	8.218741	8.034197	7.258768	7.725342	7.559064	8.508905	9.102153	8.097727	6.644384	8.584027	7.197725	8.421984	7.899593	7.289974	7.673993	7.287907	7.828386	7.877946	7.092232	7.266095	8.105422	8.37486	8.070761	7.385714	7.705219	7.87421	6.947366	6.519709	6.962299	6.799207	8.374239	6.599884	6.889948	8.319307	9.510524	8.440476
ADORA1	4.3835225	4.929421	4.7948935	4.5206	4.561101	4.5865035	4.615042	4.84886	4.5345615	4.4353025	4.629168	4.2592835	4.2584545	4.4824665	5.0825265	5.6102195	4.470059	4.788085	4.851387	4.693776	4.607055	4.269815	4.4296835	4.0738595	4.446469	4.6072825	4.473671	4.8004445	4.5383595	4.2919295	4.4544945	4.943609	4.4217785	4.614627	4.768943	5.0080505	5.1064745	4.414815	4.4491385	4.4553775	4.465252	4.353312	4.68578	4.95026	4.5216535	4.3144505	4.7426705	4.3813435	4.629097
ADORA2B	5.193981	5.715382	7.590285	6.143517	6.073773	5.160667	6.378367	7.414883	6.250099	6.647211	5.357652	5.512866	6.659438	5.630065	6.885103	5.613526	5.079016	5.743177	6.006142	5.985023	5.612406	6.525795	7.06219	4.736525	7.871474	5.299894	4.696433	5.777929	5.101221	5.789565	4.844448	5.778521	5.314262	5.859142	6.140621	6.039355	8.079556	6.460962	5.183605	5.497086	5.075311	4.401126	5.189073	6.689093	6.226428	5.661055	6.39236	6.365769	6.869808
ADORA3	4.8965625	5.2706745	4.661428	5.3994115	4.983888	5.0012835	4.494928	4.6699035	4.6157075	4.461526	4.6526115	6.203372	4.6276165	4.19377	5.374977	4.979169	4.0505695	6.011342	4.2357375	5.239165	4.6308475	5.98996	4.5728385	5.436348	5.4152005	4.2273365	4.419787	4.600775	4.87879	5.491029	6.0316515	4.4726685	5.1225745	4.7255275	5.4118705	4.7678455	3.786843	4.1100065	5.6015675	5.218948	4.713738	4.6620545	4.571229	4.5759305	4.751776	4.7091535	4.887198	4.7179055	4.683582
ADPRH	4.766403667	5.046045	4.845689667	4.886951667	5.153767	4.840880333	5.11589	5.843743	4.655541333	4.598279	5.257668333	4.949690667	5.273800333	4.828178667	4.967735	5.718893	4.937854	5.812798333	5.081205667	5.513585667	4.608243	5.030317	4.920102667	5.074660667	5.138264667	4.875788333	4.908359	4.737037667	4.865079	4.999076667	4.806029333	4.832228667	5.084779	5.36715	4.751204333	5.17483	4.679759	4.964770333	5.467411667	5.037244667	5.162918667	4.845867	4.828100667	4.980350333	4.683330667	5.048200667	4.772052	4.818617667	4.804050333
PARP1	8.161803	7.489143	7.597097	8.483162	8.323839	7.83086	7.865245	8.227036	7.982729	7.680815	7.724327	8.016149	8.424414	7.896797	8.183431	7.331493	8.107597	8.044923	8.43984	7.75243	8.059794	7.985791	8.497914	7.66548	7.947577	7.764239	7.82123	7.317191	7.993449	8.155274	7.846242	7.805354	7.657116	7.646981	7.430429	7.422209	8.8623	8.108357	7.881485	7.921983	7.830206	7.740745	7.82247	7.323347	8.222305	7.698251	8.168026	7.787677	7.811226
PARP4	9.672967	9.494288	9.992441	9.590597	9.519175	9.700573	9.165655	8.779409	9.690381	9.657324	9.208201	9.203555	9.051499	9.22312	9.761748	7.537243	9.252324	8.704042	8.955885	8.836666	9.289196	9.789234	9.180549	9.099609	9.495526	9.760811	9.398388	9.558822	9.763954	9.640359	8.900568	9.266283	9.139498	9.036666	9.833905	9.315471	10.10629	9.78881	9.016155	8.921223	9.366697	9.489486	9.612434	10.28823	9.658123	9.111407	9.414456	9.611008	9.690381
ADRA1D	3.0713395	3.1800855	3.057662	3.331874	3.072289	3.257284	3.3332025	3.26733	3.1605725	2.823801	2.839663	2.928505	2.814104	3.0605985	3.350807	4.2358495	3.056476	3.304214	3.3342205	3.3249045	3.093999	2.970599	3.0807205	3.0673425	2.993007	3.1134025	3.563057	3.801326	2.946978	2.977535	3.2370675	3.5291065	3.1287825	3.1132795	3.10385	2.994352	3.5351045	2.9045875	2.85973	3.178608	3.1004765	3.041203	3.134732	3.44446	3.274851	2.8165365	2.984063	3.128143	3.010454
ADRA1B	2.902896	3.08	2.970001	2.959912	2.782591	3.082591	3.113159	2.97808	3.143416	3.10385	3.001319	2.826798	2.883486	2.87836	2.770117	3.124925	2.824566	3.102685	3.113396	3.138055	2.890387	3.045395	2.981129	3.013421	3.138055	2.867997	3.194519	3.274597	2.875062	2.947026	2.832848	3.045614	2.847696	2.945699	3.10385	2.825629	3.539519	2.949735	3.527576	3.050528	2.730408	2.950031	3.038642	2.995234	3.070575	3.367487	2.886308	2.73415	2.822009
ADRA1A	2.85019175	3.13276525	3.060883	2.946839	2.87625025	3.1301255	3.02481325	3.006757	3.0505595	2.9532155	2.975736	2.9640845	2.79182825	3.0423595	3.0899395	3.46933125	2.91811375	3.147432	3.02176925	3.0266645	2.97977925	3.0313945	2.9268385	2.95596575	2.900494	3.05753875	3.0705905	3.5345785	3.0016805	2.96492525	3.01154175	3.221871	2.97207325	3.029044	3.093296	2.98242125	3.32129525	2.90654875	2.94102775	2.93325425	2.97716975	2.85290025	2.964533	3.20039275	3.20565625	3.27319375	3.1380335	2.93267775	2.92840275
ADRA2A	6.749759	4.690223	8.235449	4.107262	6.589415	5.694227	5.485298	7.600548	7.908011	7.026738	6.497043	5.730406	4.361091	6.083465	7.629935	8.528105	7.735882	6.071449	3.630674	6.901448	4.290445	5.097713	3.816414	6.245661	5.241552	4.71009	6.834628	6.302044	6.602024	8.620004	6.825587	7.882353	5.627071	6.958756	8.745458	6.497043	4.995929	8.27492	6.898803	7.980434	7.490335	6.697392	6.767751	7.000044	4.685434	5.862424	6.921433	3.41167	7.824273
ADRA2B	4.332352	4.518231	4.406032	4.143985	4.288919	4.132413	4.343553	4.448875	4.286738	4.277679	4.124719	4.061486	4.223073	4.208176	4.72173	5.444689	4.194876	4.478471	4.459438	4.113866	4.164625	4.116015	4.281404	4.312783	4.353147	4.067245	5.151898	4.755427	4.101619	4.264171	4.043051	4.529777	4.138525	4.534179	4.482529	4.26572	5.090322	4.262868	4.121058	4.624935	4.332002	4.124907	3.921164	4.943761	4.589078	4.240714	4.576249	3.976193	4.327458
ADRA2C	5.08821	6.169569	5.377522	5.60996	5.784327	5.648539	5.941358	5.747677	5.743307	5.575041	5.586564	5.463079	5.218597	5.567555	5.528542	6.725671	5.658336	5.758432	6.448227	5.705886	5.424083	5.403805	5.763572	5.361581	5.576498	5.506244	5.825408	5.750114	5.727672	5.231876	5.46064	6.316571	5.375664	5.993698	5.823433	6.144682	6.251758	5.512311	5.927972	5.883323	5.949048	5.672384	5.227236	5.434919	5.725814	5.718741	5.787092	5.580089	5.30006
ADRB1	3.163984667	3.364284667	3.519132333	3.130111	2.946286333	3.189306667	3.270582333	3.273931333	3.292538333	3.310074333	2.972012	4.191852667	2.985881	3.261846333	3.760124667	3.571497667	3.973169333	3.115844667	3.835738333	3.614587667	3.132179333	3.414600667	3.17111	3.404338667	3.62728	4.076526333	3.448916	3.201963667	3.086823	3.178736333	3.443402	3.299437	3.249164333	3.126333333	3.373550333	3.636374667	3.737436667	3.656632667	3.496088667	3.120243667	3.196146667	3.083707667	3.061750667	3.070336333	3.316574667	3.093790333	3.042469333	3.264248333	3.009073
ADRB2	5.588325	5.89725	5.239874	4.941055	5.470539	6.86718	6.168846	6.93584	6.54332	6.872236	6.127682	5.335	4.523315	5.883571	4.925883	7.300781	6.327678	7.095796	5.332934	7.357454	5.74834	6.274044	4.43422	7.022448	5.933295	5.860625	6.830835	6.783861	5.895258	6.604083	5.95024	6.571034	6.233565	6.623451	5.562614	6.86455	4.142394	6.004498	5.873463	6.352769	5.943237	7.045574	6.61974	6.79356	5.674675	6.262537	5.483626	5.121301	5.881022
ADRB3	4.692009	5.0156375	4.4672765	4.5418805	4.609957	4.7141825	4.7377195	4.7766705	4.5827075	4.3904815	4.593358	4.357963	4.47963	4.597322	4.712491	5.928887	4.5116195	4.6480055	4.5248345	4.9864025	4.468593	4.531105	4.451324	5.294629	4.4724685	4.6671665	4.7282425	4.990577	4.460184	4.306104	4.7077705	5.213994	4.67903	4.684208	4.895255	4.694949	4.866699	4.679457	4.5544265	4.7376595	4.7321685	4.701458	4.620453	4.714846	4.535418	4.671572	4.562756	4.3873125	4.045751
ADRBK1	6.794585667	6.597830667	6.990781667	6.721941	6.595037333	6.926099333	6.81954	7.010113333	6.830344667	6.858715667	6.568993333	6.583494333	6.498566333	6.726817	6.974683333	7.256297	6.627248333	7.014526333	6.855231667	6.550318333	6.893464667	6.938474667	6.79428	6.667666667	6.525189333	6.791247	6.679005667	7.022047667	7.092741333	6.696936333	6.746496	6.772024333	6.825773333	6.440894	6.793254333	6.760455333	7.059471667	6.614555667	6.60994	6.495501667	6.413284	6.695950667	6.725145333	6.948206	6.804581333	6.600276667	6.719619333	6.598156	6.501687333
ADRBK2	6.135809667	5.810693	5.808059	5.698395667	6.141700333	5.831361667	5.490152667	5.707651333	5.694975	5.770869	6.132954667	5.992513	6.014986333	5.368526333	6.019407	5.729546333	5.718671667	6.306041333	6.561666667	6.212693	5.287838	6.381918667	5.832322667	6.226367333	5.647229333	5.401284333	5.898557667	5.427943	5.99533	5.891711	6.053921333	5.454853	5.853655	5.654818	5.764819	6.290173667	6.623898	5.749842667	6.569906	5.785426	5.933885	5.860829667	5.243945333	5.337823667	5.542215667	5.853937667	5.867754333	5.692158	5.584022
ADSL	8.476361	8.897984	8.9568085	8.6856945	9.0090915	8.1963595	9.095526	9.4261265	8.6676365	8.621468	8.7834305	8.8793885	8.582321	8.8284085	8.669112	8.8412135	9.1807725	9.3676665	9.789266	8.745176	8.2688485	8.8992645	8.937267	8.669616	9.2319635	8.830975	8.528415	8.341971	8.6503155	9.1027225	8.8330625	8.57598	9.202197	9.031546	8.734059	8.7139315	9.086557	8.9931725	8.971093	8.9437705	8.9330155	8.6328825	8.6801475	8.4753035	9.3261905	8.906575	9.125842	9.094423	8.910739
ADSS	4.9500755	4.8883095	5.0884745	5.2082595	5.081268	5.1288205	4.6362595	4.753939	5.5237805	5.1433665	4.9536655	4.979899	5.1633885	5.027464	4.973567	3.9422265	5.0978215	5.0065545	5.2143095	4.9605225	5.1841655	5.0461615	5.3403865	5.041762	5.3451115	5.063499	5.053402	4.9286255	5.2919265	5.112482	4.8682945	5.03727	5.0054005	4.9672395	5.0995885	4.8618155	5.062841	5.0993545	4.9881615	5.026687	4.772688	4.990063	5.1194035	5.10124	5.388439	4.9675915	5.3361365	5.628474	5.254652
AP2A1	5.89529654	6.164956131	6.154342309	6.01236547	5.924167365	5.92421333	5.918276355	6.473906254	5.745590319	6.172517951	5.852910054	6.257333977	6.388753345	6.15597372	6.094357666	6.884661256	5.978880194	5.90282591	5.868281752	6.068925566	6.214880951	6.025825645	6.071284706	5.801309444	5.962035261	6.096696978	5.754544947	6.200004964	6.198700846	5.747044063	6.069005513	5.900077262	5.991536198	6.010340073	6.221972733	6.189360722	6.396564671	5.94484244	6.494892404	6.073310149	6.102648834	5.816290726	5.930653845	6.280184448	6.258799582	5.820754742	5.881915718	5.613826216	5.601913217
AP2A2	7.20449725	7.7139895	7.2707305	6.9238205	7.31728775	7.2342175	7.50978825	7.7997525	7.02499925	7.0688765	7.29776875	7.3563385	7.546701	7.472863	7.249782	8.01911925	7.15771675	7.50255975	6.9714345	7.71945975	7.085131	7.3652215	8.195791	7.09009375	7.50892325	7.52226275	6.981573	7.286545	7.106646	7.363041	7.413916	7.193543	7.52812275	7.52391175	7.4401365	7.69364025	7.1661335	7.070665	7.61676825	7.351574	7.373129	7.10006625	6.9686255	7.088477	7.41557625	7.11152475	6.96127225	6.97218525	7.10611075
AP1B1	7.152657	7.288624	7.415813	7.167599	7.097569	7.447466	7.207407	7.66798	7.363059	7.256184	7.038917	7.347598	6.966399	7.075935	7.450178	7.957774	7.288351	7.338627	7.815894	7.434885	7.186244	7.223465	7.197016	7.201079	7.207079	7.036471	7.562397	7.676267	7.022525	7.309065	7.420301	7.319232	7.009928	6.97183	7.554276	7.189858	7.430577	6.956541	7.570551	7.046257	7.236595	7.024974	6.922885	7.310619	7.442377	6.988182	7.186249	7.112179	7.257464
AP2B1	8.0678655	8.2851725	8.317046	8.5480855	8.2038615	8.1321755	7.969224	8.4880865	8.2729405	8.5854715	8.149026	8.119985	8.081905	8.0891875	8.440055	7.6592035	8.387432	8.0465085	8.3259365	8.086694	8.89389	8.0835485	8.446171	7.901782	8.96633	8.004377	7.8382125	8.3261735	7.8312355	8.55736	8.4003835	8.146598	7.992575	7.987063	8.589642	8.053754	8.293947	8.5061735	7.9323735	8.041683	8.1325695	8.0184375	8.623256	8.666143	9.422213	8.4672885	8.3257395	8.5002025	8.662991
AP1G1	7.257514667	6.985942667	7.553830333	8.126364333	7.193267333	7.842550333	7.015406	6.981358	7.531957333	7.939641	7.338413667	7.024216667	7.477434	7.930237667	7.136986	6.355057333	7.781111333	7.016842333	7.754181333	7.204913	7.662393667	7.592917	7.790576	7.543407	7.675674333	7.915866333	7.640789333	7.498781667	7.349962667	7.723539667	7.733530667	7.507802333	7.252958667	7.152068	7.544372667	7.156489333	7.018511333	7.479339667	7.362574667	7.029636	7.391385667	7.712727667	7.738352	7.721013667	7.127886333	6.971968	7.251768333	7.411109	7.414842
AEBP1	9.330836	9.986831	9.160284	9.079129	10.3691	8.484568	9.090994	9.81318	8.197659	7.943762	10.71521	11.01131	8.908044	9.616267	9.515216	10.47784	9.255433	8.683367	7.438228	9.507437	7.967029	7.824448	8.725698	9.525446	9.795126	10.14818	8.053006	8.077472	9.363858	8.959847	9.494754	8.893251	10.06029	10.53177	8.954389	10.60193	6.493462	9.010384	10.18754	9.991083	10.26946	8.698745	9.484215	7.209941	7.613169	9.879106	8.805004	9.085836	10.15719
AES	9.17656	9.203848	9.536518	9.068281	9.328005	9.259457	9.245624	9.932648	9.396161	9.620348	9.31675	9.585845	9.003161	9.004238	8.740646	9.810113	9.266422	9.495255	9.303494	8.889459	10.03573	9.585138	8.743415	9.407101	9.150553	9.350167	9.057723	9.196796	9.004757	9.614511	9.091042	9.243187	9.097381	9.189413	9.335953	8.911044	8.598706	9.48888	9.249195	9.52631	9.605236	9.649582	9.349013	9.442256	9.715184	9.328954	8.954589	8.651683	9.23948
CRISP1	2.4266655	2.583329	2.552548	2.570947	2.622308	2.674638	2.542141	2.4245555	2.4233705	2.3961765	2.48542	2.3906435	2.3512315	2.6397035	2.5338905	2.921268	2.3559465	2.4709255	2.5467795	2.5625515	2.667872	2.4944485	2.463491	2.384652	2.6874125	2.431401	2.801749	2.669592	2.7150665	2.4492035	2.544174	2.5674	2.470897	2.3460045	2.4582565	2.6829085	2.6725285	2.345776	2.3987745	2.6072025	2.4707645	2.389085	2.6636115	2.7276125	2.7143185	2.289721	2.569105	2.4614215	2.402614
AFG3L1P	6.172474259	6.158409887	6.230957248	6.255168038	6.045669329	5.777409261	6.026063308	6.121704626	5.801534064	6.155749499	6.276491458	5.998980696	6.045175976	6.464073446	5.911694308	6.433217412	6.133248863	5.531324645	6.31083917	6.031149642	6.050270988	6.046304092	5.656300644	6.27495001	6.058687023	6.218008665	6.093484834	5.693654939	6.046956417	6.173928913	6.185320508	5.97009582	6.100035115	6.271582767	6.162081685	6.056690537	5.62524743	6.005957269	6.388446415	6.170851336	6.091725188	6.173724418	6.149376539	5.76419101	5.434096315	5.693148382	5.954995043	5.789880626	5.918478123
AFM	2.726076	2.873419	2.960299	2.743481	2.681423	2.783436	2.379507	2.623561	2.80031	2.598337	2.576939	2.617374	6.148443	2.711196	2.80142	2.963573	2.430816	2.640256	3.051617	2.709469	2.881181	2.621682	2.718924	2.8641	2.573133	2.568785	2.622293	3.107915	2.621232	2.545386	2.711663	2.465546	2.544348	2.629516	3.10385	2.55051	2.591334	2.580126	2.59702	2.831249	2.517098	2.466987	2.650922	2.68322	2.622843	2.813769	2.656256	2.418773	2.792991
AFP	3.634796	3.687964	3.607856	3.277772	3.688255	3.785589	3.50527	3.685426	3.712262	3.381337	3.273488	3.696396	8.552994	3.90791	3.726669	4.35836	3.627617	3.912797	3.514627	3.841484	3.629944	3.269031	3.651278	3.659881	3.909005	3.529215	3.663256	3.842691	3.652926	3.706797	3.460426	3.762132	3.513839	3.4753	3.83171	3.690421	3.652825	3.595558	4.103594	3.456495	3.202455	3.315267	3.676136	3.811225	3.472012	3.520392	5.64302	3.50527	3.865863
AGA	6.905543333	6.549056	7.681200667	6.611981333	6.755391	7.567124333	6.315393667	7.349690333	7.049127333	7.451467667	7.209979333	6.719184	7.038158	6.218520667	6.450612333	5.171281	7.538168333	7.502207	6.481613	7.076790667	6.99188	7.111664	6.355355	6.791542	6.861034333	6.887645333	7.30455	6.121608	6.788171333	7.720939667	6.961060667	6.601065333	6.692321	6.621651667	7.210623667	6.886771667	4.667959333	7.724602667	6.986959	6.824518	6.86261	7.459036	7.173192	8.137558	6.511355667	7.365116667	7.566007333	6.629767	7.568455667
ACAN	4.970769903	5.893140927	5.306989803	5.625433992	5.339168085	5.30583596	5.627436043	5.592649993	5.075266471	4.790953961	5.526853996	5.50577125	5.059001929	5.608419368	5.481979778	5.8875405	4.777549807	4.860090751	5.665535993	5.312597392	5.295190662	5.046117463	5.060436261	5.081043621	5.159371716	5.452769889	5.077613568	5.50601836	5.4652108	4.852642815	5.011993067	5.305588929	5.419816451	5.474519634	5.559178434	5.990196031	5.607742962	4.892541098	5.394785318	5.109971575	4.971647306	4.751753139	5.070706232	5.267490585	5.274901189	5.408330771	5.159621897	5.712634568	5.262257692
AGER	4.221502	4.037321	4.2930145	4.357611	4.1518185	4.4805535	4.0088285	4.301525	4.294748	4.2451565	3.9043095	4.2102605	4.07346	3.611995	4.3067445	4.8902085	4.0776445	4.1552055	4.2616135	4.158918	4.1448285	4.204447	3.983669	4.3426025	3.9574375	4.3387675	4.29651	4.2431295	4.0676725	3.893299	4.187771	4.461025	4.130312	4.391036	4.30607	4.2510775	4.653421	4.029396	4.9796145	4.2207145	4.1660685	4.1648655	3.9210195	4.3746035	3.966896	4.1239365	4.1977295	3.880162	4.2601145
AGL	8.347541	6.763021	8.176822	7.961755	7.880505	7.687371	7.762694	7.67082	7.776322	8.422397	8.076189	7.94533	8.598505	7.602522	7.160078	5.933222	8.329638	7.663995	7.804713	8.640135	7.973156	7.88774	6.977691	8.349971	7.58834	6.839429	8.309682	7.571564	6.910053	8.320521	8.221598	7.665412	8.03705	8.044331	8.014132	7.688843	6.689637	8.347349	7.704521	8.602257	8.377832	8.527617	7.734965	7.792273	7.644358	7.463837	8.186876	7.856138	8.174412
AGRP	5.624136	5.895466	5.433376	5.650389	5.559417	5.462885	5.635128	5.551109	5.273371	5.569326	5.410103	5.771181	5.251186	5.623769	5.409038	5.904743	5.345491	5.261921	5.728414	5.579233	5.409432	5.4877	5.478819	5.743326	5.21614	5.368603	5.531201	5.158714	5.657828	5.461203	5.345684	5.400306	5.51398	5.523165	6.012578	5.467647	5.786581	5.517654	5.322125	5.674788	5.447025	5.508929	5.34895	5.731379	5.459807	5.286902	5.324797	5.254035	5.155452
JAG1	7.0845476	6.5795428	6.9861808	7.7169916	7.0898738	7.0123002	7.1710166	7.074157	7.4108268	7.1903248	7.2563218	7.097995	7.7102782	7.189974	7.2766362	6.5002974	7.0222144	6.6010318	6.4418522	6.9893424	6.3810816	7.3007802	6.7104706	7.1865528	7.494863	6.6485174	6.978885	6.8674926	7.373551	6.827361	7.232311	7.1310452	7.3014552	6.8955496	7.1804408	7.3825658	6.7780948	7.0347754	7.8197598	6.9765368	6.9767836	7.4809882	7.4135618	7.1095672	7.1397446	7.3888684	6.765727	7.2965664	7.2756992
AGT	7.324787	9.04331	9.5917	6.444685	10.06452	8.638433	7.291437	10.40212	8.825625	9.119541	10.03706	7.956508	11.0552	8.298661	7.521026	8.318589	7.999641	8.414381	10.52379	8.175305	8.461253	4.857909	8.740699	7.721899	6.942086	10.49044	7.347911	7.333222	7.4298	8.609683	8.480742	8.481283	9.355173	8.664035	9.579769	9.116224	5.454164	7.943989	9.214609	9.279777	9.671182	8.574005	8.316546	10.48014	8.904117	9.796447	9.360679	7.825443	9.711194
AGTR1	5.369015	6.192562	3.9146175	4.4246475	5.1290055	4.1074375	5.4292195	6.545789	3.9865715	3.827876	5.7708155	5.6750195	8.846826	5.047918	5.202043	5.2733785	6.1282945	6.348879	3.6467525	7.1359875	4.046727	3.87773	3.5971995	5.560262	5.290849	6.697598	3.6756	4.486262	4.4310895	4.034887	5.277604	5.257106	5.810879	7.015899	3.7089055	6.2720265	3.7842195	4.8995555	4.7601865	6.665018	6.596066	5.998843	4.891718	4.000216	3.7045995	6.6133225	3.73614	4.9513205	3.900106
AGTR2	3.031549333	3.177262	3.033764333	2.882797	3.268841	3.162861667	2.999234333	3.339692	2.820576	2.858924333	3.392484667	3.096554333	2.833218667	3.143941	2.847637333	3.461282667	2.671252	2.930474667	2.786143	3.273169333	3.095190333	2.742008333	2.824770667	4.093483	2.846290333	3.907866	3.071539667	3.280583	2.925553333	2.766852667	3.280072333	3.218161333	3.059859667	2.921262	3.036698333	3.313938667	3.101400333	2.774297333	2.728388333	4.185238667	3.500998333	3.337494333	2.859841	3.233936333	3.268872333	3.014529	2.907034333	2.732763333	2.963798
APLNR	7.602355	9.045855	8.012566	6.789815	7.926166	7.856245	8.556278	9.19997	7.262913	7.062279	8.467839	7.997055	7.026234	8.340147	8.68236	10.23973	7.835498	8.399929	7.40786	8.635826	7.384637	8.134388	6.786354	7.268861	8.684464	8.260132	6.745176	8.06618	8.641949	7.360321	7.297324	7.419932	9.209387	9.301465	8.207436	9.359732	6.830303	8.042423	8.951023	7.560315	7.652053	7.336412	7.54512	8.069818	7.560339	7.630813	7.209856	8.300362	7.989983
AGXT	3.535907	3.682320333	3.580585333	3.407752333	3.516447	3.816674333	3.524145	3.767685667	3.756881667	3.459464	3.476711667	3.581331	3.730529667	3.510749667	3.789513333	4.336056333	3.512461333	3.569640333	3.614711667	3.70753	3.485062667	3.467861	4.205026333	3.614996667	3.444167	3.630180667	3.710189	4.421389667	3.516516667	3.676368	3.728729	3.781020667	3.595348333	3.586463	3.585946	3.762865	3.883098667	3.398151667	3.390836667	3.549852	3.626251	3.416290333	3.684716333	3.801142333	3.566256333	3.611242333	3.604493667	3.507225	3.319509
NR0B1	2.8951625	3.210158	2.9298035	2.9282915	2.8262	3.024771	2.97665	3.1028	3.087674	3.1574305	2.809627	3.446481	2.9075905	3.0587625	2.779193	3.2742345	2.888613	2.9755775	3.100288	2.9232615	2.9902625	2.8434155	2.900306	2.975503	2.895671	2.847908	3.0673235	3.405874	2.7564925	2.8623785	3.022508	3.0755415	2.8044575	2.870223	2.8959	2.9195815	3.3727145	2.8551205	2.8678125	2.9141505	2.8844705	3.208783	3.0237385	3.022678	2.912251	2.8837085	3.032808	2.916535	2.8411715
AHCY	8.171212	9.506828	10.12092	8.734171	9.224009	8.805506	9.338331	9.47593	9.341443	9.793515	9.090114	9.731777	9.575586	8.680859	9.284974	8.847488	9.781361	9.660111	10.34718	8.155296	8.584971	9.583035	9.649203	8.345335	9.107456	9.112983	8.859183	8.640319	9.414111	9.720188	10.02705	9.370631	9.395211	8.395535	9.369731	8.131058	9.930187	9.434635	9.460211	8.813405	8.641693	8.82786	9.094091	8.846213	10.1256	9.691753	9.52408	9.256964	9.190017
AHR	9.1867	9.245809	9.661521	9.764877	9.420964	9.213938	8.757729	9.244092	9.549102	9.634649	9.75403	9.071534	9.41277	9.326763	8.919584	7.358057	9.55704	8.811114	7.804519	9.59213	8.224609	10.34898	9.141047	9.040258	8.887717	9.588133	9.1003	9.066969	9.904966	9.639523	9.017901	8.75647	10.0828	9.652188	10.11468	9.991581	7.533041	9.505156	8.77117	9.861052	9.40872	9.533008	9.721963	9.396965	9.112549	9.812964	10.14845	9.879969	9.829077
AHSG	3.7739405	4.0030235	4.059044	3.942821	3.822885	3.958926	3.797646	3.9215365	4.017804	3.9480325	3.8863495	3.8890495	10.071999	4.058931	3.9416895	4.491292	3.8170355	3.9754565	4.968513	4.058911	3.8864125	3.9168	3.9716105	3.8344295	3.92224	3.978287	3.8720825	4.0882925	3.796535	3.7473735	3.899196	4.081609	3.9105845	3.829954	4.4657765	4.040825	4.305981	3.7441065	3.5647355	3.7303555	3.880695	3.924798	3.783769	4.1787665	3.901549	3.805456	4.496584	3.8301555	3.717191
AIF1	7.82876725	8.17757175	7.412567	7.5865255	7.636612	7.6136625	7.48920025	8.028931	7.3559075	6.8423725	7.4718525	7.81497125	7.24832	7.28584225	7.82232625	6.99547775	7.0157475	8.63604325	6.90609775	8.30389725	7.31003325	8.43504775	7.31913575	7.88154225	7.6316165	7.8296205	7.38459325	7.50185875	7.74744975	7.809852	7.84122425	7.3624945	7.88463425	7.625633	8.0040415	8.04979275	6.35322625	6.98971275	7.49528475	7.51520125	7.3009795	7.47774	7.08316475	7.63412375	7.562587	7.946897	7.349537	7.54103825	7.541691
AIM1	8.027167	8.051125	9.417703	8.265402	7.678791	8.218737	7.858633	6.744137	8.943465	9.36275	7.777015	7.565151	7.636857	7.656139	7.113292	5.53087	7.913958	7.417337	7.812098	7.178318	7.033599	8.915074	8.024288	7.381088	8.438135	10.59333	8.360429	8.729287	7.913659	8.844737	8.226109	7.857467	7.17983	7.414389	9.693221	7.580959	8.550425	9.155977	7.211573	7.045578	8.245069	8.245566	7.995842	9.065895	10.35526	7.269118	8.261751	7.650416	8.5571
AK1	6.421147	6.7045185	7.064447	6.907341	6.5237175	6.8920735	6.6777155	7.0808315	7.3190795	6.9385085	6.7422575	6.5949435	6.6043745	6.6393715	6.9536495	7.8805035	6.8034055	7.2716185	7.55623	7.194137	6.5861565	7.3730235	7.654881	6.615133	6.5809535	6.6426805	6.7731285	7.094519	6.4341255	7.1650795	6.461667	7.3047025	6.849461	7.1619305	7.084009	6.7578705	7.084681	6.793616	6.6996975	6.790979	7.2020985	6.8162215	7.064986	7.37432	6.206032	6.4438145	7.032388	6.5764205	7.000361
AK2	7.129358667	6.853956833	7.552804833	7.917835167	7.2780505	6.914306	7.184161167	7.218164833	7.217436167	7.474433833	6.992456833	6.869570333	7.013747833	6.9820235	7.002739	7.19689	7.274711333	6.9306905	7.415915333	6.754912333	6.837140833	7.183635833	7.2766595	7.146555833	7.340399167	6.797724167	7.089403833	7.017374667	7.065948	7.357779667	7.2460795	7.133646167	7.280048833	7.182011833	6.984340833	6.903950667	7.069732	7.394642833	7.060616	6.888164167	6.981297667	7.186127833	7.052698833	7.065346667	7.461609833	6.826563833	7.071579	7.0613525	6.958840667
AKT1	8.0903	8.093206	8.316028	8.45519	8.088103	8.173262	8.71984	9.217362	8.417417	8.212478	8.349286	8.055964	7.636536	8.625792	8.310208	9.306075	8.731589	8.569616	8.665627	8.347081	8.275071	8.227592	8.350521	8.410614	8.495552	8.767575	8.321928	7.704703	8.076832	8.4502	8.232054	8.3108	8.094323	8.406329	8.122303	7.960458	8.727366	8.449796	8.357318	8.559952	8.491748	8.403562	8.621075	8.043578	8.235482	8.420428	7.784909	7.989631	8.227592
AKT2	5.386341318	5.390941262	5.543826795	5.476576393	5.358519533	5.202661386	5.556254779	5.951986318	5.118707542	5.391944796	5.25689088	5.3885537	5.464508577	5.289361807	5.351137299	6.311911406	5.372207375	5.277852688	5.464490809	5.336798263	5.830676535	5.426670079	5.381169893	5.40441356	5.154706249	5.699733161	5.084127961	5.006442092	5.348004366	5.308480295	5.364218911	5.170988647	5.370267603	5.477679456	5.212883046	5.443236971	5.557598679	5.393349995	5.509589827	5.402974642	5.434313501	5.350113977	5.264213899	5.095638619	5.788948522	5.343531061	5.243995686	5.103595813	5.102021732
ALAD	6.797462	6.4678565	6.7515665	6.449583	6.3641415	6.816453	7.057089	6.734702	7.1524395	6.9435065	6.534419	6.55855	7.8527215	6.7907165	6.4338925	6.42715	6.570098	6.577836	7.2132815	6.6247525	6.6980505	6.3664595	7.0188035	6.824443	6.417158	6.934089	7.4125995	6.666376	6.5458035	6.8476805	6.921307	7.3625965	6.501163	6.332012	6.599428	6.45354	6.5375415	6.9360115	6.6774845	6.687246	6.614267	6.8531685	6.8751375	6.9392405	6.37639	6.8254145	6.746412	6.3373345	6.942914
ALAS1	7.901418	7.943785	9.228856	8.273545	8.123274	8.917357	8.070982	8.615398	9.360224	8.825659	7.717709	7.620056	8.447942	8.054646	8.024066	8.621652	8.278174	8.487875	9.413739	8.232898	8.736589	9.203852	9.10598	8.165985	8.285222	7.738909	8.859269	8.840241	7.420022	8.727603	7.985303	8.474566	8.0821	8.453489	9.080119	7.999764	8.483892	8.564957	8.066379	7.943673	7.901727	8.326996	8.701436	8.841696	8.284277	7.584366	8.54033	8.20246	8.402555
ALAS2	3.818498	4.125483	4.074814	3.7212915	3.883231	3.9173755	3.770009	3.642919	3.911173	3.564722	3.786534	3.718382	3.7147115	3.9871305	3.9827155	4.5363285	3.6594325	3.9844845	3.951089	3.795497	4.0144265	3.8696785	3.6518565	3.792713	3.870453	3.85152	3.731832	4.6694045	3.979085	3.8125295	3.7979505	3.8363965	3.689221	3.7188555	4.0917085	3.9289425	3.920837	3.5352835	3.8585865	3.618548	3.7048135	3.921642	3.7902935	4.056991	4.141312	4.003045	3.9394785	3.7529715	3.8205125
ALB	2.539372	2.75151925	2.5558565	2.51456875	2.600417	4.44754875	2.48256725	2.55933125	4.06669375	2.60451625	2.43505275	2.43270125	8.385587	2.57074675	2.632513	2.72468025	2.5085665	2.3912235	2.58574875	2.5456395	3.171363	2.587459	2.49139575	5.618958	2.4514755	2.602158	2.84025375	2.59491075	2.6470355	2.4507555	3.6255075	3.27012675	2.657284	2.51912275	2.825208	2.64125325	2.62828125	2.37370925	3.33125175	2.498454	2.473783	4.1114255	2.93317725	2.71767	2.90627275	2.647929	6.31895475	2.55986175	2.57981975
ALCAM	5.933496667	5.921012667	5.706758	7.527011	5.977408	6.442586	6.092827333	6.078221333	6.529432667	6.130702333	5.925463	6.264459	6.073691	5.974345333	6.143742667	3.855884667	6.165641	6.576487667	4.755888333	5.905548	5.775757333	5.476539667	5.138781667	6.102755	6.052212	5.861389333	6.654550667	6.367193333	5.612248333	5.982899667	6.485370333	5.859727667	5.978177	5.648033333	6.357735	5.704387333	6.1908	6.471757333	6.405766	5.989687667	5.683207	6.384586	5.899206	6.133656667	7.851800333	6.087527	5.532452	6.308689	6.447983667
ABCD1	6.402727	6.804187	6.917929	7.072572	6.682141	6.783481	6.918217	6.883861	6.892819	6.073646	6.015905	6.087169	6.682769	6.46564	6.422328	7.859663	6.672121	6.779792	6.839123	6.57193	6.755393	6.405605	7.140891	6.608912	6.73672	6.499192	6.394944	6.667654	6.864518	6.214982	6.586174	6.551806	6.470805	6.165049	6.461013	6.186286	7.732541	6.21175	7.130781	6.506024	6.579268	6.085052	6.23787	6.468785	6.383248	6.262975	6.628567	6.180604	6.184269
ALDH1A1	8.557318	8.623595	10.07093	6.574037	9.468401	11.58585	8.468436	7.941205	11.39884	11.17114	8.73797	10.43759	10.80051	11.29368	10.52332	6.759257	10.69467	8.673949	7.773732	8.651267	11.53954	11.25558	9.638084	10.73683	7.547102	9.604825	11.80012	11.37734	9.482435	10.36569	11.35893	10.93695	10.1307	8.602777	10.66361	9.233428	9.09849	10.95586	9.860757	8.965129	9.009544	10.74978	11.20023	10.69515	13.6688	10.73596	10.06586	7.70874	9.871809
ALDH2	9.69595	9.927487	10.27416	8.91345	9.82867	10.76428	10.05377	10.08649	10.51983	10.5711	9.744909	9.352934	9.782089	10.30625	10.05068	9.277912	10.09945	10.08563	9.678103	9.324505	10.18571	9.234706	9.70217	10.24858	8.473984	9.725393	10.20217	10.61734	9.500258	10.21839	9.97767	10.24611	9.597155	9.343655	10.43024	9.575669	9.341862	10.4576	9.256838	9.910049	10.03276	10.42905	10.7672	10.5694	9.889468	9.570376	9.422237	9.382947	9.979938
ALDH3A1	4.90901	4.70136	6.039133	5.596309	6.750086	10.85254	6.185274	5.766044	9.867984	9.352477	6.068375	5.003593	6.145937	7.30978	5.638129	7.204165	7.087229	5.176515	6.780058	4.943786	8.846883	7.990316	6.766828	8.501815	4.600614	6.509755	9.22682	9.74054	7.627345	7.76341	8.151828	9.309212	4.83303	6.063649	8.713963	6.455961	6.499584	8.002753	4.886168	6.545548	6.14808	10.05004	9.331357	10.24223	7.641201	7.086345	6.955919	4.811923	7.615123
ALDH1B1	7.070102	7.1384785	6.9283995	6.457682	7.2952965	6.0626	7.246975	8.1475095	6.3904985	6.093736	7.219454	6.814426	6.2924735	6.907866	7.2328345	8.4263	7.162798	7.7880235	7.8155325	8.1002195	5.494028	5.661881	5.8573595	6.921371	6.695483	7.8763825	5.7840405	6.2662965	6.2717135	6.482129	7.049931	6.799067	7.447864	7.4112015	5.5912945	6.7080135	7.153653	6.275851	6.282217	7.9772065	7.585022	7.410376	6.6770225	5.9700135	6.3477135	7.3554055	5.906348	7.163956	5.8167355
ALDH1A3	6.095453063	6.327755714	6.081687164	5.615006563	6.078345516	5.832499644	5.315609853	6.011396902	5.653341392	5.267234848	5.824921801	6.145977645	6.183318895	6.290193795	6.095448948	5.694364782	5.7654909	5.923387862	5.15536435	6.489529846	6.224254771	5.69384905	5.690803045	6.261203861	5.510957589	6.541675622	5.849123306	5.183466581	6.072900217	5.760604909	6.28393105	5.630132797	6.273336073	6.221773841	6.50505608	6.099074933	4.471181527	5.35165643	6.001246076	6.14425643	6.23004747	6.161867232	5.549115105	5.256243146	5.494940493	6.958993819	5.711114009	5.772356491	5.993298093
ALDH3B1	5.872516	6.267682	6.748562667	6.915257667	6.439864	6.239216333	6.238867	6.124455	6.472904	6.566775	5.554954333	5.553756667	5.912224667	6.43518	6.313229667	6.755447333	6.207811667	6.257565667	6.509605667	5.992984333	5.833117333	5.921058333	6.171485	5.902915667	6.343637333	5.942457667	6.300611667	6.681651667	6.079135667	5.904257	5.811847	6.444629	6.316630333	5.738460333	6.352334	6.078154667	5.841399667	6.400798667	5.775838	5.841765667	5.632496	6.130167333	6.889321	6.931203667	5.948939667	6.407842333	6.437106333	5.969192333	6.188412
ALDH3B2	3.4122875	3.012758	3.1922415	2.968838	2.8843095	2.915478	2.7074805	2.7936025	3.3904555	2.978556	2.7681125	2.8452515	3.964977	2.978984	3.420163	3.22485	2.926985	3.0610025	4.956499	2.871602	2.867346	3.7192815	3.1199445	2.7822605	3.120981	2.9426535	2.998881	3.187693	2.7585515	3.1342855	3.022113	3.2216655	2.8613435	2.962128	3.2039095	2.9787105	3.4279735	2.969082	2.943601	2.6768615	2.8348605	2.890101	2.959674	3.2910325	3.0156125	2.986754	2.9555805	2.8566755	2.7608515
ALDH9A1	10.08374	9.573172	9.94415	9.200781	9.46733	9.837708	9.745021	9.727665	9.84862	9.885799	9.529557	9.784039	10.38813	9.834841	9.444242	8.848259	10.04842	10.01249	9.875928	9.551723	10.00303	9.49032	9.699933	9.551266	9.432226	9.77564	9.817746	9.55795	9.766094	9.924212	9.778279	9.698767	9.457269	9.532692	9.743438	9.896217	9.512714	9.949123	9.283033	9.537154	9.639862	9.733367	9.847346	9.79504	9.255364	9.618509	9.783669	9.607494	9.71634
ALDH3A2	7.424543333	7.555569667	7.982865333	7.838160667	8.027128333	8.611233	8.477352	7.376312333	8.631568667	9.450806333	7.719551	7.044907333	7.914336	7.912007667	7.523706667	6.982621333	8.061025667	7.931290333	8.351516	7.850372	7.768653667	8.247012333	7.982969	8.191169667	7.716651667	8.06411	8.422464	9.335363333	7.648328	8.463781333	8.060850333	8.731677	7.706815333	7.774843	8.315418333	7.847590333	8.766186667	8.57081	7.227142333	8.184325	8.091384333	8.924695667	8.658233333	8.902779	7.807436667	7.690520333	7.720243	7.541347667	8.377041333
ABCD2	2.451191	2.647253	2.530969	2.314489	2.383463	2.503086	2.38965	2.550741	2.241676	2.449012	2.525162	2.388085	2.158396	2.443786	2.580263	2.836927	2.341013	2.469199	2.242504	2.425033	2.451841	3.168529	2.352389	2.706645	2.437079	2.545171	2.538781	2.622212	2.760945	2.476315	2.345349	2.27431	2.280592	2.460817	2.297506	2.785279	2.316957	2.399199	2.39151	2.524368	2.314234	2.404921	2.523691	2.454094	2.608777	2.557156	2.375157	2.425033	2.425033
ALDOA	10.12124667	10.37655933	10.62518233	10.78608033	10.22838567	10.347401	10.367928	10.93068967	10.66783567	10.43241233	10.35081167	10.124822	10.56595	11.2716	10.67283767	11.083319	10.83062167	10.60486333	11.029044	10.25708467	10.65645233	10.16121533	11.02842	10.117426	10.91713367	10.356271	10.27262067	10.412097	10.460785	10.23885967	10.385539	10.28032367	10.15232367	10.18791767	10.644606	10.014675	10.493941	10.57114	10.031765	10.41036167	10.36370067	10.24921633	10.462341	10.39265767	10.305938	10.65561833	10.59134033	10.35497967	10.21616433
ALDOAP2	3.525944	3.527601	3.431645	3.400928	3.175242	3.668989	3.350559	3.063292	3.28608	3.409834	3.178918	3.186806	3.661644	3.370264	3.394563	3.726524	3.427708	3.691617	3.525944	3.521939	3.525944	3.448104	3.288761	3.415672	3.429531	3.743927	3.595194	3.332148	3.567553	3.355928	3.517433	3.525944	3.418087	3.53358	3.729707	3.505809	4.092582	3.186105	3.291523	3.435891	3.343309	3.269887	3.292041	3.743906	3.74932	3.46668	3.617416	3.942475	3.282101
ALDOB	5.435090111	4.295867667	6.851108667	3.621236778	4.746396111	4.475500556	5.149282778	3.893385778	5.974210889	6.223505111	4.023653667	5.117617222	4.816868444	4.742028444	4.037664667	4.284253222	5.292552333	5.282636667	4.802813889	3.829296444	5.253568333	3.874538556	4.785152778	4.521600444	3.675181	4.305662	5.421215667	6.798251222	4.211826	4.868081	5.710375667	5.230904778	3.735675222	4.103382444	6.097678556	3.939036556	5.285823	5.355798222	3.682491889	3.930081667	5.273326778	3.816544111	4.136667333	5.230019111	4.414729667	4.125516556	5.313221778	5.696090556	4.410606111
ALDOC	6.73246	6.581572	6.371363	7.393238	6.073015	6.661764	6.608591	6.945662	6.235731	6.853073	6.711722	6.4393	5.628984	6.940373	6.579266	7.278478	6.685994	6.781189	7.565641	6.774489	6.75791	5.545423	8.154557	6.603282	6.494376	6.335655	6.551512	6.689009	6.823622	6.348017	6.160896	6.989763	6.151401	6.504489	6.390303	6.880004	7.583451	7.190609	6.254226	6.211358	6.175432	6.883022	6.662038	6.514052	5.854327	6.321156	6.206121	6.269813	6.02552
AKR1B1	8.899451	8.887801	8.582971	8.95464	9.305564	8.985473	8.676351	9.756372	8.750627	8.504414	9.381515	9.320263	8.901994	9.065247	8.926456	9.2839	8.935152	9.605601	8.812341	9.169306	9.985321	9.567944	8.662106	9.22095	8.986561	9.147184	9.234551	8.682833	9.380991	9.571981	10.26175	9.0662	9.414056	9.305549	9.498437	9.303596	7.164314	9.274257	9.621362	9.223208	9.141681	8.962691	8.795858	8.976594	9.370184	9.728945	9.062333	9.053448	9.404722
ALK	3.9677195	4.02516	3.9015735	3.902689	3.9751875	4.2686315	4.133806	3.808206	3.889884	3.8291265	3.710452	4.0259375	3.7282465	3.9103905	3.6899405	4.4838925	3.7148425	3.936236	3.897319	3.596643	3.948268	4.020657	3.9619005	3.9909445	3.933288	4.02804	3.828026	3.7901015	3.6875935	3.8136245	3.985155	3.9647075	3.7697265	3.891099	4.036653	4.061062	4.346015	3.762245	3.6667915	3.9191635	3.8387865	3.7284815	4.073635	4.120328	4.2447875	4.1048855	3.9116775	3.7276715	3.885193
ALOX12	3.103179	3.410401	3.275571	3.088671	2.775814	3.358625	3.347301	3.242651	3.181183	3.219759	2.784692	3.060932	2.965595	3.619697	3.161505	3.154618	2.991381	2.970232	5.36781	3.129907	3.112036	3.144116	6.526964	2.791739	2.81899	3.309385	2.807282	3.178903	3.178612	2.946903	3.346188	3.206169	3.195887	3.145406	3.295344	3.004718	3.808663	2.888874	2.950338	2.943467	2.933346	3.084639	2.977273	3.441242	3.382504	2.922856	3.37376	3.10241	3.134844
ALOX5	6.37204525	5.81318775	6.32264225	6.33380425	5.9218235	5.9008475	5.99679925	6.1658545	6.5187995	5.29233575	5.76039825	5.8573725	5.56924825	5.37714525	5.98399925	5.71324025	5.53661775	6.36171225	5.272511	6.0913245	4.992096	5.60634075	6.5917515	5.77792025	5.45748025	5.97825275	5.62261775	5.54709275	6.00053175	5.83046825	5.52651275	5.4661895	5.91187025	5.39592325	5.7110955	5.77378475	5.447627	5.68596575	5.98937975	5.4792995	5.3971125	5.68655725	5.259576	5.190551	5.784319	5.9919745	5.65559175	6.2547205	5.81725875
ALOX5AP	9.139237	9.400623	8.736139	9.254953	9.080212	9.54582	9.175784	9.066677	9.657623	8.514574	8.832878	9.351454	8.782106	8.599413	9.508338	8.429091	8.292682	9.817329	7.243343	8.142427	7.89274	9.472242	9.042959	9.015059	9.499728	8.48432	8.754474	8.399668	9.142777	9.369574	8.199356	7.885345	8.732082	8.488608	8.641526	8.772303	8.546313	8.071708	8.951364	8.34327	8.275411	8.451248	8.545679	8.67013	9.157801	8.94601	8.876153	10.77208	9.532912
ALOX12B	3.255661	3.981551	3.590642	4.057523	3.436977	3.728448	3.324764	3.783782	4.318295	3.290632	3.3254	3.438725	3.650722	3.674	3.678516	4.035286	3.354678	3.482478	4.4908	3.444684	3.605502	3.742144	3.936968	3.178569	3.605502	3.788273	3.604589	4.051801	3.587836	3.446069	3.327927	3.289326	3.97709	3.465841	4.07925	3.670703	4.077574	3.232854	3.72922	3.207261	3.20783	3.374192	3.837072	4.205336	3.826459	3.65093	3.208114	3.503883	3.771931
ALOX12P2	4.955086	5.285207	4.817354	4.410802	4.400723	5.156513	4.756858	4.722738	4.58626	4.456169	4.439531	4.678253	5.103672	4.561846	4.900856	5.720297	4.108416	4.716993	4.949911	4.791254	4.889177	4.677571	4.365719	4.49614	4.718987	4.7303	4.666507	5.306956	5.118634	4.50849	4.884175	4.760563	4.592793	4.544192	4.932779	4.946376	5.2472	4.313322	4.534352	4.821194	4.392138	4.709504	4.809952	5.412736	5.03187	4.581298	4.693436	4.348327	4.430029
ALOX15	3.089764	3.356257	3.415207	2.994428	3.090734	3.571097	3.06328	3.200848	3.266621	3.12318	3.104361	3.105284	3.019815	3.461699	3.28774	3.571097	3.054078	3.175802	3.36022	3.196826	3.436535	3.180778	3.107592	2.91149	3.116496	3.577105	3.638277	3.33394	3.237858	3.377499	3.391282	3.361867	3.495051	3.231527	3.500936	3.382714	3.387005	2.871245	3.230293	3.232854	3.076194	3.142174	3.044268	3.497542	3.970885	3.081714	3.180109	3.196826	3.232854
ALOX15B	3.86743999	4.259914375	3.856381985	4.026813218	3.75029588	3.998789839	3.904888514	4.023412316	4.085047455	3.605895882	3.634663687	4.223480429	3.693076222	3.874922691	3.981235996	4.441901033	3.692743241	4.638138744	4.074336168	4.035647648	4.252217859	4.791724759	3.956789073	3.99375546	3.798037183	3.956620824	4.151976067	4.121193717	4.01127187	3.881084136	5.178509786	4.218367066	3.869975183	3.697255401	4.075593983	4.152236886	4.188584127	3.424846661	3.924279641	3.877161722	4.169044516	3.679145179	4.00811893	4.409119933	4.133023704	3.81183053	4.154966269	4.006158954	3.912711671
ALPI	3.936896	4.361836	4.955076	3.97338	4.1045425	3.9864405	4.2194895	4.168718	4.235707	5.618527	3.9892495	3.8699455	4.0862295	3.997881	4.1410205	4.7547715	4.71982	4.6331815	6.625236	4.132341	3.94643	4.36216	5.9675845	3.9951485	4.1075625	4.273467	4.1344265	5.8723685	3.8632035	4.0715675	4.023582	4.3660645	3.94124	3.861621	4.2281325	4.105495	4.6313865	3.8004575	3.8399695	3.9880425	4.147068	3.9054265	4.0016005	4.3579215	3.983036	4.1297005	4.505812	5.398574	3.8938255
ALPL	3.834005054	4.05148961	4.171105189	3.567516593	4.146779696	4.122999357	3.755233913	4.466814297	3.958307343	4.086162898	3.882796548	3.77655057	3.726688257	3.495052516	4.327201623	5.246803016	3.78184774	3.936328472	3.953212467	4.526289606	3.769920302	3.753791444	3.619147731	3.886479784	4.464255507	4.066466967	4.433443496	3.883544443	4.226265219	4.368297602	3.772090006	4.057012579	3.653370489	4.660931814	3.955610889	4.205547784	4.102723156	4.201095552	4.00724097	3.975217152	4.064488781	3.9437526	3.740113716	4.086968027	4.100446099	3.70076223	3.924797195	3.87060715	3.809126705
ALPP	3.386427	3.633153	3.644423	6.366242	3.175464	3.881758	3.567284	3.72417	3.537769	3.08696	3.699079	3.312195	3.384531	3.792324	3.619057	4.747719	3.469531	3.644484	3.675922	3.931148	3.558032	3.37189	6.553319	3.343556	10.31522	3.612671	3.461657	3.750513	3.694073	3.344505	3.476002	3.654944	3.647387	3.190101	3.861014	3.68125	3.713967	3.379426	4.331956	3.60784	3.272168	3.500432	3.613636	3.707128	3.726791	3.431134	3.569875	3.272488	3.84987
ALPPL2	5.1523585	5.192698	5.21375	6.6511405	4.6878785	5.041819	4.949113	5.0676575	5.8490815	4.8856735	4.7598145	4.8169655	4.5405345	5.08689	5.2774145	5.852207	4.741415	5.100141	5.078398	5.0997335	4.9785585	5.0577805	6.609886	4.969653	6.7827295	5.8082845	5.167825	5.607432	4.843228	4.8447535	5.1757165	5.338462	5.0254755	4.956926	5.3111385	5.09819	5.248804	4.8651815	4.8831165	4.7667665	4.844765	4.551421	5.156856	5.6430195	5.6141995	5.210372	5.049944	4.78642	4.404596
ALX3	4.359639	4.906768	4.886797	4.459855	4.420134	5.270922	4.377195	4.466466	4.481717	4.456437	4.265776	4.405528	4.712049	4.512077	4.997013	5.770784	4.55696	4.575522	4.999674	4.576112	4.458792	4.546794	4.412867	4.104376	4.284261	4.330591	4.744432	5.395707	4.764322	4.711854	4.743458	5.105027	4.562845	4.289698	4.654873	4.504909	4.971216	4.31215	4.273792	4.456061	4.248354	4.137328	4.687519	4.866262	5.038163	4.423639	4.34096	4.53429	4.781499
AMBN	3.89291	4.718939	3.973759	4.231908	3.761869	4.233162	3.632694	3.882605	3.818527	3.533637	3.385858	3.684701	3.351107	4.250775	4.028917	4.72486	3.314586	4.090525	3.877039	3.798262	4.001202	3.859902	4.06665	3.680489	4.049669	3.817679	3.878945	4.134163	4.063432	3.483376	4.033393	4.059281	4.024244	3.940557	4.343985	4.257878	3.763343	3.859665	3.405804	3.969311	4.091282	3.691087	3.879477	4.201526	4.033817	4.279109	3.985305	3.906734	4.064847
AMBP	3.5846155	3.96689	3.926767	3.860725	3.7463215	4.1303855	3.7238225	3.7261965	4.1234145	3.6799655	3.6762765	3.701923	7.894408	3.846654	4.1664035	4.1019455	3.818875	4.3304385	4.8470925	3.7665305	3.9450955	3.6287455	3.760223	3.91195	3.793282	4.103613	3.991967	4.3354445	3.881094	4.302361	3.81338	4.219123	3.935781	3.619311	4.782002	3.888856	4.249853	3.76601	4.0562025	3.612059	3.9855385	3.8438855	4.176798	4.374093	4.132727	3.895955	3.8544665	3.6168125	3.564424
AMD1	7.3328305	7.92934	8.73714	8.2542835	7.9158585	7.9487615	7.5109125	7.641651	8.378661	8.4207505	7.8332515	7.540773	7.821238	7.9037405	7.469572	5.941167	8.180801	7.954116	8.066949	8.1423155	8.3165105	8.2675965	9.184722	7.95795	8.5147845	7.3767525	8.084375	7.8833185	8.0086115	8.318445	8.237676	7.892065	7.853745	8.2017925	8.0942845	7.702342	8.0496065	8.1986055	7.992954	7.7750035	7.4340525	7.872974	8.2594245	7.9781205	9.2452355	7.4277365	8.5095765	8.15094	8.32434
AMELX	2.709128	3.067457	2.669269	2.810946	2.689332	2.755457	2.887019	2.865948	2.678314	2.620744	2.855759	2.638522	2.614341	2.940199	2.846942	3.156762	2.636151	2.803495	3.003268	2.873892	3.181164	3.046173	2.880213	2.800036	2.775378	2.702241	3.252394	3.488588	3.025055	2.848654	2.680214	3.026455	2.901227	2.567783	2.813492	2.735376	3.355251	2.784341	2.722526	2.720872	2.652837	2.781089	3.11078	3.107808	2.842747	2.870298	2.667757	2.545955	2.761535
AMELY	4.369721	4.674694	4.923662	4.63912	4.457564	4.83434	4.643035	4.509439	4.602393	4.329583	4.373652	4.171749	4.482998	4.716327	4.371692	4.855344	4.1935	4.431482	4.513715	4.29403	4.786871	4.661255	4.305106	4.440722	4.443046	4.663751	4.718207	5.296386	4.758447	4.356602	4.676297	4.337755	4.502972	4.325266	4.716017	4.547404	4.858643	4.224627	3.893447	4.516917	4.264937	4.404673	4.924039	4.685468	4.648947	4.662011	4.224837	4.268848	4.498705
AMFR	6.9112655	6.6691835	6.571566	6.5986255	6.318445	5.5415485	6.4995855	6.0929075	6.575885	5.6639705	6.650142	6.547202	5.795208	5.7029955	6.1134385	7.151525	6.5388095	5.833256	6.14087	6.4508605	6.669179	6.6217795	6.945409	6.612138	7.1933155	5.799679	6.3571655	6.2006335	5.018529	6.7520625	5.629661	6.414849	6.463076	6.459335	6.8677045	6.6876415	6.0797315	6.5074715	6.492402	6.5490665	7.244184	7.027027	6.1702465	5.2288705	4.7543655	6.8789045	5.066098	5.9843825	5.28542
AMHR2	5.025975	4.873436	5.101963	4.798514	5.057343	5.102428	5.045935	5.051	5.141156	5.347332	4.762033	4.709086	4.734998	4.852319	5.232115	6.392436	4.720571	5.242987	5.342726	5.154802	4.912763	4.976172	5.081183	5.152577	4.729229	5.164622	5.413092	5.566426	5.08779	4.860834	4.986875	5.683578	4.588694	4.994989	5.088909	5.071671	5.408084	4.877858	4.678841	4.894116	5.35694	5.098766	5.165989	5.647344	5.493148	4.838901	4.994895	4.857723	4.804908
AMPD1	4.149149	4.070676	4.179324	3.613059	4.118131	5.292069	4.999624	3.70653	4.679388	5.996886	4.364112	4.544965	3.517794	4.346875	3.712747	4.634714	5.046382	4.961004	3.953856	3.626576	4.359577	5.074557	3.917172	5.107412	4.579421	4.213431	5.429325	6.139456	4.436446	6.002086	4.639166	5.151345	3.923905	4.669864	5.144302	6.031605	4.071812	4.411198	3.609955	3.615448	4.156311	6.473247	5.630319	4.135282	4.387326	3.891852	5.82574	3.855432	5.20231
AMPD2	6.885113	7.385092	7.469659	7.186061	7.434453	7.150203	7.409631	7.792012	7.066848	7.284213	7.321247	7.698987	7.618195	7.394972	7.216836	8.091581	7.32959	7.55428	7.18474	7.051212	8.178272	7.003683	7.150203	7.283297	7.118046	7.150203	7.149151	6.839185	7.072649	7.437608	7.462108	7.070021	7.230936	7.259972	7.392993	7.150203	7.621031	7.495591	7.981756	7.161868	7.521205	7.136223	6.903678	6.830537	6.981099	7.004662	7.027923	6.909019	7.230865
AMPD3	7.246024	7.184123	6.877265	7.459431	6.959348	7.634031	6.459611	7.117726	7.250233	6.832915	7.257024	7.491716	7.27382	7.070776	7.057366	7.145543	6.479518	7.539633	6.719251	6.237788	10.28594	7.30233	7.676415	7.217968	6.80122	7.36928	7.408881	7.119641	7.527755	7.231072	6.722975	6.822361	7.07947	6.37473	7.367297	7.022046	6.874467	6.872473	7.568158	6.718199	6.865669	6.92943	6.671751	7.526567	6.63011	7.338423	7.185754	7.783326	7.691783
AMPH	5.152628	5.45295	5.344746	4.570891	5.701575	5.490917	5.66111	6.630536	5.168814	5.057155	6.079202	6.514982	4.377907	5.621077	5.925271	6.579814	5.891527	5.827099	4.255811	5.840142	7.705678	4.342753	4.479906	5.429613	5.200106	6.224177	5.224115	5.109083	5.116077	5.692566	5.182858	5.43493	5.581683	7.0121	4.96836	6.405974	4.90321	5.896554	5.344746	6.580549	5.672003	5.458226	5.233749	4.927813	5.132194	6.47819	5.151408	5.416988	5.877263
BIN1	7.3623498	7.7055646	7.5018968	7.3823088	7.510556	7.2340788	7.767367	7.7657834	7.3281262	7.3166466	7.6973276	6.7823052	7.4175482	7.1773864	7.9367206	8.067701	7.8754816	7.7407008	7.9870014	7.4112762	7.5028938	7.3406476	7.6947546	7.6684066	7.6108604	6.933995	7.4677552	7.1326398	7.5388728	7.547562	7.4852156	7.3726384	7.4790442	7.6361108	7.469685	7.7044122	7.0520162	7.7626208	7.5402698	7.2522298	8.0682088	7.3996418	7.2989838	7.0315214	6.8785158	6.839918	7.3443656	6.9706016	7.0641972
AMT	7.486327	7.041211	6.857419	6.54745	7.313443	7.753104	7.440581	8.028923	7.172737	7.596193	7.747963	7.389023	7.290761	7.505831	6.857655	8.291805	7.658821	7.479077	8.960954	7.51605	7.285107	6.913157	7.634507	7.826522	6.927149	8.15436	8.002148	7.348934	7.967161	7.487014	7.325256	8.048662	7.475712	7.515342	7.612652	7.81913	6.897512	7.391917	7.411319	7.594878	7.983732	8.051301	7.44778	6.901837	6.374881	7.079347	7.332131	6.509916	7.26746
ANG	6.904558	6.785915	8.810629	6.305597	6.927668	8.846798	7.254958	7.472399	8.866324	9.360631	7.094137	7.329866	8.590684	8.396175	7.881082	6.6322	7.418904	8.542742	8.083752	5.999639	7.11133	7.395157	7.479262	7.708071	6.206418	9.200652	8.2172	8.790702	6.966162	8.091177	8.20183	8.249092	5.977965	6.694693	8.877078	7.036657	8.753151	8.606997	6.306184	6.216938	6.7607	8.561851	8.943671	9.446023	8.000725	8.804177	7.218033	7.187033	8.357648
ANGPT1	4.31941927	4.608068957	4.107077623	3.845988226	4.502408294	4.240979238	4.528469718	4.569712383	3.75083885	4.216386392	5.07636719	4.877900728	4.105967513	4.5079607	4.369089811	3.854146515	4.406025279	4.417944064	4.179086302	5.279717351	4.331441635	4.145822267	4.753007026	5.880804802	4.408011576	5.324084772	4.284495697	4.244514733	4.517278333	4.496708595	5.082778812	4.554225891	5.180782788	4.860735458	4.190955215	5.719178535	3.399613303	4.445765975	4.820381391	4.976527699	4.955209206	4.51301301	4.336964281	4.38004828	3.899067705	5.447802326	3.941048557	4.988344565	4.311825256
ANGPT2	4.65483825	4.6060575	4.44558225	4.739632	4.60333875	4.609083	5.46016025	4.156156	4.258629	3.820145	5.45420525	5.190042	5.01362525	6.64160125	5.55996375	4.148595	4.583991	4.49803	4.861916	5.29716175	4.077565	4.615233	4.55272525	4.1767025	4.981297	4.306991	4.1126495	4.63792875	5.0919355	4.11065225	4.00721075	4.41185	5.1400545	5.617174	5.4814455	5.99527375	4.824922	4.8160985	5.9524255	4.428764	4.54423675	4.272288	4.675554	5.87698725	4.47946275	4.66643325	5.3304565	6.15513225	4.92532075
ANK1	4.239145857	4.286497571	4.298424429	4.045176429	4.288898286	4.466386429	4.207773286	4.454953857	4.514085571	4.377561286	4.825283143	3.955319286	4.117124571	3.982008286	4.258994714	5.570143857	4.232987429	4.320309286	4.400479286	4.197817	4.256582143	4.121687429	4.156640571	4.445637857	4.430057714	4.147372	4.765102857	4.706091714	4.112997571	4.472256429	4.314543143	4.642326	4.502583	4.118170857	5.038201143	4.240712	4.601457143	4.227769286	4.034502	4.719764857	4.257031	4.428194571	4.433299286	5.032796143	4.331689714	4.168457	4.473725143	4.002246429	4.707184
ANK2	4.9640045	5.52595325	4.2031005	4.1018555	5.265236	4.55134375	4.76148325	5.0397205	3.8274575	4.308313	5.346775	4.8763535	4.251654	4.63867825	4.55698725	4.903779	5.2163045	4.98725275	3.56419075	6.8140955	4.931238	4.4477075	3.8783845	5.20120375	5.0444395	5.29600825	4.5746425	4.67185875	4.47175675	4.632626	4.9832695	4.723826	5.19677525	5.8238105	4.30207475	5.7575075	3.59725025	5.334279	4.8699845	6.14380425	5.80197125	5.11909575	4.62274325	4.07426875	4.1888425	5.6169695	4.38542775	4.480575	4.89395125
ANK3	4.994182	5.1828038	5.4916228	4.8094258	5.0329778	5.1956808	5.206766	4.379951	5.1334792	5.2768766	4.875384	4.355447	5.2862496	4.6976612	4.8243576	4.5859538	5.4838756	4.8654634	4.4096896	5.6586906	4.729385	5.0898098	4.9840208	5.0625096	4.9238684	4.8581696	5.5792846	5.3091256	4.8834352	5.3975762	5.8040038	5.027597	5.1413298	5.2762756	5.6929244	5.272204	4.4466586	6.061258	5.0307422	5.3585444	5.2967036	5.2393994	5.1483578	5.0870468	5.4243812	5.734374	5.499232	4.7165432	5.2614476
ANPEP	5.312971667	4.528641333	5.833882667	4.222239	5.686107	3.643624333	4.887251667	4.407554	5.783737333	5.36828	5.509930333	4.831355333	5.703224667	4.503586	4.503612333	5.583232333	5.39877	4.685760333	5.488745667	4.271956	3.549564667	4.416174	4.501906	4.374748333	4.463518333	4.242594667	4.96555	6.160267	4.859540667	6.119390667	6.293778333	4.592229333	4.197638667	5.192429	6.625418	4.444046667	4.553972	4.601414333	4.272291	5.398685	5.627865333	3.521513	4.292882333	4.986637667	4.032185333	4.139628	4.762286	4.916443	4.731128
SLC25A4	5.500067	5.856967	5.082316	5.7161625	5.635628	5.845836	6.0723125	6.135573	5.372351	5.395594	5.9075985	5.4381285	5.220455	5.857218	4.990655	5.819691	6.057108	6.2410625	5.4073585	6.4776005	5.8310225	4.9486005	5.1863395	6.025519	5.461796	5.692835	6.022393	6.052418	5.2302485	5.3660655	5.979866	6.314624	5.6755105	5.894361	5.241001	5.2779805	5.0919295	5.2906375	5.560101	6.5834895	6.078471	5.9626205	5.767756	5.1608445	4.912111	5.78447	5.0923365	5.4104595	5.5244925
SLC25A5	11.25286	11.83323	12.84134	11.43866	12.29093	12.14188	11.82919	11.77206	12.91151	12.15166	11.62331	11.9297	10.66007	12.3373	11.33071	10.82894	11.99037	11.37101	12.27182	10.83032	11.85503	12.06833	11.81464	11.58535	11.37964	11.51708	12.24273	12.24785	11.89383	12.03862	12.39151	12.0026	11.53359	11.14555	12.15066	11.03075	12.96485	11.99087	11.30046	11.46246	11.27704	11.757	11.88161	12.02814	11.99348	12.05479	12.04903	12.11085	11.82496
SLC25A6	11.12193	11.087765	11.80544	9.4446445	11.37125	11.19585	11.358875	11.79084	11.55842	11.329935	11.839235	11.524785	10.95006	11.966375	11.386265	11.849825	11.624285	11.43552	10.5688	11.44536	11.170505	11.6342	10.606115	11.16807	11.706165	11.51667	11.18989	11.32859	11.022485	11.76426	11.57746	11.496485	11.48846	11.48102	11.356115	11.3368	11.358835	11.327495	11.245405	11.36395	11.570545	11.517445	11.28125	10.94451	11.226615	11.7298	11.24418	11.25961	11.449415
ANXA1	6.5026295	7.0816875	6.132935	7.2794135	6.56387	6.350339	6.462074	6.743538	7.263583	6.8151135	6.860581	6.8336795	6.90767	6.8127675	6.761736	5.481365	6.8485055	6.827392	5.5323875	10.046374	6.0904805	7.271164	7.0499455	6.837192	9.488839	6.4493965	6.8693735	6.465688	6.534765	6.7652485	6.76914	6.432943	6.958038	7.3990665	6.695663	7.990347	5.3284205	7.583941	7.0573295	6.7768205	6.817652	6.5069795	6.92592	7.6887715	6.0563535	7.4866035	7.07584	7.0349245	9.0778705
ANXA2	9.638805	10.075417	10.55708275	10.7783175	10.14875725	9.86157725	9.75634075	10.07904425	10.663062	10.60855275	9.81294625	9.834789	10.19442225	10.413897	10.407209	9.508949	10.12607525	9.844298	10.05375175	10.0074365	9.3530955	9.7786025	10.45138975	9.30818125	10.79584	9.9661965	10.0109545	10.2976175	10.0826945	10.46572575	10.21672975	10.29914325	10.04579775	9.88958275	10.5916575	10.0004085	9.615961	10.4997925	10.0325025	9.6479175	9.69211525	9.65184075	10.456268	10.77941925	10.16466175	9.79920975	10.32568	10.44784475	10.43139625
ANXA2P1	3.966478	4.393846	4.548846	4.931652	4.145788	3.91029	3.956928	4.203385	4.50742	4.873292	4.056423	4.151362	4.054857	4.240881	4.488569	4.186538	4.091999	4.125047	4.5132	3.884709	3.507514	3.772319	4.533311	3.46415	4.970545	4.226419	3.937933	3.639648	3.875325	4.899723	4.034504	4.053044	3.84068	4.184707	4.919465	3.916394	3.96246	4.409232	4.121508	3.591818	3.690101	3.865061	4.325399	5.015411	4.216559	3.721501	4.496946	4.107503	4.375409
ANXA2P2	9.890034	10.37365	10.85054	11.07632	10.41941	10.09226	9.882558	10.3886	11.03389	10.96586	10.07611	10.0808	10.37045	10.63344	10.61957	9.64881	10.21853	10.03471	10.27113	10.3562	9.296207	9.833395	10.57531	9.520784	11.25145	10.20506	10.38519	10.31465	10.1971	10.83093	10.28617	10.34813	10.15807	10.07706	11.00719	10.21309	9.829849	10.61598	10.01729	9.894439	9.848859	9.789587	10.45231	11.06292	10.41976	10.006	10.58665	10.46622	10.71793
ANXA2P3	6.071724	6.330301	6.998201	6.895543	6.340561	6.532646	6.173836	6.633604	6.664992	6.788241	5.812441	6.091411	6.264068	6.599884	6.157524	6.275678	6.083747	6.183077	6.493439	6.433198	6.453361	6.232253	6.410591	5.619447	6.530934	6.35623	6.268305	6.375332	6.25974	6.717419	6.603714	6.431509	6.282021	6.277665	7.320903	6.15383	6.247608	6.32572	6.145769	6.186746	5.834017	5.825794	6.856077	7.373493	6.894451	6.085518	6.698998	6.694431	6.568081
ANXA3	7.810282	7.492577	9.063336	10.23742	8.333714	9.386723	8.525685	8.48927	9.833615	10.0901	7.927573	6.858141	8.360317	9.10118	8.610666	5.865427	8.530511	7.231973	8.624261	6.394324	10.72514	8.235349	9.113644	8.189424	10.71253	8.197943	9.135077	8.9571	8.078423	9.203142	8.053388	8.488563	8.797089	7.260673	8.799659	5.821774	8.445171	9.389658	7.209959	8.135581	7.537019	9.398473	9.976778	9.131468	8.943732	7.976562	9.473671	8.60524	9.5451
ANXA4	10.273115	10.51641	11.88818	11.80155	11.375285	11.142415	10.47039	10.64873	11.87553	11.784935	10.96401	10.49922	12.455285	11.17767	11.759125	8.2851	11.35878	10.271855	10.981635	8.9812855	10.12834	10.86409	10.99719	10.46092	9.8159475	10.99808	11.032565	11.30612	10.888185	11.471815	11.51455	11.078905	10.377955	10.0067105	12.219675	9.849455	11.504315	11.4304	11.585255	10.87109	10.056015	10.74513	11.445305	11.502565	11.973105	10.631785	11.06048	10.92914	11.213155
ANXA5	10.23282	10.81574	10.44027	11.18098	10.9954	10.3125	10.72343	11.12837	10.56269	10.60275	10.89139	10.87174	10.6315	11.11446	11.1379	10.01254	11.12768	10.90897	10.48583	11.04076	11.34452	10.35389	10.63998	10.69707	10.89763	11.00342	10.4518	10.49877	10.73376	10.96038	10.70757	10.37602	10.94925	10.89433	10.96085	11.0221	8.736205	10.93671	10.96598	10.83177	10.71819	10.79651	10.88772	11.15034	9.947367	11.02265	10.47443	11.08071	11.09981
ANXA6	6.397203	6.8746665	6.197483	6.067993	6.475476	6.3955065	6.634746	6.9648595	5.901937	5.8536205	6.528454	6.413974	5.8110195	6.6555695	6.6924575	7.292467	6.33319	6.65978	5.8358845	6.753399	7.160543	6.335014	5.951695	6.4104815	6.325831	6.676575	6.0516465	6.2433865	6.454158	6.264106	6.4112505	6.311812	6.733543	6.7751165	6.170949	6.882026	5.787247	6.173934	6.5815625	6.7488805	6.7413685	6.27899	6.388946	6.325974	6.0028915	6.643468	6.190443	6.5364485	6.169411
ANXA7	9.3894955	9.2731915	9.249548	9.348099	9.2175675	8.9557805	9.284219	9.311797	9.106688	9.116069	9.1253885	9.005939	8.8319365	9.4510775	8.8525985	7.2921365	9.4930525	9.067623	9.0994125	9.0529845	9.1604085	9.1006155	9.3690435	9.0199575	9.1999515	9.201299	8.965468	8.773158	9.117094	9.1848715	9.429647	8.595376	9.174903	9.1640035	8.9158925	9.027549	8.401024	9.275263	9.0201025	9.193746	9.2360535	9.130728	9.284847	9.086484	9.0482335	9.4777305	9.5010225	9.0099305	9.317451
ANXA11	8.438323	8.435070333	8.774626	8.501095667	8.750902667	8.411201	8.629209	8.730820333	8.498613667	8.718301333	8.313012	8.204876667	8.116139667	8.642463333	8.614699667	9.029893333	8.762261667	8.044848333	8.014335	8.175779667	7.895707333	7.885533	9.045260667	8.475639333	7.951329333	8.393067667	8.429832333	8.339659333	8.357574667	8.675285667	8.657977333	8.758509	8.716383667	8.280453667	8.620933333	8.395772333	7.554327667	8.800091	8.630984	8.352143	8.261947333	8.415012333	8.780976	8.456588333	8.536557	8.325506667	8.863286333	7.957225	8.674686667
ANXA13	7.972776	7.447524	8.960987	6.24727	7.033826	4.950345	6.86647	8.157929	6.393344	9.645342	7.091878	10.34024	8.457243	5.635148	5.369622	6.313775	6.793018	9.14459	8.419696	4.929695	4.987017	6.584005	6.956201	4.357842	4.710281	9.782324	5.478286	7.515486	5.100091	7.089207	5.792601	7.200826	7.230357	5.420735	9.586248	6.486367	5.117951	8.365417	4.562436	9.337463	9.426198	4.890369	5.34813	8.069818	5.40407	5.650435	7.808891	8.747588	7.689001
AOAH	8.350018	6.81002	5.890025	6.307402	6.307733	6.512507	6.35916	6.566089	5.834177	5.974185	6.203531	6.632502	5.607611	6.123684	5.864474	5.915583	5.789977	6.445769	5.608673	6.749339	6.328891	8.155987	6.005544	6.982518	6.361151	6.584374	6.480829	6.69113	6.697945	7.216498	6.805105	6.016993	6.743198	6.128143	6.554315	6.384388	5.294767	6.010539	6.628437	5.885733	6.127681	6.031764	5.508984	6.176548	6.430036	6.431128	6.246348	6.20369	6.119071
AOC2	4.086469	3.82234	4.09553	4.008687	3.919657	4.554864	4.074569	3.876797	4.095356	3.925821	3.963054	4.021297	3.930857	4.222689	3.984908	4.711026	3.840298	4.056736	4.358438	4.904379	3.742907	3.877693	3.898049	4.175655	4.134312	3.930857	4.029131	4.717983	4.074569	3.942558	4.230118	4.245362	3.983953	4.010995	4.059968	4.305824	4.148109	3.898737	4.271972	4.405799	4.072201	3.955298	4.127509	4.468664	4.311733	3.766009	3.949348	4.054917	4.005515
AOX1	5.67964	7.236459	5.0026375	4.894087	6.251883	6.409252	6.0298565	6.071004	4.904118	5.3098035	6.8898605	6.640635	6.0961635	5.682327	5.8506235	5.824961	6.2792995	6.4303125	4.673192	7.6763945	5.273743	4.9213035	4.659025	5.591238	6.080421	6.5395115	5.4058765	5.7246955	5.507338	5.9163685	5.575748	5.7796165	5.7301795	7.8932455	4.986913	7.850372	6.3347925	6.721685	7.397582	6.417267	7.35252	5.3583325	5.532473	4.607799	4.7481605	5.4693375	5.206903	5.563067	6.4816855
APAF1	4.979187	5.056459667	4.942554333	5.055881	5.137313333	5.009422667	4.842850333	4.518052333	5.232758333	4.853408667	4.864675333	4.838242	5.342197667	4.792695	4.70492	4.672089667	4.565746667	4.822880667	4.715014667	4.822234667	4.656097333	5.26599	5.768040333	4.927747	4.919574	4.845081667	4.679707	4.807349	4.833283333	4.922468	4.925735667	4.64129	4.694784667	4.680755	4.967731333	4.796630333	5.016149333	4.864096667	4.832223667	4.781828	4.609248667	4.801248333	4.836276667	4.909078	4.921428	4.637621667	4.940172667	5.136350333	4.864508
NUDT2	6.679614	5.978768	6.233491	6.557764	5.92639	5.817842	6.408596	6.732984	6.735326	6.702217	6.797066	6.846618	5.714009	7.623719	6.26325	7.010103	6.458628	7.789352	6.381636	6.969302	5.756572	6.987446	6.310466	6.760698	7.277477	6.594055	6.269209	6.307669	6.679016	6.800902	6.384062	5.302483	6.703077	6.619078	6.573578	6.028516	6.380618	6.642657	6.485668	6.60987	6.638533	7.170236	6.501831	6.414751	6.775514	6.97284	6.286568	7.065941	6.70439
APOF	2.348028	2.3979	2.698615	2.278	2.646047	2.840807	2.387209	2.401152	2.666598	2.538441	2.773246	2.555403	2.46291	2.331049	2.585075	2.480961	2.379262	2.411018	2.484284	2.547702	2.49437	2.550547	2.54953	2.529493	2.527475	2.564964	2.496054	2.562498	2.465276	2.54586	2.25461	2.720324	2.662985	2.552287	2.418219	2.44617	3.23536	2.532424	2.723533	2.612757	2.644146	2.470083	2.311343	2.575038	2.656975	2.709732	2.595192	2.458225	2.728277
APBA1	4.814604	5.332179	4.684521	4.4512115	5.030314	4.91923	4.946318	5.429756	4.846315	4.7781805	5.14896	5.350731	4.800822	5.0041295	5.028971	5.8717785	5.069517	5.2329595	4.7314405	5.4183795	5.017191	4.884502	4.84599	4.9461105	4.620462	5.20122	5.0738275	5.1008415	4.836912	4.7500885	5.3050875	5.0324315	5.201074	5.173454	5.454297	5.281175	4.4442405	4.8315315	4.997186	5.027917	5.1183195	4.823187	5.071743	5.0499945	4.989452	4.942957	4.9852235	4.908989	4.9015825
APBA2	6.1682965	5.4071865	5.679439	5.044685	5.539561	5.135947	5.412061	6.116972	5.3707865	5.319107	5.855409	5.7617095	5.511103	5.334411	5.293002	6.443995	5.464705	5.2569695	5.1234175	5.1494185	4.702289	5.487807	5.437428	5.480234	5.4059305	5.1616965	5.2674055	5.323061	5.552442	5.8614515	5.1185525	5.054756	5.4163675	5.474742	5.8167645	5.8157605	5.227715	5.491121	5.337136	5.553425	5.40229	5.2350075	5.347333	4.818509	5.2346375	5.366907	5.7586	5.344622	6.142093
APBB1	5.573624	6.122005	5.584164	5.419709	5.377166	5.859694	5.948381	6.20482	4.983414	5.333941	5.951437	5.367045	5.605296	5.848313	5.687784	7.130955	5.616933	5.973719	5.62057	6.317967	5.672671	5.355323	5.367536	6.108902	5.427626	5.931537	5.547812	6.048907	5.718957	5.056068	5.631833	5.555553	6.197922	5.8463	5.519424	6.114554	5.346313	5.295089	5.98839	5.907027	5.913432	5.856428	5.440249	5.917982	5.61511	6.059352	5.506	5.49769	5.498307
APBB2	5.348252	5.564407	5.655992429	5.659206857	5.870425	5.198448	5.630590571	5.245356286	5.211026429	5.266033286	5.681922714	5.579398286	5.415598	5.554071286	5.501938857	5.247337	5.412387857	5.299456714	5.311002429	5.843582571	5.648764714	5.244381429	5.292520429	5.768060857	5.909288714	4.981838571	5.483295571	5.107069857	5.515044143	5.099025857	5.478295429	5.695359143	5.625721857	5.667942143	5.351568286	5.858763429	5.441060429	5.551724	5.983125	5.601251714	5.722899143	5.293832286	5.391205714	5.494980429	5.102063714	5.41241	5.486959429	5.662515143	5.682469286
APC	5.3110008	5.1544538	5.2916788	5.2925154	5.0509018	4.8994672	4.9288006	4.7242354	5.0549734	5.1915934	5.3754078	5.240405	5.4251424	5.3210558	5.1097138	4.3231878	5.3753234	5.082136	4.8477274	5.4414432	5.7922638	5.1746194	4.43332	5.2648092	5.2094926	5.2465976	4.988775	4.9936494	5.1628448	5.0726762	5.0653194	4.743832	5.355487	5.315062	5.1902904	5.3115672	4.0720266	5.5320222	5.5591052	5.348983	5.3675284	5.3308118	4.9945352	4.7949156	4.7711692	5.5609154	5.0841184	5.3741604	5.2319054
APCS	4.046228	3.701629	3.830254	3.67952	3.905908	3.420287	3.79068	3.592821	4.052579	3.705477	3.648587	3.630916	4.05333	3.699311	3.547601	3.859236	3.626048	3.696181	3.968221	3.765917	3.807488	3.37497	3.709487	3.814603	3.488413	3.824898	4.112131	3.716013	3.59894	3.736182	3.46601	3.971711	3.564123	3.72918	3.928915	3.641655	4.498525	3.61346	3.805314	3.736712	3.759155	3.660717	3.671216	3.788184	3.641261	3.714634	3.901755	3.758018	3.3896
AIRE	3.868285	4.150498	4.095019	3.637488	3.76932	4.497543	3.97365	4.041796	3.754061	3.476498	3.808046	3.908101	3.893808	4.351465	4.217656	4.755501	3.761006	4.11115	4.101779	4.328101	4.167378	3.915368	3.95042	3.994605	4.040735	4.277378	3.86768	4.783813	3.797195	3.896818	4.295179	3.826188	3.833051	4.235256	4.441286	4.433115	3.792753	3.398928	3.499884	3.969171	3.516117	3.898712	3.973563	4.540255	4.280923	4.056722	3.980867	3.92271	3.469462
APEH	6.173735	6.225384	6.7043655	6.4972935	5.6115455	6.3419395	6.293545	6.8969215	6.780421	6.394952	5.9447655	6.21104	6.349929	6.095178	6.409678	7.259017	5.962823	6.55131	7.0465915	6.05726	6.320593	6.4461085	6.126102	6.2445435	6.730372	5.9026445	6.7285895	6.5601315	6.2448615	6.577508	6.272457	6.808622	5.990904	6.142667	6.730518	6.041382	7.3265405	6.681969	6.1784645	6.4440955	6.401662	6.4328715	6.257244	6.9225815	6.6829105	6.0740625	6.5023215	5.8568665	6.163411
APEX1	10.27141	10.3433	10.42131	10.52498	10.33127	10.3055	10.45068	10.74965	10.28217	10.05529	10.47193	10.03687	10.76699	9.968796	10.15649	10.16133	10.02535	10.61835	10.46337	9.874407	9.692991	10.38394	10.78822	10.24729	10.24556	10.58325	10.26693	10.01492	10.43029	10.46829	10.93366	10.33562	10.31586	10.38767	10.65681	10.11373	11.56286	10.35502	10.60862	10.18731	10.74055	10.18974	10.35206	10.19668	10.4671	10.98048	10.52019	10.22501	10.40043
BIRC2	9.123059	9.136776	8.93394	9.681631	9.234009	9.193276	8.43803	8.347833	9.338356	9.141278	9.204946	9.294931	10.42021	9.252123	8.573462	6.677964	9.036064	8.732845	8.729919	8.952308	8.651951	9.409101	9.742944	9.076294	9.773158	8.980949	9.18865	8.738942	9.552193	9.18553	8.912889	8.43459	9.522367	8.953331	9.391591	9.206409	7.852557	9.207154	9.070006	8.794536	8.896519	9.236694	9.298767	9.107877	9.5379	9.087696	9.230253	9.323333	9.181305
BIRC3	7.5932835	6.882767	6.3026555	8.4257445	7.652401	7.5523375	6.036647	6.0581865	8.06053	7.492752	7.5772195	6.8685005	9.6106225	7.452845	6.3482395	5.324526	7.379228	6.813964	6.3208405	6.9183	7.0330345	8.472103	7.7727	8.0949185	7.955807	6.3490455	7.7864125	8.3275455	7.9344325	7.4285655	7.253529	5.893551	7.821541	6.7050515	7.3247875	6.5619685	4.9133105	7.265808	7.2182845	6.9689355	6.8048715	7.1213495	8.1336225	8.286669	7.610669	7.136505	7.359392	7.7041795	6.9815365
XIAP	6.688110143	6.473683143	7.426047571	7.070426429	6.913176429	6.751891714	6.486761429	5.694047429	7.501120286	6.947824857	6.623813	6.725646571	6.486661571	6.812468429	6.513838143	5.186857143	6.868704857	6.037742857	6.389314571	6.189112857	7.008212429	7.054112571	6.828212571	6.452543571	6.468157571	6.537959714	6.637322571	6.369066286	6.921078	6.725861571	6.590295286	6.305514571	6.524158714	6.479442	6.683724	6.441119714	7.599186429	6.813848429	6.540753143	6.443684857	6.308632	6.653306143	6.933811429	6.766361429	6.557238571	6.661198429	6.715802714	7.081370714	6.325976857
BIRC5 /// EPR-1	5.16988677	5.866062186	5.97088853	6.774498321	6.002754743	5.305228605	6.135964746	6.46635858	5.668910919	5.809389517	5.136041691	5.611409648	6.186784373	5.696106004	6.34751051	5.582415474	6.243341244	6.279235852	7.579379952	5.11974612	5.453774098	5.564359414	7.225264215	4.585919656	6.281796344	5.45163801	4.88307243	6.065008345	5.47652076	5.827551295	5.170232067	5.771776747	5.855309289	4.566965792	5.805437914	4.816593446	6.911221474	6.358201332	5.765651471	4.956710962	5.02144848	5.334152928	5.693017632	5.756466064	6.829658099	5.330518534	6.165865737	5.970053491	5.316692434
APLP1	5.084315	6.228767	5.305068	5.105207	5.312	7.472233	5.646379	6.426864	6.715214	6.086575	5.682028	5.951761	6.137622	5.933135	5.552858	7.296659	5.418225	5.757931	5.857004	5.882004	8.230804	4.836812	5.406264	6.783483	5.384933	5.280576	8.01599	7.511371	6.022423	5.805351	6.321263	6.908328	5.671348	5.697668	5.661165	5.642024	5.829362	5.958429	7.50719	5.618041	5.699636	6.125974	6.927579	5.400438	5.759734	5.632277	5.081047	4.963125	5.561576
APLP2	8.259157	8.712372875	8.430233375	8.6159395	8.54431025	8.455132375	8.5651735	8.65439425	8.502564375	8.68150875	8.370354375	8.237197375	8.02679275	9.14357575	8.87572075	7.916652	8.727963	8.3981405	9.106691	8.9094055	9.319429875	7.942592125	8.86596825	8.525784625	8.637299625	8.33702375	8.2741515	8.652231375	8.027693875	8.854739	8.99462875	8.716660625	9.0862725	8.45103725	9.02445	8.677876125	7.487814375	8.577227875	8.42974125	8.530122875	8.433880625	8.6789795	8.8188565	9.30689075	8.889639625	8.331983375	8.21417275	8.63697875	8.473380625
APOA1	3.934451	4.1147775	4.3224875	4.0384485	4.060368	4.5738605	4.222793	4.481598	4.460666	6.451039	4.0104495	4.0305775	10.850645	3.944582	5.0856555	4.809449	8.1227815	4.2873855	7.382954	4.0286785	4.505575	4.1340995	4.5931885	4.228753	4.0667865	4.1855465	4.618484	7.542562	4.8332815	4.1469805	5.0213435	4.8264625	4.491886	3.7774385	5.199913	4.207903	4.971047	4.0314175	6.1818025	4.2617505	4.4474595	4.1047945	4.0475245	4.985653	4.4108985	4.2186805	6.883341	4.029496	4.2044895
APOA2	2.791783	2.9189065	2.854855	2.5761905	2.756669	2.937973	3.0394165	2.782448	2.9736055	2.824977	2.635718	2.5637595	7.984781	2.7684625	2.7943015	3.326898	2.7289035	2.892284	4.7504815	2.7916235	2.9789145	3.12375	3.32598	2.7326745	2.6939725	3.0140225	3.1204555	2.9608695	2.9071725	2.700608	2.952107	3.071503	2.845515	2.763673	2.903684	2.9273835	3.2413825	2.925702	2.601688	2.8700155	2.703593	2.6694825	2.8389135	2.9165465	2.883508	2.519561	4.3981005	6.7384765	2.7441155
APOA4	5.339036	6.00722	5.523331	5.567706	5.393673	5.845065	5.179106	5.407084	5.369749	6.923133	5.141575	5.214438	6.08428	5.583063	5.418047	6.079534	7.075521	5.397694	6.451029	5.1418	5.606686	5.627949	5.210426	4.923399	5.444635	5.376525	5.809862	8.467264	5.714413	5.200386	6.95226	5.671374	5.748058	5.331496	5.827068	5.503158	5.681292	5.511046	5.73479	5.398011	5.23103	5.284687	5.596608	6.254419	5.957551	5.728448	6.334075	5.912849	5.579322
APOB	3.526305	4.309542	3.8280725	3.4567195	3.4775965	3.5068915	3.9413005	3.573376	3.669772	5.70332	3.4299275	3.434908	9.878063	3.419205	3.668946	4.0059075	4.702286	3.4761535	6.9595835	3.5634415	3.436638	3.486915	3.440087	3.611773	3.6484975	3.8581775	3.4333065	7.2523605	3.4432125	3.2581295	4.832671	3.6735315	3.623067	3.354367	3.658712	3.689505	3.5659035	3.820573	3.434497	3.6039295	3.4539245	3.325226	3.523061	3.991669	3.73768	3.5009575	5.294681	7.4739355	3.293998
APOBEC1	5.395082	4.194227	8.520488	3.763314	4.437707	5.776239	4.452206	3.925337	7.865522	7.578372	4.788549	6.242291	4.832758	4.505099	4.837751	3.85634	5.36455	5.994057	7.473966	4.161549	4.145696	6.469816	6.540692	4.309675	3.849679	5.696276	4.634549	7.785342	4.317562	5.682524	3.901887	4.451466	3.788474	4.475234	6.474191	4.277255	4.41208	7.802967	3.765121	3.871653	3.953631	5.115211	5.620719	9.005158	4.909629	4.00168	5.682231	6.550671	5.736974
APOC1	8.866527	9.361889	7.690986	9.5723585	8.68333	8.497702	8.379887	8.397915	8.8502945	7.200528	8.2261485	9.1461355	10.0899005	8.3767155	9.0253155	7.4948105	7.412729	10.501795	8.40252	7.082602	7.10501	10.596565	9.037508	9.0758735	7.8907005	8.244551	8.867148	7.906865	9.4427315	8.259214	10.591325	8.5946415	8.976007	7.934072	9.6161445	7.5901975	6.984891	7.417377	9.3139435	8.3632345	7.878652	7.924637	7.8913485	8.0173445	9.461934	8.5942705	9.3695245	8.4077185	8.55074
AQP8	3.85867	4.248509	4.190049	3.967865	3.81785	4.114056	4.143829	3.728811	3.693958	3.562873	3.638155	3.704611	3.475256	4.058362	3.934146	4.370457	3.474164	3.646605	4.026524	3.794	3.881247	4.060075	3.597009	3.585301	3.672646	3.837259	3.945262	4.117143	3.892152	3.627273	4.113818	3.642467	4.246998	3.824513	4.173176	4.138245	4.176605	3.658743	3.418436	3.963169	3.581879	3.544014	3.997673	4.040764	4.053771	3.794	3.721198	3.664486	3.703834
APOC2	3.7242895	4.2677935	4.1302505	4.0651865	3.7558575	3.729962	3.8761655	3.705255	3.6244385	3.6562735	3.7065305	3.7070375	4.638332	3.935698	4.106138	4.139725	3.5986155	4.318158	3.8630195	3.659338	3.838029	4.152373	3.725731	3.6031315	3.6203715	3.8594235	3.9888255	4.036191	3.8192485	3.783095	3.876754	3.818123	4.075213	3.6500185	3.920917	3.873385	4.0857805	3.509712	3.7439415	3.818389	3.744113	3.542229	3.8226035	4.085224	3.8480265	3.9728615	3.858649	3.924734	3.651372
APOC3	3.707215	3.8507865	3.849919	3.701449	3.72722	3.6565835	4.096087	4.0234265	3.782455	5.028358	3.7735585	3.71473	6.2425285	4.061711	3.986569	4.285663	4.825403	3.946273	6.020274	4.1802165	3.7350535	3.7212545	3.8672145	3.6808175	3.947497	3.708112	3.758485	4.9529095	3.5697805	3.614212	3.7906595	3.754383	4.2394875	3.9164475	3.8835385	3.8421585	3.928717	3.6637205	4.1729985	4.158575	3.4748375	3.692534	3.8346835	4.2020595	3.8344765	3.8552595	4.039442	4.0047835	3.5639055
APOD	10.5061	10.2293	7.032394	8.706041	9.740362	9.730906	9.160564	10.41051	8.332656	8.151314	10.60807	10.67887	7.518206	10.55959	10.44712	10.73202	9.76027	10.67717	9.99713	10.71795	8.722755	9.351435	8.935172	9.811703	9.10398	10.53999	8.882159	8.58181	10.05725	10.24616	9.968974	9.415913	9.229078	9.447626	8.151172	11.50284	4.252103	10.19534	10.79056	10.49672	9.768486	9.619708	9.119009	7.094455	7.917512	11.65353	8.447401	7.711881	8.626159
APOE	8.903781667	9.125801333	7.310405333	9.582688	9.224593333	8.288929333	8.189234333	8.968317667	8.550932333	7.430075667	8.650819667	9.606757333	10.47850933	7.390164333	8.940585667	7.580751	7.541664333	10.21679867	8.226037	8.386375333	6.276069	10.42583067	8.521457667	9.457087667	8.437956333	8.298116	8.60682	7.141565	9.37891	9.162163	10.576265	8.495739	9.373368667	8.792461	9.373703333	8.230178	6.677271	8.251903	9.882929333	8.429805333	8.422705667	8.448636	8.078372	8.202293667	9.125747667	8.899479667	9.238934333	8.152198333	8.701743
APOH	4.089123	4.115864	4.047159	4.378253	4.0189845	3.9986275	4.4844955	4.106974	4.209718	3.9462075	4.496838	4.0535945	8.4118215	3.912046	4.161562	4.326625	3.8349645	4.022507	7.6025545	4.160809	3.950872	4.3411185	4.2409505	4.1663745	3.921967	3.9693395	4.211019	4.070995	3.9954425	4.11058	4.26688	4.1502025	4.0877	3.9694175	4.330259	3.9445085	4.293323	3.997778	4.997114	4.343811	4.0199785	3.8249965	4.0471945	4.0223675	4.0314875	3.633809	5.0734565	3.8789115	3.9254115
APP	8.854677667	9.059563667	8.736695333	9.427744333	9.045704333	8.741295667	9.148297	9.232619667	8.913177333	9.262618	9.153596667	9.255406667	8.877891	8.903875	9.096297	8.317825333	9.091618333	8.945617333	8.517527	8.915995	9.408555333	8.812672333	8.374241667	8.966081	9.160322	8.835938333	8.800690667	9.060209667	8.469685333	8.997827333	8.797021667	8.493767333	8.682573	9.208015	9.246354	8.983581333	9.062698667	9.222071333	9.272521667	9.269443	9.302577667	8.957758333	9.12363	8.729610333	9.196489333	9.376317333	9.571688	9.725155	9.107962333
APRT	7.7743455	7.5143635	8.2842895	7.7793045	7.9811115	8.1187715	7.634818	8.430872	7.9337825	8.2858275	7.6901165	7.6658795	8.0519115	8.198356	7.6436875	7.9844645	8.051791	8.2184435	8.172894	7.358701	7.895494	7.961295	8.1332175	7.897055	8.324384	8.302905	8.342759	8.1039945	7.66367	8.4976645	8.243087	8.1027735	7.703969	7.986238	8.222828	7.57661	7.8954265	7.9514245	7.6081605	7.633068	8.0749915	8.020663	8.06178	8.0519775	7.768015	7.713708	8.4114635	7.636728	7.8884475
KLK3	5.356676333	5.055993	5.009383333	4.892691	4.972648333	4.904467333	4.963285333	5.005362333	5.004713	4.767426	4.741733	4.857548	4.748542667	5.042161667	5.018291667	5.564607333	4.669718	4.977547	5.116781333	5.03256	5.090464667	4.910297	4.964040667	4.935310333	4.9509	4.978743667	5.135361667	5.196623667	4.97047	4.667919333	5.043738	5.170706333	5.072343667	4.683625333	5.251872	5.188245333	5.282353	4.694523333	4.672285667	5.036159667	4.831261	4.712439	4.941203667	5.307923333	5.038869667	4.897521	5.048711333	4.655659	4.934691333
FAS	6.8324585	7.3170445	8.30420325	7.9548575	7.30346175	6.827108	6.45552025	6.7167245	6.537083	6.4956505	7.5658355	6.95220775	5.85593225	6.678143	6.45920325	5.16514175	7.207883	6.91952775	5.761112	7.71112525	7.67822775	8.38110125	6.057666	6.52726725	8.524427	6.40387575	6.73039375	6.33436075	7.0555985	7.29589	7.19683875	6.2262215	8.1782365	7.4069265	7.14016675	7.98847	4.36318	7.34198625	6.87926925	7.02858925	6.82049825	6.587311	7.59712725	7.30020725	6.385107	7.406163	7.11054775	7.6058805	7.87082025
FASLG	3.60097	4.193426	3.8064155	4.0678515	3.598315	4.4899045	3.954164	3.46405	3.5164975	3.688321	3.23263	3.3053965	3.096754	3.8877265	3.4871025	3.921049	3.530508	3.5988775	3.6158475	3.6734405	3.751408	5.297715	3.676498	3.9474195	4.2717075	3.6081245	3.866234	4.7856375	3.8306185	3.555837	3.685133	4.0861365	3.766214	3.255827	4.3147165	3.9144665	3.9590965	3.578163	3.608322	3.72656	3.5450175	3.555616	3.7182355	3.84764	4.1459265	3.7562115	3.3959225	3.7775525	3.7677885
SHROOM2	4.341452	3.905527	3.830464	4.23987	3.924838	4.769003	4.325189	4.46924	4.406122	4.316513	4.303761	4.556682	6.503201	6.514756	4.319732	5.26105	4.771156	4.114896	5.854223	4.775753	4.388218	3.177344	4.416391	4.567979	4.532301	4.177046	4.508709	4.588948	4.829295	4.075887	4.239332	4.850618	5.068045	4.528371	4.384559	4.536389	4.305934	4.342421	6.717823	4.425823	4.061854	4.542879	4.795865	4.956714	5.197615	4.922009	4.90247	4.494705	4.172884
AQP1	8.814515	10.034303	8.9630905	7.320263	9.923091	8.8778155	9.9458855	10.1642635	7.542338	7.8019225	10.2315825	8.8082735	7.953386	10.020119	10.143631	11.04829	9.772924	9.9957925	9.586378	10.1871255	7.8869925	7.4085205	7.3057995	9.512832	9.3756935	9.494112	7.9752465	8.5324815	9.379382	8.764364	9.326345	9.326714	9.485577	10.66625	8.476929	10.4707105	8.591699	9.356201	10.0797925	10.100087	10.396135	8.925826	8.235482	9.6365945	8.082591	9.2917015	8.018416	8.982335	9.195351
AQP2	4.530481	4.697800333	4.811115333	4.587972667	4.739291333	4.647594333	4.608972333	5.065566	4.771627667	4.688733	4.610307333	4.520054667	4.6956	4.697470333	4.929626	5.121803333	4.620465333	4.713550333	4.677533667	4.748799	4.644711333	4.732202333	4.864597667	4.596332	4.441638333	4.839645667	4.910854	4.722072333	4.750261	4.567722	4.571331667	4.767694667	4.613017	4.564124333	4.846361667	4.75689	4.892168667	4.550558333	4.656055667	4.625913667	4.589698333	4.578091	4.571188667	4.771856333	5.371554667	4.563329333	4.79886	4.519101	4.651059333
AQP3	8.514821667	6.194274	6.838684667	6.636404333	6.980284	7.418570667	6.739981	7.946994667	6.806671	7.827104	6.548900667	8.743757667	6.908270333	8.145667	7.269105	7.455374333	7.206838333	9.143116667	7.973942333	6.348669667	6.881061	6.616188333	7.068765667	7.360541	6.586291	7.621815667	7.655109	7.749522667	6.451211667	7.355256333	6.693630667	7.115236333	6.638887	6.707027333	7.207869667	6.491421	7.204986333	6.635009	6.518734667	6.091125667	6.542240667	6.996095	7.342266333	7.426731333	7.080636	6.360831	6.900182333	7.406845	7.724410667
AQP4	2.4913786	2.6369108	2.6105982	2.7062386	2.5541624	4.52345	2.5184248	2.6021856	4.2021652	3.0997546	2.5433332	2.5420498	2.568677	2.5764554	2.5518568	2.6482968	2.512326	2.599373	3.135107	2.5221746	6.572336	2.6024988	2.45968	3.5749246	2.5674326	2.637303	5.9651008	5.1531558	2.5651264	3.0528104	2.953765	3.8051394	2.5985378	2.570753	2.6218782	2.7392566	2.5445392	2.5317982	2.7931012	2.5385252	2.4911902	2.6224592	2.984704	2.6794824	2.585989	2.480111	2.5227588	2.4892008	2.45366
AQP5	5.030307	5.382364	7.523109	4.805893	5.255433	6.422025	6.492876	5.179885	6.421323	8.387435	5.306587	5.607944	5.133872	6.508053	7.14021	7.038914	7.666118	7.090123	5.686289	5.318015	5.561136	4.927387	5.25755	6.366606	5.183298	4.983896	6.360967	8.215355	6.50214	6.309168	5.192668	6.587423	5.699039	5.379418	5.364036	5.419863	5.48026	7.010805	5.588899	5.733332	5.617239	7.892283	7.618207	7.342745	5.094485	5.709	5.99067	4.858286	7.743733
AQP6	5.4178595	5.418396	5.7412975	5.6831285	5.435774	5.632116	5.345401	5.332373	5.367302	5.4024065	5.2647515	5.301189	5.1986475	5.4936445	5.536272	6.0636535	5.2028455	5.675792	5.517908	5.536266	5.342509	5.6944355	5.4066615	5.3694445	5.475614	5.4596325	5.903694	5.986849	5.5296495	5.531986	5.471172	5.785714	5.484653	5.4189785	5.5506055	5.5955375	6.172152	5.2587775	5.188144	5.5225215	5.236273	5.3272625	5.5609035	6.1072455	5.7420035	5.4964225	5.499366	5.2225785	5.503811
AQP9	5.780002	7.363969	7.276257	7.955791	6.723844	7.929777	6.066032	6.97118	7.057285	6.369933	7.321927	7.294262	6.143484	6.446165	7.646729	5.558327	5.49677	7.540111	5.816777	6.67738	5.72209	6.03993	7.260526	5.765483	7.71769	6.457319	6.143293	6.667591	7.715447	7.521904	5.860915	6.073873	6.432079	6.012972	6.395534	6.707693	8.567968	5.854969	5.708879	5.810221	5.360198	5.501176	6.300651	7.962173	6.708907	5.729765	6.48637	10.52579	6.975018
AR	4.3717045	4.918277	3.7576595	3.939262	4.40934075	3.99436975	4.71535075	4.7172985	3.949201	3.659413	4.5945505	4.648072	3.894534	4.138046	4.12827975	4.68787825	4.6734425	5.377574	3.8845465	5.37079975	5.345876	3.689217	3.839101	4.84914175	4.231773	4.450855	4.3533655	4.1215095	4.01453475	4.05227775	3.93123425	4.37334675	4.6201075	4.5966415	4.09870775	5.355386	3.88317675	4.09626625	4.495425	4.9032925	4.71958875	4.035468	4.13241775	3.785286	3.85557375	4.460897	3.848598	4.272752	3.90853625
ARAF	5.727506	5.5901045	6.364193	5.845318	5.959212	6.0170195	6.038349	6.330012	5.91159	6.0409145	6.02887	5.8806195	6.282225	5.7549185	6.383066	6.0751425	6.1275105	6.014073	5.9897855	5.758681	6.3096565	6.278647	5.8803725	5.9666755	6.099783	5.9016655	5.997648	5.9917725	6.8995025	5.9964625	5.970711	6.008698	5.9919535	5.94005	5.8735435	5.941956	5.851308	5.9456985	6.023831	5.873707	5.906297	5.989417	6.0385795	5.6064785	5.9660655	6.452669	5.8079065	5.784775	5.862388
ARCN1	9.438501	9.147957	10.11767	10.06273	9.704574	9.80524	9.531213	9.444111	9.732233	10.0675	9.608115	9.42951	8.594271	9.545144	9.629595	8.03771	9.88641	9.439698	9.672369	9.726068	9.448846	9.368718	9.66437	9.579203	9.466614	9.311339	9.671502	9.842213	9.690108	9.725397	9.490897	9.625871	9.610842	9.565944	9.543969	9.352687	9.705744	9.778264	9.570197	9.748332	9.609029	9.829922	9.880448	10.09914	9.800963	9.325552	9.76282	10.07665	9.93075
TRIM23	5.139873667	4.613025667	4.124298667	5.17504	5.146395333	4.593076	4.532971333	4.692290333	4.272163667	4.415095667	5.345559	5.264492667	5.019720333	4.988068333	4.709502667	3.55193	5.071758667	5.114180333	3.808108	5.288198333	4.949744667	4.597188333	4.398330667	5.099787667	5.058133333	4.785505	4.592540667	4.074928667	4.670324667	4.797360333	4.596065	4.587278667	5.113161	5.406072333	4.102626	5.130223333	3.845025	4.934913667	5.250881	5.005846333	5.019380333	5.152377667	4.620575667	4.147159667	4.162346	5.384621	4.372015	5.066256	4.902771667
AREG	4.043367603	4.052052302	4.135789056	4.552879242	4.359390224	4.332939616	4.099812891	4.553983626	4.648385417	4.887836809	4.618829545	4.525368538	6.25336776	3.951326624	3.621851884	3.442002977	4.556322909	3.478221392	3.717017366	5.047539099	4.777087943	4.608987485	5.720527636	4.511292856	5.596157095	3.710666738	5.058031485	4.001731668	3.752043712	4.386379196	3.906799052	4.396522235	3.500636433	4.103315837	4.850959108	4.123063471	5.12821881	4.645295074	4.076392048	3.383584989	3.455981915	3.970841663	4.148443687	4.029357054	3.998438171	3.368863499	4.986530678	4.906959431	4.558851123
ARF1	6.273593	6.768173	6.585251	6.593626	6.916261	6.508327	6.554558	6.537032	6.705179	6.813268	6.794157	6.481296	6.693422	6.403917	6.755057	7.691121	6.617226	6.257521	6.855444	6.674917	6.889336	6.671659	7.04712	6.899704	6.63268	6.480371	7.029809	6.876069	6.411708	6.676883	6.670047	6.864357	6.300345	6.920689	6.717202	6.580332	7.554035	6.619545	7.090257	6.12159	6.453004	6.49695	6.734761	6.764823	6.356045	5.974891	6.799712	6.747235	6.43576
ARF3	8.234701333	8.744171667	9.291913	9.034971	8.493272667	8.602268667	8.749444667	9.184189333	8.727157	8.414323	8.433921333	8.422963333	8.980717333	8.824272333	8.684212333	9.309560667	8.452591667	8.956381667	10.67455333	8.543515333	9.259374	8.901656333	8.747617667	8.260118333	9.210918333	8.673814	8.336031	8.731956333	8.582011667	8.307350333	8.469674667	8.476801	8.593958	8.384295333	8.702177	8.337262333	8.892477333	8.380492	8.803444667	8.360055	8.44187	8.240108333	8.770300667	8.915609667	8.811452667	8.565072667	8.410031333	8.786516	8.514431
ARF4	10.5298015	10.541635	11.21893	11.44457	10.847135	10.824885	10.6498655	10.6036785	11.008315	11.429375	10.629275	10.865205	10.64186	10.801115	10.844485	9.824349	10.785585	10.686565	11.06639	10.69547	10.815705	10.60878	11.12258	10.407499	10.855045	10.6474	10.525085	10.80811	10.812045	11.003325	10.390918	10.5282935	10.532208	10.787355	10.882685	10.667175	11.373195	11.029115	10.646029	10.3748255	10.495116	10.951385	11.24535	11.275215	10.687115	10.5977055	10.99728	11.240345	11.07186
ARL4D	4.159082	4.508754	4.1209145	3.7652425	4.2871565	4.311632	4.607994	4.8017825	4.2502005	3.9007695	4.4716085	4.2481225	4.05428	4.14616	4.0448515	5.549692	4.4643115	4.8424015	4.2412355	4.6840675	4.4001975	4.1170905	4.222512	4.8446085	4.2287965	4.486172	4.218718	4.831864	4.0497735	3.865028	4.479764	4.676594	4.4883115	4.401661	4.218428	4.376179	4.2726335	4.097573	4.209493	4.6928735	4.5112005	4.2082085	4.279981	4.6944045	4.3391	4.4169015	4.1537655	4.0386225	3.732161
ARF5	8.405047	8.551522	8.76274	8.614693	8.419696	8.173068	9.21439	9.107754	8.689338	8.663653	8.303822	8.641164	8.442569	8.51524	8.600915	8.973715	8.070923	8.734831	9.143976	8.464392	7.92665	8.377743	8.742358	8.403289	8.712833	8.566881	8.160658	8.214231	8.269146	8.658488	8.026759	8.695205	8.13553	8.46784	8.42272	8.210615	9.150078	8.718032	8.830794	8.227573	8.511631	8.82209	8.202072	8.454882	8.388978	8.637448	8.286011	8.149618	8.512299
ARF6	8.704693	8.551150667	9.035154667	9.24161	8.650171333	8.776752667	8.795523	8.952795667	9.035725	9.238299333	8.826142	8.535892333	8.301659	8.713648667	8.773389	8.068170333	8.685014	8.537086333	8.879195333	8.608051667	8.462293	9.496846333	9.204683667	8.619322	9.391665333	8.815279	8.914457	8.607867667	8.629329667	9.126816	9.156988333	8.773365667	8.682212667	8.602565667	9.240738	8.543805333	9.284557	8.998819333	8.390213333	8.499417	8.351216	8.939648333	9.098096667	8.909486667	8.940226	8.857226667	9.034779333	8.777632	8.670144667
ARG1	3.04635275	2.95680275	3.01698075	3.04797925	2.8901375	2.85322925	2.95237625	3.07431925	2.99481775	2.96197225	2.88298775	3.015088	2.980662	2.92860825	3.059902	3.24492975	2.86860325	3.06749975	2.9308165	2.94212825	3.00132125	2.978286	2.92739825	3.02426075	3.04642875	3.06104625	3.02073	3.05505375	3.0281875	2.8909625	2.964833	3.20268975	3.0104745	2.940914	2.9902505	3.06105725	3.18111125	2.8709225	3.04204525	2.88675525	3.00088125	2.8390215	3.088012	3.10742225	3.04807425	2.99896825	3.05069375	3.04193275	3.0297565
ARG2	4.292397	4.6000205	4.439401	4.4446155	4.865432	4.619547	4.881412	4.793692	4.7888335	4.9079385	4.7444875	4.9062605	4.5055175	4.876052	4.5263475	4.676531	4.876085	5.2536905	5.2405845	5.558971	5.5491055	4.1654345	5.6226295	4.6793405	4.9630495	4.077508	4.699884	5.088493	4.0023665	4.400377	4.830623	5.061461	4.566464	4.6849935	5.9028025	4.626462	6.325287	4.8935715	4.6422105	4.674275	4.374106	4.669271	4.857631	5.1026545	4.861635	4.4005785	4.6998245	4.4664835	4.7708465
RHOA	8.360385323	8.382193932	8.543674018	8.558360138	8.072086707	8.422741753	8.388314175	8.76793015	8.448906047	8.367882104	8.502242467	8.313644749	7.975046157	8.318945597	8.502302193	8.510882362	8.259273312	8.413943286	8.596242998	8.359902789	8.386316835	8.489453033	8.194161779	8.31944768	8.390710357	8.386440683	8.116370236	8.348953976	8.275109327	8.553999365	8.30960128	8.31826437	8.287923505	8.194711987	8.248442116	8.388578245	8.631959207	8.575208699	8.267153465	8.210928231	8.356814182	8.438133785	8.445281532	8.735911117	8.104205477	8.343335686	8.462357099	8.516490908	8.592904031
RHOB	5.259664113	6.004192994	4.699322989	5.390987419	5.50699806	5.60094477	5.676031196	6.010841122	4.921291283	5.030248546	5.792540979	5.405877843	5.168337479	5.544034303	5.46891065	6.163657864	5.786507759	5.770938022	4.978144755	6.167087186	5.930878454	5.446103065	5.509870826	5.857808159	5.65133043	5.686924615	5.263177705	5.572825676	5.165091462	5.489441819	5.637006444	5.517289602	5.608274656	5.950249193	5.041040336	5.751321315	4.929660184	5.280720639	5.413874821	5.695663291	5.812464464	5.653149653	5.705582146	5.357048148	5.0971703	5.465479055	4.93880901	5.435887827	5.147498306
RHOC	6.7656965	7.0314705	7.167131	7.480929	7.08934	6.9759275	7.421452	7.6101365	7.479649	7.0664385	6.840683	7.073027	7.172616	6.923399	7.5263815	7.810229	7.062155	6.998281	7.4505415	6.9629625	6.797591	6.9100295	7.152237	6.7690855	7.5297915	6.8547235	6.657405	6.8679695	6.7895035	7.1673495	6.64064	6.8862875	7.091359	7.1897645	7.2116485	7.08422	6.950482	7.2539795	7.526385	6.7865735	6.861792	6.9895805	7.1127645	7.4466855	6.644674	6.811865	7.0004445	6.8583185	7.2461195
RND3	8.556243	9.857216	8.627626	9.795579	8.66399	8.771489	8.332086	8.28359	8.82988	8.505832	9.605208	8.872074	8.547101	8.879114	8.277414	6.250778	8.813308	8.439124	7.62365	9.723164	9.436792	8.909068	9.640451	8.327837	9.412423	8.789915	8.20177	8.081032	8.466737	8.887618	8.89876	7.82621	8.891327	9.468844	8.651322	9.422114	8.070908	8.573613	8.891389	8.31521	9.046305	8.144336	9.048819	8.935638	8.273081	8.392017	8.609527	9.32964	8.984643
RHOG	8.325952	8.464615	8.456806	8.366666	8.247457	8.623314	8.422078	8.995142	8.305489	8.235406	7.979393	8.217909	7.811083	8.334378	8.43658	9.313322	7.920158	8.677868	8.484345	8.331666	8.061092	8.8032	8.305004	8.325609	8.834896	8.208974	8.306297	8.394044	8.676878	8.319257	8.558455	8.264695	8.425472	8.306331	8.657648	8.462551	7.922896	7.967907	8.519127	8.114193	8.15009	7.967284	8.294413	8.54432	8.806432	8.282983	8.309399	8.234168	8.291881
ARHGAP1	6.69417025	6.50147425	6.75826525	6.6269355	6.930006	6.590512	6.892432	7.03416	6.7198575	6.53796725	6.910828	6.924296	6.8809815	6.63625775	7.04479525	7.911374	6.70308075	6.62357675	6.70905575	6.854415	6.53851	6.38371625	6.6486545	6.68155075	6.653986	6.83574875	6.5581415	6.66247	6.71516175	6.75338875	6.584924	6.917465	6.7132915	6.79798125	6.726352	6.80484025	6.483216	6.6852515	6.8934655	6.76237625	6.85635725	6.6215705	6.91075	6.755055	6.70645825	6.63763025	6.5804465	6.634007	6.3306695
ARHGAP4	6.763952	6.117736	5.101054	5.687784	5.88076	5.765203	5.884361	6.517756	5.592635	6.045139	6.0737	6.207875	6.590406	5.206586	5.897856	6.543038	5.696389	6.211724	6.685575	6.081004	5.378833	6.393463	7.026401	6.584293	5.979805	6.041353	6.415704	5.627928	7.077392	6.014681	6.220846	5.873088	5.760455	5.790613	5.54402	6.45236	5.429097	6.016636	6.345886	6.353265	5.949045	5.818082	5.997424	5.466982	5.88076	5.770865	5.710736	5.322271	5.822914
ARHGAP5	5.943912035	5.223519571	5.558314953	6.362764721	5.611460961	5.273921897	5.597638678	5.231288114	5.61597944	5.774746239	5.857221093	5.736162035	5.231084937	6.01481227	5.424594109	4.169078031	5.863350735	5.748325488	4.931251487	5.797674107	5.215541849	5.33013542	5.403683736	5.415509552	5.775641212	6.159670383	5.485693727	5.241565892	5.388606578	5.70643581	6.431005399	5.311822464	5.364492636	5.912818507	5.748410676	5.491120871	5.725531377	5.882282486	5.464454209	5.911677145	5.416227967	5.909050855	5.568007139	5.351027498	5.585789796	6.188661774	5.403219807	5.872005987	5.683490194
ARHGAP6	4.5289865	4.537711	5.2228065	3.547355	4.8300365	4.315692	5.044533	5.2004335	4.2369105	4.5780895	5.7470335	4.7263825	4.769705	4.6116635	4.6728855	4.703089	4.83225	4.9618265	3.7648325	5.119705	4.021359	3.591993	4.4742185	5.0189045	4.309839	5.1265415	5.4854915	4.292543	5.218259	5.452763	4.7325535	5.487187	4.9736685	4.982055	4.9247325	5.247487	3.8530815	5.037916	4.877099	5.731594	5.1234235	5.0027105	4.584809	4.6219505	3.919625	4.8316585	4.8479545	4.558254	4.898674
ARHGDIA	7.33529275	7.14219725	7.96756225	8.21120525	7.8289915	7.733309	7.69428725	8.32920325	7.79644125	7.8610085	7.320213	7.60057025	7.523732	7.55648775	7.8977565	8.52802325	7.76069475	7.76891325	7.850038	7.51975225	7.8266	7.932759	7.652256	7.28159275	8.17378925	7.477793	7.2834635	7.637042	7.83418025	8.00130875	7.661674	7.50968	7.681016	7.6579505	7.72854725	7.49098825	7.8315755	7.82484025	7.657786	7.2653655	7.34031	7.5856855	8.18653625	7.67632325	8.43415125	7.174944	7.4656015	7.16515575	7.5750015
ARHGDIB	9.191164734	8.676604564	8.206705876	8.308226605	8.653953425	8.762103448	8.592569458	8.78409393	8.398243197	8.102323032	8.922644205	8.852671084	8.079334105	8.358733727	8.492991883	8.493533673	8.344055884	9.075713461	8.142595616	8.77795065	7.979717572	9.415261138	7.946988087	8.973466855	8.90253187	8.624052756	8.792984943	8.348226108	8.926738209	8.70085796	8.785156147	8.141518846	8.994105118	8.332879313	8.73381559	8.852851808	7.490075047	8.346463124	8.774698073	8.369851429	8.499280202	8.422490553	8.209321877	8.679510575	8.715136664	8.988339259	8.609985797	9.012223546	8.596943325
ARHGDIG	5.100824	4.491163	4.655646	4.426646	4.980606	5.214947	4.741455	4.951157	5.176819	6.022734	4.348797	4.18254	4.503196	4.161509	4.544839	5.795713	5.069241	4.960508	4.791308	4.916897	5.147311	4.310425	5.53081	5.093011	4.507299	4.834093	5.722527	4.843637	4.754288	4.710294	4.745585	5.535091	4.762601	4.456953	4.687319	4.439212	5.790509	5.175691	4.862175	5.070252	5.316778	5.395398	5.177776	4.943738	4.6668	4.807116	6.273758	4.623067	4.89001
RHOH	8.127339	6.5786785	6.4111055	6.264644	6.3590385	7.087772	5.7530285	6.764952	5.852883	6.238595	7.456704	6.8350455	5.1063015	5.5262625	5.6143605	5.750526	6.245118	6.2682265	5.0446975	5.415769	5.2501895	8.1861225	6.092373	7.6364045	6.9656865	6.4819495	7.2921935	6.3898315	7.3739105	7.3121295	6.459703	5.698071	6.4320045	5.924634	6.820602	6.2903485	5.58162	6.8384175	6.258359	5.990009	6.6207825	6.3857515	5.3126675	4.9565305	6.616092	6.2616465	7.02515	7.7582485	6.5039345
ARL1	8.039287333	8.026594667	9.376113	8.691073	8.297522333	8.369863333	8.132135333	8.151013	8.667396333	9.120632667	8.490599	8.223243333	8.727439	8.996439	7.695280333	6.203770333	8.736948333	8.718752333	7.890658	8.425562	9.013437333	8.058171	8.429452	8.332571667	8.250717333	8.326327	8.230998	8.367448	8.304314667	8.555577667	8.39517	8.139976333	8.219884667	8.177239333	8.210281333	8.231084333	7.652523333	8.698102667	8.324539333	8.332070333	8.359682	8.675946333	8.820239667	8.799659	8.264552667	8.533306333	8.513164667	8.757602667	8.885159
PHOX2A	3.958934	4.133483	3.991625	4.007963	3.760673	3.957332	4.19315	4.188565	4.057457	3.98449	3.820104	4.063355	3.883337	3.770913	3.975508	5.095504	3.970578	4.350339	4.138529	4.328101	3.87089	3.809896	4.221502	3.882974	4.217348	3.831212	3.866663	3.590439	3.800656	3.89957	3.915769	3.777588	4.141972	4.002843	4.342052	4.177727	4.458921	3.880485	3.817119	4.100801	3.917034	4.065885	4.057263	4.630186	4.013738	4.138002	4.191912	4.33593	4.028671
ARL2	7.82394	8.614839	8.049577	8.156663	8.419421	8.131188	8.575678	8.807931	7.931695	7.844698	8.680187	8.260418	8.074918	8.312542	8.237115	9.354893	8.306574	8.934996	7.904561	8.669482	8.29279	8.312833	8.217545	8.458907	8.59907	8.341004	8.026753	8.023012	7.957328	8.39596	8.404392	8.766164	8.573824	8.58615	8.336355	8.606098	7.75482	8.214923	8.188065	8.642932	8.776513	8.252401	8.308006	7.797326	8.367227	8.586672	8.062677	8.381744	8.164253
ARL3	5.475201	5.753094	5.611187333	5.266096	5.464919667	5.395970333	5.537003	5.798478	5.366443	5.393177333	5.560698	5.595261667	5.469854333	5.542901333	5.564674	5.533396	5.732395	5.691445333	5.233095667	5.660281333	5.61611	5.111295667	5.229059333	5.547099	5.610245667	5.648036667	5.286237667	5.448625333	5.362931667	5.536919	5.323191667	5.555252333	5.648959667	5.599895	5.260830333	5.713574667	5.50504	5.449886667	5.722304	5.569017	5.582106667	5.615668667	5.674633667	5.515590333	5.488956667	5.783821333	5.403091333	5.455664	5.462802333
ARNT	5.622003	5.842493	5.4546285	5.454617667	5.8970365	5.9559395	5.961490833	5.758578667	5.676480667	5.795119833	6.046234833	5.909293667	6.479517833	6.245099833	5.847180833	6.209011167	5.972129333	6.106575333	5.887917333	6.063953	5.721738167	5.709156667	6.367875167	5.864707667	5.841889	5.887233667	5.870137	5.730563833	5.794107167	5.852424667	5.700363667	5.802547667	5.839396333	6.1877	5.4008765	6.137047833	5.7565525	5.8792085	6.163352	5.858685333	5.907715333	5.943914333	5.733281	5.45177	5.421894333	6.056941333	5.686191667	5.906785333	5.802850833
ARNTL	6.955365	6.962519	6.9307055	6.2840835	6.6860055	6.1995025	6.2879005	6.642192	6.2697655	6.98684	6.7803555	6.278848	5.9509855	5.9311445	6.583589	5.755434	7.1003045	6.4866615	6.385803	6.0599935	7.13771	6.7776665	6.6269045	6.485411	6.5736635	5.845031	6.446776	6.1947335	6.2785305	6.868096	6.3281825	6.0327515	6.957848	6.6229415	6.3631985	6.368839	6.207841	6.470473	6.497667	6.699806	6.3385565	6.6290565	7.344233	6.414709	6.1196495	6.1604865	6.196605	6.7929995	6.388753
ARR3	5.039263	5.549723	4.949554	4.577098	4.969514	5.100218	4.841819	4.842119	4.878859	4.790179	4.720529	5.076241	4.493976	5.054841	4.835333	5.429044	4.809995	4.850266	5.006499	5.124004	5.115237	5.010916	4.724048	4.965536	4.640177	5.197884	4.784932	5.488798	4.95585	4.632834	4.861561	5.032017	4.879117	4.809138	5.185711	5.119616	5.177033	4.598062	4.825956	4.812689	4.579737	4.351814	5.189073	5.469706	5.07632	5.027173	4.701783	4.805026	5.014666
ARRB1	5.914187857	6.514656714	6.314169857	5.728535143	6.407240571	6.322705857	6.849355571	7.164149143	6.631804143	6.466030571	6.850164571	5.802032571	6.098850571	6.442285857	6.469184143	7.614412571	6.856248	7.199853714	7.144159143	6.704236857	6.511653857	6.226781143	6.024711429	6.722477714	5.923223	6.488156	6.654138143	6.287724286	6.342842857	6.796462571	6.506854	6.856454429	6.438300429	6.647002571	6.757137857	6.583943	6.405574286	6.396738714	6.559428143	6.884091143	7.043169571	6.449012286	6.569368714	6.479329286	6.889440143	6.412008714	6.180083	6.009086429	6.325109714
ARRB2	7.012636	7.424875	7.405593	6.871594	6.928531	7.65185	7.407484	7.654016	6.807968	6.812246	6.908513	7.077681	6.814579	6.338894	7.449672	7.731627	7.124471	7.696581	7.820192	6.85602	7.06633	7.788401	7.073692	7.32065	6.819257	7.36618	7.304008	7.175419	7.622474	7.33542	7.780077	7.317132	7.337012	6.657063	7.496597	7.21047	7.134565	6.590334	7.266208	7.043011	6.803103	6.837466	6.636578	7.07009	6.901103	6.914124	7.241761	7.467944	7.174304
ARSA	5.2274675	5.4651035	6.0468225	5.556146	5.380794	5.959505	5.745758	5.949033	5.4462285	5.570854	5.3820805	5.4816535	5.345367	5.7082105	5.44663	6.5193045	5.4044875	5.472304	5.0296615	5.5659	5.623519	5.9396565	5.382388	5.284697	5.9099595	5.469359	5.5718395	6.0854965	5.599622	5.7142265	5.770415	5.7219295	5.713381	5.5723145	6.131451	5.820298	5.66934	5.4076775	5.5185795	5.623345	5.297677	5.770771	5.6145125	6.1157835	5.660359	5.560121	5.5343345	5.2392275	5.6345865
ARSB	3.980775997	3.919224304	3.591371367	3.734527548	3.980215303	3.698707016	3.935525531	3.881759089	3.749072136	3.565161046	4.013462375	3.966295061	3.686850478	3.703539797	3.854476833	3.927861006	3.509838232	4.001201128	3.947238587	3.972515104	3.71607415	3.659583921	3.623570384	3.88595918	3.739404816	3.856085518	3.435079877	3.507845004	3.592289267	4.029265806	3.72290853	3.680276811	3.706359887	3.848230897	3.734318076	3.769323503	3.421308702	3.637501081	3.904759349	4.022381888	3.677323719	3.985836627	3.801528703	3.703428948	3.318998411	3.785642418	3.75251177	3.962371988	3.803233623
STS	5.33969175	5.370881	5.765888	7.475013	5.4571875	6.3417635	5.45088725	5.137084	8.22415175	6.310851	5.80937275	5.5541585	4.624264	6.523574	5.49015275	4.7874215	5.238208	5.21490475	4.80262425	5.84882825	5.6931645	6.4569525	5.08993075	5.67868175	5.1389755	5.2517635	6.242213	5.888619	5.0302235	5.874739	5.241868	6.27423075	5.06883375	5.7310295	6.318679	5.56805	5.54908875	6.260722	5.64005925	5.62912575	5.33012	6.133975	5.9683975	7.05758525	5.80423375	5.69376775	5.899089	5.618977	5.85413825
ARSD	6.739854375	6.04001625	6.67663275	6.660368	6.617226375	6.6342685	6.749927	6.504914125	7.78972625	6.921005125	6.328580875	6.43482525	6.852264125	8.378089125	6.809608375	6.5308695	6.752270375	5.934825375	6.287981	5.8692485	6.699054125	6.458709125	6.035682375	6.8557975	6.62725525	6.231151	7.252995375	6.678294375	5.6856055	7.27609625	6.26276825	7.234833375	5.3958745	6.22742225	6.861344125	5.5610215	6.39168325	6.54515475	5.67980975	6.246113375	6.49804075	6.6266545	6.827994625	6.41027675	6.395307375	6.278404625	6.05146825	6.15326575	6.4956105
ARSE	5.648855	5.441984	8.845849	3.968544	5.781059	4.886537	6.2044	6.73405	7.442186	5.920507	6.747405	5.983119	8.066088	6.574644	7.497864	6.678772	6.416809	5.660867	7.164599	4.032998	4.274241	7.234719	6.603726	4.788479	3.630432	5.722364	4.858096	4.991955	4.831658	7.247877	6.622512	5.501834	5.253682	4.663526	7.437089	4.4859	5.141193	5.978085	5.650311	5.723567	6.458502	4.128866	5.905292	5.828204	4.027615	5.224492	5.483626	6.134231	5.883557
ARSF	4.479944	4.945231	4.745358	4.263096	4.294031	4.554864	4.453117	4.424927	4.586473	4.16361	4.343137	4.266573	4.381678	4.563321	4.814969	5.199258	4.02827	4.145196	4.470693	4.676401	4.736401	4.464481	4.188543	4.468493	4.381046	4.425214	4.595098	5.624339	4.646906	4.239518	4.630142	4.773708	4.51276	4.57111	5.147314	4.475561	4.94462	4.145924	3.951831	4.388413	4.293165	4.305248	4.403304	5.217942	4.971683	4.415107	4.511502	4.233793	4.525123
ART1	4.430664	4.717775667	4.573876	4.499612333	4.281236	4.623404	4.454779	4.397844	4.420647	4.390720667	4.174321667	4.044075333	4.083707333	4.306549667	4.249720667	4.902320333	4.012668667	4.261771	4.327772667	4.22701	4.519300333	4.395892667	4.098896667	4.081760667	4.375893333	4.427727333	4.561580333	4.314548667	4.411392667	4.455722	4.283718	4.440658	4.258516333	4.252894667	4.565546333	4.433329333	4.511905667	4.118735667	4.178383667	4.436517	4.299441333	4.233512	4.257953	4.449766333	4.727742667	4.30768	4.254052	4.121849	3.81326
ART3	2.761572	3.206739	3.031209	2.798854	3.120832	3.120756	2.966434	2.962304	2.819424	3.741228	2.826899	2.648746	2.891521	3.557613	2.947676	2.846732	2.853748	3.740468	3.288478	2.991552	3.028436	3.288071	2.811402	3.557947	3.056862	2.811402	2.882653	3.796911	2.941583	3.384167	3.49766	3.054098	3.026652	2.966455	2.938336	2.990694	2.783677	2.954383	2.902592	3.166358	2.650124	3.59294	4.271751	3.429695	3.234417	2.876953	2.996786	2.446762	3.440693
ART4	3.486655	3.2624945	2.944545	3.066723	2.7040615	3.0322935	2.897758	3.188569	2.778777	2.690218	3.2213055	3.99902	4.1204985	3.1010915	3.0166795	3.2800285	2.858752	2.8114005	2.8658755	3.5727965	3.145316	3.253985	2.6470965	3.273975	3.1472985	2.9622855	2.957271	3.0703575	3.7755355	2.557965	3.1278995	3.0086395	3.3716305	3.252781	3.1394245	3.039481	3.04749	3.2248645	3.2527635	3.1812735	3.3028265	2.7105135	3.2355125	3.1206905	3.0555605	2.989535	3.0655325	2.8634615	2.840625
ARVCF	5.986834916	6.556241372	6.346211887	6.168093492	5.910162826	6.417891581	6.110319701	6.235757055	5.909546762	6.072300797	5.998444407	6.037354147	6.107649927	6.300886257	6.292451323	6.99906042	5.96663694	6.13241219	6.146512258	6.289403337	6.227618753	6.046066882	6.143168783	5.987807468	6.073925583	6.36706679	6.264385064	6.511327439	6.238649767	5.919285165	6.102343777	6.169995823	6.328455524	6.080742142	6.463990183	6.473410131	6.484201596	5.849396237	5.94197142	6.1940416	6.17096111	6.012097366	6.113944916	6.503450838	6.457423336	6.238178248	6.217445559	6.031613044	6.03920757
ASAH1	8.080282956	7.917121963	8.01519511	8.367824085	8.013366624	7.981171032	7.916011255	7.756266318	8.340474359	7.973635866	8.03943469	8.104280604	7.717183656	7.985055207	7.973322457	6.345225611	7.945065144	8.127386524	7.417178606	8.00989541	8.16092097	8.523320296	7.525587691	7.733588011	7.926479461	7.704712911	8.014517348	7.724379089	8.356977199	8.168129523	8.437925759	7.657645808	8.081968616	7.769770953	8.38645309	8.070497111	7.084130726	8.047195459	7.958004769	7.997368488	8.132035975	8.021250659	7.907590922	8.314567038	8.082973053	7.98954673	8.044607706	8.369171498	8.232073959
ASCL1	3.3699645	3.739107	3.62496625	3.417358	3.37043375	3.68215325	3.37999375	3.6392875	3.6151315	3.903152	3.26298675	5.20681675	3.8321905	3.6056655	3.411606	4.0414335	3.8551565	3.42608225	3.52889675	3.59765075	3.45228675	3.59306475	3.85360575	3.69519925	3.441058	3.420962	3.60566025	3.9887695	3.56715475	3.876441	3.5725865	3.72553325	3.68936	3.3762925	3.77372725	3.55803475	3.7426105	3.64240575	3.23533075	3.4467105	3.467423	4.29317125	3.79025925	3.7557805	3.76456425	3.37592375	3.627419	3.2488835	3.43880775
ASCL2	3.741945	5.203285	4.9558945	4.828434	5.1263265	4.315364	5.876067	4.5609465	4.38952	4.6098305	4.959255	3.7418985	4.671049	4.4435305	4.082088	5.0302555	4.694912	4.1192545	6.2859295	3.413904	3.622747	4.217082	5.678428	3.7684405	3.9171865	4.203162	4.225671	4.0063355	5.3741015	5.301076	4.0441435	4.753102	4.5601385	3.474484	4.237693	3.967402	6.899002	4.9823285	3.969676	4.572202	5.54956	3.888774	3.863726	4.261201	4.234925	3.991481	4.875396	4.186341	4.3247575
ASGR1	3.882329	4.722528	4.080696	3.969447	4.230112	3.930701	4.3264	4.456382	4.668432	4.152163	4.432516	4.376619	6.641849	4.070456	4.857383	4.905772	4.043371	4.696977	7.13611	4.914261	3.659959	3.996468	4.389312	4.156188	4.113681	3.926615	4.333397	4.384559	3.910068	4.438105	3.939786	4.654204	4.099772	4.301054	4.202429	4.070456	5.078995	4.28311	4.582545	4.203536	4.827156	4.125771	3.759545	4.411137	3.849515	4.472721	4.109917	5.493881	4.08032
ASGR2	4.774342	5.347645	4.975763	5.036549	4.277098	4.620396	4.595424	4.837498	4.571615	4.243318	4.162104	4.798561	9.639144	5.032787	4.418777	5.428243	4.216077	4.6447	5.264611	5.010121	4.742507	5.215913	4.948017	4.673312	4.81921	5.136514	4.292174	5.497734	5.146544	4.35872	4.949532	4.874496	4.756904	4.530736	5.592846	5.227919	4.70291	4.457128	3.893644	4.533769	4.326963	4.354771	5.148088	4.825454	5.04858	4.62165	4.94238	4.583253	4.384416
ASIP	3.504028	3.108437	3.264973	3.294319	3.634336	3.835137	3.456231	3.575266	3.323543	3.444001	3.464714	3.2894	3.284323	3.562314	3.966133	3.777901	2.968622	3.577284	3.361403	3.363237	3.960358	3.293708	3.454246	3.484906	4.023293	3.242689	3.889436	4.039411	3.027194	3.376223	3.414952	3.739042	3.298537	3.343713	3.43929	3.483926	3.629603	3.422701	3.491435	3.271265	3.393112	3.287385	3.137312	4.067506	3.296401	3.449607	3.438936	3.308607	3.567967
ASL	7.640798	7.96128	10.11001	7.863769	7.585693	8.74396	9.261995	8.584754	9.241964	9.262355	7.624251	7.958974	8.405857	8.900047	8.86869	8.540932	9.001714	7.761739	10.19846	6.94508	8.485604	8.630175	9.720724	7.857101	7.609341	8.212063	8.702391	8.913135	8.728096	8.797661	8.307532	8.664017	7.727521	7.681853	9.523782	7.408656	9.937974	9.223829	7.890997	7.139675	7.74564	8.267886	8.79565	9.640711	8.910881	8.153919	9.085591	8.884584	9.431155
ASMT	3.2456555	3.276696	3.2498395	3.5678055	3.4457515	3.418471	3.395507	3.375045	3.150003	3.1614535	3.5471315	3.145212	3.1200505	3.1783865	3.427592	3.783702	3.1332945	3.3771565	3.3786685	3.4788105	3.446496	3.243032	3.2670705	3.411556	3.4026205	3.2826145	3.310117	3.330623	3.237988	3.2818515	3.421213	3.48901	3.450681	3.3702265	3.4636925	3.3349465	3.696183	3.1150305	3.014602	3.148892	3.2408655	3.2062295	3.501759	3.372605	3.296316	3.422689	3.369629	3.2258595	3.4710355
ASNA1	8.012051	8.273621	8.381674	8.224047	8.464941	8.267541	8.165133	8.904533	8.166536	8.146944	8.127993	8.327232	7.876235	7.901889	8.235871	8.968152	7.986378	8.633942	8.968459	8.19527	8.404834	8.439256	7.863386	7.882238	8.684385	7.927061	8.19265	8.124298	8.387637	8.2031	8.225061	8.177778	8.23671	7.989333	8.438247	8.212285	8.448636	8.166109	8.108304	8.033954	8.093537	7.998608	8.075011	8.303112	9.141503	8.097319	8.397013	8.190819	8.380818
ASNS	5.434857	5.2551485	5.323872	5.408467	5.3580095	5.448183	5.0321855	5.1390175	5.2945275	5.630263	5.1048505	5.4935315	4.8468245	4.9094015	5.1110035	4.7372885	5.3422135	5.1682025	5.0305185	5.021577	5.4195425	4.251327	5.326184	5.322649	4.9611285	4.7017875	5.505812	5.3398315	5.0285105	5.216693	4.8385275	5.091285	5.0401085	4.9781715	4.7337265	4.88921	5.274396	5.394609	4.5818525	4.9026655	4.908118	5.3062055	5.609622	4.864377	4.9002105	5.1493735	5.819574	4.957858	5.062374
ASPA	4.050661	4.713101	4.0484835	3.848778	4.7099625	5.159508	4.6995115	4.721716	4.455422	4.5114405	4.920499	4.472792	3.775273	4.254533	4.140306	5.159041	5.2839465	5.254094	4.24898	6.028585	4.379716	4.4116945	3.6861745	5.3615655	4.4975465	4.3013475	4.8759865	5.3101975	4.209229	4.5714735	4.998554	4.712712	4.8197585	5.1382365	4.1855795	6.3005355	3.6441075	5.548779	4.8696675	5.2899375	5.689772	5.183954	4.7342475	4.310302	3.979128	4.419649	4.54052	3.7751965	4.319145
ASPH	5.990865222	5.652658222	6.026241222	7.103518222	5.772976	6.165231	5.548697333	5.600777222	6.246190778	5.997650333	6.101404	6.311242667	5.926051778	5.826751222	5.730227444	4.664121111	6.247660333	5.588150778	4.777320333	6.052903	6.001471	6.022872556	5.835455333	5.779049667	6.932328556	5.749225556	6.105391778	6.002524111	5.580805	6.301448889	5.942206667	5.930904333	6.500518778	5.845486889	6.059286778	6.061165889	5.946922	6.132554222	5.951576444	5.825249111	5.900042667	6.108593222	6.091793889	6.459753222	6.840148556	5.751317111	5.969755889	6.168547556	6.399917778
ASS1	8.569771	10.48177	10.78433	10.4363	10.39323	9.869134	10.24509	10.03638	11.53929	9.626735	8.876179	9.322259	9.896392	10.61553	9.961876	9.940948	9.354139	11.70276	11.73429	9.083073	8.260879	7.140932	11.13129	8.267506	9.2912	9.060348	9.429776	9.126232	9.84748	9.079608	8.275193	9.270972	9.026446	9.52775	9.840239	10.44805	10.58041	10.21829	9.144855	8.603131	8.801511	8.785763	9.075694	9.884342	9.400506	9.768438	10.17301	11.80766	9.627012
ASTN1	2.924322	2.906319	2.838838	2.71536	2.930835	3.043207	2.753468	3.16196	2.646845	3.063214	2.899383	2.946769	2.699287	2.47101	2.640424	3.350441	2.892561	2.891105	2.662317	3.537845	2.897904	3.050511	2.630792	2.961073	2.934976	3.054994	2.968565	2.965584	2.685754	2.643512	2.94097	2.940615	2.700008	2.91302	2.821369	2.704165	2.706753	3.118192	2.802364	2.963429	2.965569	2.87819	2.878701	3.097903	2.805496	2.977232	2.518818	2.712099	2.559737
SERPINC1	3.326750447	3.58263437	3.240385466	3.241931571	3.34089774	3.336316581	3.064524753	3.275721022	3.160880081	3.183497168	3.179761663	3.439103041	8.578410317	3.357655803	3.019500528	3.780038495	2.934927681	2.981110074	3.179148542	3.314346283	3.374871527	3.481954021	3.143595065	3.282446798	3.081454708	3.301552431	3.25578546	3.623760508	3.222808945	2.937793752	3.321291142	3.073225592	3.430357913	3.303104354	3.532602364	3.397062621	3.697438681	2.84785106	3.144558801	3.330717725	3.109625484	3.184127765	3.376266949	3.465481581	3.511724698	3.144238517	3.156788043	3.116249259	3.122489108
ZFHX3	5.558671333	5.006555	4.749486333	4.781349167	4.868075833	4.7856715	5.254648167	4.927286833	4.609212167	4.616695333	5.077073167	5.160863833	5.0072965	5.264488833	5.008629667	5.042132667	5.205811833	5.113916167	4.482840333	5.356625833	5.818790167	4.870568167	4.816755167	5.071880667	4.965526333	5.622373333	4.807744333	4.9025885	4.895069	4.666042667	4.9954505	5.0380355	5.246219167	5.314825833	4.875228	5.315922833	4.631019667	4.851015167	5.5494165	5.559929833	5.436375333	5.0602185	4.970830167	4.455629167	4.890229	5.380671167	4.554182	4.933975	5.0978875
ATF1	6.775321818	6.401327183	7.153312811	6.919148244	6.646212887	6.522776132	6.205873995	6.630466551	6.724925758	6.85616208	7.093781624	6.737633198	6.809905846	6.842760635	6.071052508	4.191657085	7.129592406	6.993672691	6.656995286	6.777411696	6.440577736	7.079570589	6.870615086	6.63372897	6.961280847	6.923403769	6.76097596	6.067159264	6.908066765	7.019098969	6.786635628	6.187928392	7.03387655	6.840059416	6.289162247	7.077611918	5.565619717	6.745716807	6.723650592	6.738057611	6.370974348	7.011114115	6.980417266	6.283313629	6.90846519	6.74923419	6.84882711	6.902618262	6.899792814
ATF3	6.105817317	7.019310507	5.164569105	6.616939124	6.434870178	7.068669997	6.115673561	6.439375291	5.624732781	5.620457781	7.1282819	6.914651627	6.190258368	5.865767661	5.742822453	6.177816639	6.492040608	6.266796529	6.692536479	8.36947281	6.174716034	7.136033778	7.091830208	7.431372564	8.001944634	6.152037824	6.488886453	6.619300891	5.887155566	6.115532453	7.399103972	6.367968001	7.259967124	6.371333389	5.843884729	6.917790726	5.979793049	5.910762338	6.210792348	5.554090091	6.210049258	6.031442761	6.286233179	5.417183852	5.990917956	5.705228	5.715358194	5.995865318	6.173643103
ATF4	10.26721	10.5366	10.38674	10.20382	10.52131	10.62372	10.57579	10.65449	10.66045	10.83098	10.57148	10.43871	9.903783	10.45602	10.05085	10.69584	10.80598	10.68786	9.90279	10.36419	10.06939	10.48678	10.1124	10.68569	10.39116	10.37395	10.35493	10.40381	10.31074	10.42858	10.56095	10.22338	10.63305	10.42809	10.52813	10.58788	9.456521	10.26515	10.30402	10.66438	10.48589	10.91417	10.80681	10.50241	10.76603	10.42858	10.36427	10.45577	10.47443
ATIC	9.396699	9.145622	9.521283	9.695867	9.034297	8.990659	9.137348	9.714461	9.406945	9.364284	9.038221	9.458057	9.683527	9.083425	8.977157	8.901292	9.39004	9.524494	9.419852	8.392331	8.997934	9.34911	9.760716	8.982745	9.616578	9.337746	8.507741	8.885034	9.054277	9.269823	9.441655	9.025355	8.996269	8.943246	8.809378	8.36143	9.439124	9.462909	8.798474	9.078639	9.065472	8.959627	9.286045	8.967308	10.13826	8.969889	9.77212	9.08942	9.369541
ATM	6.049292478	5.430913938	5.222107711	5.906897981	5.532756791	5.638710924	5.300664157	5.046331723	5.402912861	5.424239508	5.684011596	5.785395518	5.742367732	5.532183493	5.091804978	5.099935407	5.366021595	4.996848377	4.928599723	5.293272244	5.565477205	6.145038733	5.226480928	5.915172523	5.409576971	5.248276446	5.677641648	5.317228606	5.689643444	5.451327757	5.62990494	5.210579858	5.602686734	5.473426896	5.386048245	5.555071961	5.069775213	5.396311521	5.554724183	5.64580074	5.54578293	5.59569358	5.395905328	5.168635091	5.694155226	5.541322346	5.558540791	5.482534203	5.398748681
RERE	4.819586741	4.881214645	4.502960248	4.605039117	4.680335793	4.827202117	5.096188511	5.1881299	4.526601766	4.553802572	4.872040976	4.849623045	4.572452117	4.763033391	4.658129958	5.365204947	4.814853057	4.4867477	5.079600879	4.923626331	5.261237462	4.784375361	4.821958597	4.99752465	4.582712707	5.214227617	4.676480486	4.703088803	5.248823365	4.850002113	4.8839356	4.86336117	4.938849964	4.807701008	4.683277904	4.911495459	4.623753179	4.664214896	4.983007201	5.125772433	4.892919828	4.719182614	4.79361052	4.459901297	4.743578087	4.784579016	4.599383819	4.658934289	4.503372001
ATOH1	7.443766	4.73749	5.052518	4.414305	4.532091	4.668823	4.868477	5.248147	4.739367	4.534742	4.167251	7.334494	4.031867	4.178979	4.366536	5.506187	4.498553	6.44207	4.636792	4.209721	4.296351	4.484839	4.64931	4.328189	4.197161	6.5467	4.697243	4.876797	4.512914	4.788593	3.953821	4.911766	4.548914	4.480935	4.849911	4.487109	5.007527	4.335156	4.083761	4.577263	4.444682	4.278923	4.094509	5.259997	5.680816	4.304245	4.382236	5.065888	4.805415
ATOX1	7.933853	8.938041	8.409254	8.670788	8.212173	8.622717	8.712224	8.672784	8.519669	8.248012	8.282666	8.494314	9.017234	8.463292	8.61513	8.598002	8.172922	9.189075	8.807549	8.627293	8.579323	8.785433	8.426622	8.231675	8.665566	8.386105	8.227257	8.326243	8.422257	8.33135	8.391099	8.21346	8.584592	8.45603	8.68602	8.365736	8.77303	8.343416	8.751561	8.03715	8.242691	8.155017	8.259629	8.597971	8.355893	8.438075	8.564379	8.708661	8.661839
ATP1A1	10.32199	9.339791	10.83884	10.15337	9.855971	9.349861	10.73281	9.889306	10.1021	9.959101	9.395929	9.513354	9.400138	10.34281	10.63112	9.116799	10.49634	10.20263	10.72165	8.993714	9.942578	9.662717	9.618983	9.193881	8.985047	9.898346	9.173709	10.01071	9.34674	10.56415	9.805643	9.40719	9.888725	9.571462	10.75463	9.293363	11.32113	10.37817	11.14407	9.340852	9.91645	9.772348	9.886563	9.593828	9.844585	9.737188	10.12645	10.50672	9.931209
ATP1A2	5.9465845	6.081533	4.4918875	4.4118795	6.13936	5.3486285	7.741715	8.180471	4.6338275	5.3082145	8.0472675	5.9733125	4.6624145	5.393932	5.1661085	8.6535355	7.970737	8.0283695	4.393518	8.2026435	4.4013115	4.623596	4.5527115	7.605899	5.934034	7.148283	5.1678485	5.9200575	5.3751485	4.769966	7.2018065	6.8981155	6.3571505	7.051307	4.7252445	7.426221	4.9513145	6.6680175	7.148651	8.41349	8.061698	7.20899	5.2596615	4.771087	4.645248	6.7024685	4.702953	5.9067555	4.762061
ATP12A	4.818799	5.012431	4.632485	4.77106	4.54277	4.720791	4.643383	4.952099	4.671296	4.504829	4.627563	4.570351	4.593968	5.171124	5.056148	5.416265	4.365798	4.488283	4.902573	4.622504	4.532754	4.571992	4.839411	4.844257	4.433194	4.696828	5.335426	5.442446	4.452642	4.598596	4.626206	5.016472	4.775304	4.342783	5.492035	4.736595	5.746929	4.291131	4.496884	4.640539	4.529239	4.640539	4.652673	5.083349	4.852938	4.59414	4.52241	4.48003	4.247757
ATP1A4	3.043443062	3.137196254	3.224837423	3.027665431	3.004072917	3.035906158	2.958089888	2.979286822	2.974048952	2.930605056	3.043973061	2.792854424	2.864302044	2.964816114	3.051456522	3.477987767	2.739171559	3.088975085	3.033928314	2.972026937	2.963608024	3.017267357	2.918830969	2.965514859	2.800711613	2.995587829	3.039227752	3.181320454	2.815782023	3.005447547	3.010095114	3.220752154	3.09785202	3.069791308	3.15043749	3.192875014	3.200505241	2.827998067	2.766280724	3.058675651	2.950755052	2.926302875	3.002655297	3.029759061	3.235900548	2.970497064	3.074232435	2.835596656	2.769385921
ATP1B1	11.745195	9.2002035	12.61213	11.842745	11.799645	12.27937	11.1359	11.219085	12.74861	12.05585	10.68736	10.65618	12.203885	12.315395	12.026145	9.561875	12.343435	11.43868	11.735335	9.400685	12.44011	12.036725	11.76164	11.575395	10.89376	10.589155	12.47451	12.267625	12.10493	12.0459	12.147725	12.087375	10.912975	10.330837	12.38443	10.317384	12.593605	12.17398	11.65635	11.42397	11.356955	11.92278	12.097075	12.230185	11.731655	11.8125	12.46662	11.86075	12.044085
ATP1B2	5.367336	5.247849	5.043656	4.806033	5.017647	5.593816	5.424535	5.801107	5.008971	4.809785	4.687438	4.725367	4.863245	5.096737	5.547391	6.510219	5.064493	5.17455	5.241161	5.246943	6.851398	4.786349	4.596568	5.269423	5.033947	5.051132	5.298386	5.592444	5.029347	4.771461	5.353461	5.554987	4.979887	5.579897	5.312284	5.461783	5.670324	5.014	5.21773	5.169822	5.279357	4.967945	4.801914	4.935	5.245822	4.980126	4.898204	4.876722	4.788527
ATP1B3	6.337018333	6.780491333	6.442951667	6.479332667	6.924022333	6.252383667	6.875852333	6.518482333	6.676191333	6.320892	6.888726333	6.324467	6.461308667	6.400433667	6.840384	6.318467	6.588180667	6.869319333	6.850957667	6.784308	6.107144667	6.699646333	6.627554667	6.939718667	6.548188333	6.544634667	6.250615667	6.439234333	6.132273	6.211321333	6.816900667	6.549375333	6.855621333	6.542720333	6.558185	6.753706667	7.651583667	6.435531	6.659080667	6.121089333	6.463113333	6.177707	6.079884333	6.380507333	6.685795	6.810669	6.459715667	7.1979	6.251770667
FXYD2	4.340374581	4.51858072	4.365356068	4.186913323	4.286778039	4.41281865	4.189963706	4.500987297	4.140493978	4.221043223	4.263746233	3.960810031	4.362931829	4.092484816	4.335960257	5.314087064	4.125811552	4.193775972	4.543882799	4.464071764	4.627053643	4.416439224	4.326624983	4.141958367	4.300072547	4.299357025	4.200895556	4.565854741	4.034719601	4.766136911	3.960735566	4.471062816	4.237198018	4.27456313	4.643404999	4.475127061	4.499957129	4.519750864	4.182381377	4.377408207	4.850984917	4.213317065	4.170543176	4.670343395	4.254311399	4.340766491	4.443084343	4.116085504	4.14483223
ATP2A1	3.34011	3.9228025	3.7435405	3.4493975	3.443229	3.882989	3.352027	3.4972615	3.451662	3.539829	3.363942	3.2980325	3.3399625	3.5421565	3.5391045	3.6955965	3.419853	3.325276	3.5810875	3.462066	3.6993475	3.4758605	3.330977	3.3240525	3.3081075	3.5415145	3.870941	4.147718	3.545682	3.2340205	3.3072775	3.84043	3.426782	3.5333575	3.867527	3.5557945	3.865663	3.364756	3.510272	3.472846	3.3812395	3.2308625	3.730828	3.927851	3.96713	3.4191385	3.706955	3.4908955	3.2911865
ATP2A2	7.27389575	7.601515	7.97138175	7.45779475	7.8984545	7.472554	7.52547675	7.57994475	7.437972	7.63790375	7.79655025	7.69255125	7.60833925	7.72441825	7.65164825	7.3197705	7.750179	7.44535025	7.67787925	7.67667525	7.48186825	7.458406	7.88220375	7.22318275	7.36418075	7.6988005	7.41373725	7.58674425	7.45521925	7.76381075	7.5273845	7.49734925	7.72026075	7.78133425	7.66119525	7.598289	7.2033925	7.70051075	7.687829	7.55307675	7.61063725	7.36843025	7.671341	7.65310975	7.2924265	7.32394925	7.43926625	7.66146475	7.73790825
ATP2A3	6.6516306	5.483402	8.0911582	5.2185404	6.5945174	7.3608842	6.1188134	7.4021216	7.279189	7.791305	6.0852746	6.8622686	5.071266	6.2129026	6.896712	7.343072	6.5124688	7.0351538	6.6252966	5.2032696	7.3719424	6.4379242	5.980267	6.4328568	5.4565198	7.0372616	7.163397	7.4557022	6.5514082	7.232441	6.207072	6.8939936	5.8521636	6.004769	7.241711	6.0736726	6.464045	7.5694918	5.6184036	5.9101568	6.3384822	7.080855	6.9112932	7.9576658	6.9106866	5.9442596	6.5068262	5.7196406	6.9485122
ATP2B1	7.664885667	6.816021	7.404002667	6.729571667	7.325520333	6.977556	6.961720333	6.321520333	7.409026333	7.860352667	7.332835	7.268180667	7.932948667	7.254902333	7.021649333	4.915287333	7.502542333	7.012986	5.918372333	7.610465333	7.175081667	7.399290667	7.053658667	7.190831333	6.728241	6.898404667	7.433235333	6.898082667	7.251390667	7.519070667	7.383026333	6.648456667	7.672237333	7.157473333	7.474017333	7.211577667	6.576844333	7.560090333	7.26386	6.863964333	6.750535333	7.870682	7.234548	6.961293667	7.147663667	6.958295	7.673431667	7.573286667	7.351373
ATP2B2	3.420522167	3.701355833	3.588869167	3.522630667	3.4634625	3.765952667	3.559638	3.4996205	3.527069833	3.575357667	3.308914	3.5551895	3.752859	3.495888167	3.613928833	4.112431167	3.388256	3.578899167	3.549507667	3.685436833	3.663504667	3.508512	3.3681465	3.402075833	3.5248635	3.741595833	3.766173667	4.1023985	3.6515585	3.370590667	3.581611667	3.822177667	3.457271	3.446061833	3.830959167	3.4898625	3.914168	3.428764333	3.449739667	3.490416167	3.500095333	3.5235965	3.499383167	3.849227	3.810092667	3.516083667	3.7072565	3.520735833	3.539301333
ATP2B3	2.948336	3.12757725	3.138314	2.96339275	2.757288	3.000287	2.948661	2.91729375	2.98184275	2.86405375	2.752792	2.944841	2.81107025	2.91872875	3.037096	3.56262125	2.808831	3.03935375	2.98725425	2.9860725	2.875188	2.81817475	2.8587525	2.99242125	2.88177075	3.0963985	3.0140855	3.26633725	2.874831	2.734382	2.913787	3.08715175	2.86258675	2.94399075	3.1088025	2.87787825	3.40797925	2.98232975	2.79472175	3.0072015	2.94600275	2.82817925	2.889249	3.294645	3.18389075	2.9481825	3.04607075	2.91737175	2.80533
ATP2B4	8.035523333	8.515268	6.895040333	6.934539333	8.191941333	7.360299	8.667613333	8.549367	7.031131667	6.938243	8.730071333	7.407718333	7.325480333	8.328228333	8.226725333	8.344137667	8.840693	8.624550667	6.887066667	9.426971	7.589177333	7.325035667	7.413817	8.459857333	7.582413333	8.771918333	6.725772333	7.615062	7.449644	7.19974	8.133823333	8.049300333	8.405647333	8.402411333	7.092841333	8.359421667	6.514058667	7.435783667	7.898870667	9.398484	9.121962333	8.615075667	7.801989667	7.411032333	6.933807333	8.273159667	6.883272667	8.256380333	7.402973
ATP4A	3.766999	4.422172	3.91131	3.764721	3.71276	11.27076	4.603346	4.174763	7.981906	8.963863	3.462205	3.970053	3.687812	3.590013	3.513476	4.593069	4.514706	3.443281	7.784444	3.92177	11.92828	3.880199	3.893349	10.57812	3.847375	3.713637	12.22744	11.08269	6.861771	9.300323	10.61645	11.25086	3.743047	3.663087	4.374273	4.181506	4.29602	3.65707	3.908403	3.575804	3.652193	6.856216	8.605532	4.389923	4.017133	3.664047	3.790564	3.632287	3.562232
ATP4B	4.474683333	4.610465	4.625226667	4.328421333	4.436184	7.963484333	5.317587667	4.456799	6.63518	6.665401333	4.380606333	4.345662667	4.335529333	4.528149333	4.967092667	5.295444333	5.037281667	4.605982667	6.555248333	4.536732	8.305686	4.459714	4.477003333	7.642517	4.442170333	4.465577333	8.405988	8.063883	5.892716667	6.717801667	7.794969	8.137588667	4.367595333	4.346758333	4.575754	4.667370333	4.745011333	4.393641667	4.705633333	4.503536	4.323567333	5.715068667	6.511912333	4.630813333	4.880711333	4.585581	4.477260333	4.410028667	4.185568333
ATP5A1	7.7882735	7.9862095	8.16849	7.869027	8.081887	7.980713	7.946101	8.0694135	7.953939	8.0546285	7.7180085	7.7088915	7.675754	7.630752	7.832273	7.701834	7.721602	7.697175	8.256599	7.7867465	8.274945	7.73639	7.9856005	7.863695	7.8981825	7.9283615	8.15804	8.432552	7.624157	8.052194	7.7795405	8.1716925	7.9278565	7.7579915	8.0015965	7.9934155	8.000849	7.98233	7.7302205	7.8575475	7.7593565	7.899408	7.9300675	8.444216	7.841327	7.762141	8.180593	7.724387	8.0565355
ALDH7A1	5.620508333	5.801236667	5.848216667	6.373236	6.05304	6.072345333	5.809972333	5.931168667	6.164018	6.514685	5.997711667	5.734289333	6.575029	6.223351333	6.093059	5.318240333	6.324237	6.048974667	6.242497667	6.084750333	5.846778667	5.355273	5.584226667	5.949587667	6.174475333	6.083965333	6.170924333	5.932967667	6.036734333	6.307000333	6.063663333	5.945989667	6.031012333	5.952335	5.986491667	5.908447667	4.649446333	6.338519667	6.105508333	6.190934667	6.317526333	6.478498333	6.161439	5.904613	5.77806	6.299888	5.969400333	6.103383333	6.454884333
ATP5B	10.72059	11.00169	11.86803	10.97647	11.00741	11.04998	10.8991	11.20163	11.17406	11.17811	10.54115	10.70279	11.07313	11.18852	10.57494	10.80045	10.85216	10.90201	11.78187	10.45231	11.33427	10.69028	10.96834	10.73407	10.85543	10.50388	11.28299	11.33029	10.73473	10.93475	11.01673	11.19153	10.96344	10.51351	11.16898	10.44831	10.63675	11.27437	10.68795	10.82041	10.88585	10.62418	10.75064	11.12197	11.22892	11.01116	10.80878	10.88427	10.84983
ATP5C1	10.02235525	10.55002825	10.87147925	10.1847925	10.0760975	10.38473775	10.283063	9.833809	10.35326775	10.10063975	10.07364075	9.84674625	9.94220775	10.24633525	9.82125475	8.51076425	10.43870425	9.78462025	10.7922595	9.9454825	10.1639425	10.1261005	10.60451425	9.9830345	10.139351	10.22879075	10.44731525	10.52945275	10.55311575	9.8447955	10.23012725	10.33276875	10.20849825	9.84901275	10.2961895	10.03431375	10.13178925	10.2128605	10.343356	10.106186	10.20915525	10.04718975	10.08601475	10.3591455	10.49445275	10.23198625	10.56890475	10.29520475	10.27838975
ATP5D	8.3466655	8.1514045	8.656725	8.2561125	8.3881855	8.032555	8.156187	8.9438725	8.4383775	8.7458015	8.291973	8.79143	8.2384965	7.979854	7.585682	9.1583195	8.1873145	8.528266	7.7189435	8.1227015	8.016038	8.393126	7.7744885	8.2617845	8.8267375	7.718519	8.4825835	8.384387	7.9565515	8.5572985	8.329562	8.4454085	8.183275	8.152466	8.273164	8.0022675	8.7597945	8.619782	8.353828	8.429489	8.416	8.400634	8.025514	8.3930455	9.128634	8.1479425	8.545194	7.345491	8.407361
ATP5E	7.198744	7.1549545	7.1425955	7.10053	7.1172945	7.143974	7.2105365	7.2566225	7.162247	7.364063	7.391226	7.3902245	7.142907	7.4999775	7.3723625	6.335481	7.5310455	7.5844305	7.3471985	7.3521505	7.323819	7.2373035	7.3666835	7.1165115	7.2721905	7.1844205	7.293071	6.979335	7.2639735	7.237229	7.4316115	7.1767755	7.297412	7.3203885	7.1892005	7.133026	7.172869	7.403613	7.781724	7.33656	7.156996	7.2468215	7.1144075	7.2957875	7.1376905	7.4041745	7.4473675	7.358423	7.3505015
ATP5F1	7.717145	7.4904315	8.021437	7.514156	7.8038465	7.988806	7.655744	7.4251795	7.828139	8.399878	7.8442795	7.691912	7.987759	7.506618	7.661727	6.1445105	8.1187675	7.972124	7.4244605	7.705826	8.2786165	7.747414	7.2988945	7.96581	7.682749	7.184234	8.1581155	8.008236	7.5170655	8.1219705	8.1463685	7.7338605	7.696981	7.8340065	7.851978	7.8409225	7.630359	8.354453	7.969992	8.0641715	7.8800985	7.9382705	7.6835835	7.8768845	7.7633205	7.8862545	7.8977615	7.606782	7.8029755
ATP5G1	8.713781	8.656718	9.045337	8.779983	9.213593	8.574038	8.880346	9.010947	9.110845	8.899944	8.49643	8.538957	9.244017	9.041944	8.92317	8.602291	9.032824	8.897595	9.751787	8.31604	8.956317	8.21129	9.466014	8.485344	8.588199	8.502969	9.349416	9.09979	8.688045	8.952052	8.542772	9.169221	8.563411	8.470848	8.925	8.112373	9.714319	9.052838	8.494339	8.60496	8.631683	8.42309	8.717314	8.778732	9.384264	8.14355	9.2562	8.431753	8.895308
ATP5G2	7.0975685	7.219945	7.3372905	6.954158	7.1523055	6.7800795	7.032297	7.323713	6.8632795	7.216605	7.358134	7.4511815	7.461052	7.1565485	6.692905	7.0961985	6.958356	7.1934835	7.150964	7.1936685	7.0374705	7.1489075	7.1207205	6.975108	7.160081	7.15134	6.9609465	6.904622	7.0557715	7.0807425	7.1655265	7.012868	7.3107575	6.862051	7.211783	7.224375	6.6737965	7.0025065	6.840066	7.1832055	6.983708	7.1131085	7.2545885	6.776952	7.147344	7.2816305	7.036258	6.9148565	7.0150755
ATP5G3	9.136134667	9.046905333	9.602013333	9.283603667	8.731354667	9.062870667	8.877167667	9.243526	9.444072	9.433191	8.785240667	8.873598333	9.210102667	9.034346333	8.624197667	8.357720667	9.209358	9.595881333	9.044962667	8.855298	9.506661667	8.7368	8.920605333	8.846232333	9.047319667	8.770722667	9.597504333	9.404120333	8.539203667	9.052124667	9.105183	8.994268667	8.738473667	8.786107667	9.205985333	8.770536667	9.099231	9.456175	8.949023667	9.022929667	8.969435	8.880094667	8.912337333	9.104896	9.339342	8.646314333	9.177535333	8.783181	9.045615333
ATP5I	9.3315695	10.1497165	9.8456445	9.8772865	9.6038625	9.591801	9.638642	9.970588	9.9345095	10.056815	9.6497445	9.5566025	10.10902	10.197325	9.3792825	9.221029	9.3432795	9.8491855	9.7918485	9.659293	10.02508	9.654927	8.9113385	9.4399045	9.9436765	9.3772465	9.8714665	9.8653575	9.3312485	9.8548995	9.697826	9.89628	9.753736	9.588086	9.8612215	9.6934605	9.735852	10.1098495	9.598115	9.7590945	9.564602	9.6188455	9.637398	9.8480715	9.9428285	9.7062205	9.5117665	9.4461225	9.8811505
ATP5J	10.04421	10.59947	10.65977	10.18568	10.00953	10.45806	10.24049	10.58327	10.32117	10.58013	10.38944	9.955731	10.10798	10.43815	10.02368	9.432095	10.48211	10.68078	10.56322	10.58689	10.67829	10.12616	9.608646	10.40145	10.46491	10.30209	10.64351	10.40284	9.819604	10.1676	10.50226	10.27706	10.32984	10.34423	10.48625	10.44604	10.08116	10.62074	10.463	10.6928	10.43394	10.30178	10.23756	10.49555	10.56798	10.52963	10.45163	10.55844	10.43136
ATP6V1A	8.297018	8.702126	8.9470055	8.9076825	8.549916	8.939208	8.2236605	7.2734355	8.696648	8.6476365	8.393926	8.455752	9.246972	8.7387085	8.568477	6.679216	8.740226	8.1981995	8.8477225	8.255815	8.8404365	9.118003	8.888012	8.419934	8.9915055	8.654652	8.9388875	8.8689795	8.8964235	8.528199	8.853984	8.380007	8.8987395	8.4626015	8.8536885	8.801592	9.1562435	8.5218935	8.31743	7.857203	8.340473	8.4468465	8.8494535	9.1843505	8.936147	8.3302965	8.802362	8.6719345	8.1849015
ATP6V1B1	3.557073763	3.729601993	3.734219502	3.474603464	3.873078684	3.637781905	3.569193005	3.760152298	3.539494871	3.593813732	3.356318422	3.681311995	3.90502736	3.826652759	3.570544933	4.403516889	3.463422502	3.760026976	3.890727259	3.409299247	3.521131034	3.56233768	3.583670276	3.578137113	3.528242062	3.577189138	3.782524738	3.815319033	3.7174945	3.599547798	3.56323616	3.734333057	3.697958722	3.552276856	3.542773495	3.83547899	4.204393197	3.436623034	3.912836629	3.59571348	3.776268069	3.381752686	3.898682843	3.706778642	3.592230829	3.573326454	3.653592417	3.656405896	3.651655883
ATP6V1B2	8.913734	8.882754	8.953407	9.529192	8.903867	8.702018	8.911558	9.342572	9.013745	8.78699	8.851285	9.348081	8.501117	8.580083	8.586358	8.166637	8.673893	9.434507	8.779369	8.784254	8.761945	9.588259	8.806553	8.673017	9.127115	8.843953	8.597704	8.442506	8.720072	8.91438	9.223659	8.50931	9.010994	8.72199	8.7652	8.673017	7.802431	8.844869	8.727285	8.534774	8.875363	8.605327	8.516507	8.638851	8.90616	8.82831	8.553779	9.673485	8.975732
ATP6V0C	9.5136085	9.5737	9.8748175	9.7370755	9.366031	9.799323	9.502963	10.022784	9.67898	9.4150685	9.428765	9.428477	9.190982	10.0166175	9.720864	10.3562355	9.628818	9.8048145	10.01104	9.3583995	9.990161	9.9612105	9.701414	9.422123	9.884375	9.7485985	9.8300555	9.838991	9.80857	9.5575135	9.6901945	9.6770075	9.5161365	9.283421	9.832424	9.4695105	9.803189	9.4624875	9.705035	9.2242045	9.4865565	9.360942	9.6865975	9.7405175	9.693852	9.1914675	9.757208	9.349319	9.520034
ATP6V1C1	6.66680075	6.63123025	6.791462	7.43951625	7.09767425	6.58667475	6.8197665	6.214757	7.04403175	6.74075225	7.16398525	6.8686585	7.42843525	6.77215975	6.741398	4.99257625	7.00428075	7.04507075	6.880141	6.78084175	7.19634575	7.17145125	7.28701225	6.67848575	7.27517825	6.88827175	6.98254175	6.2337915	7.0838855	6.917521	6.97563875	6.610972	7.66450325	6.79947875	6.739516	6.75378325	7.600315	6.8444035	7.01863225	6.56392025	6.72420025	6.80214075	6.5683435	6.7169915	7.108178	6.845386	7.08395825	7.752234	6.97869625
ATP6V1E1	8.970069	9.367902	9.270306	9.248173	9.38356	9.256623	9.224253	9.216435	9.205309	9.10776	9.39216	9.073627	9.290101	9.17893	8.942144	7.73891	9.110758	9.366923	8.327618	9.296059	9.059561	9.540799	9.161347	8.992187	9.681332	9.302778	9.123793	8.982434	9.466662	9.146115	9.145327	8.889583	9.218971	9.100484	9.258923	9.113671	8.89969	9.189958	9.329732	9.245728	9.23784	9.017648	9.112275	9.213268	8.981198	9.453148	9.411691	9.624308	9.252452
ATP6V0B	9.457094	9.179587	9.758364	9.471502	9.342254	9.391359	9.625862	9.95291	9.743362	9.771779	9.042078	9.656199	9.17967	9.685841	9.454344	9.651471	9.496207	10.12706	10.11024	8.825206	9.480171	9.405949	9.638699	9.234115	9.721779	9.476973	9.497992	9.413063	9.238729	9.512636	9.13766	9.379202	9.822656	9.234385	9.476718	8.971035	9.751112	9.430481	9.827078	8.766149	9.015773	9.186006	9.3418	9.778494	9.682469	9.4827	9.854521	9.667158	9.682759
ATP6V1G2	4.1589	4.393846	3.800489	4.001471	4.159594	4.293949	4.234038	4.695872	4.03305	3.370082	3.873819	4.186066	3.991515	4.503806	3.749436	5.067333	4.624923	4.916566	4.27868	4.923535	3.95788	3.923515	3.881827	4.075887	3.788603	4.13017	4.051932	3.925237	4.020204	3.721538	4.468254	4.348708	4.199475	4.574706	4.21932	4.345708	4.485917	4.555607	3.809807	4.152782	4.625789	4.362156	4.119664	4.093511	4.25581	4.1306	4.005917	3.606893	3.698403
ATP6V0A1	7.2842325	6.926355	7.232567	7.1087735	7.2991315	7.0086205	7.3386805	7.531442	7.3540135	7.043885	7.125889	7.2379945	7.7396325	7.286137	7.544383	7.9587895	7.313987	7.2765775	7.8620285	7.2443595	7.8108125	7.082914	7.1603165	7.2411065	6.803558	7.305503	7.059106	7.119114	6.96033	7.182417	7.244189	6.9725035	7.1748285	7.045488	7.5246795	7.0861845	8.0312925	7.068802	7.04144	7.2768475	7.060422	7.069679	7.1045855	6.8302405	6.938271	7.0009835	6.880584	7.135794	6.886848
ATP6AP1	9.021417	9.054995	9.752604	9.258272	9.485764	9.157604	9.345555	9.805359	9.744137	9.093835	8.951836	9.419663	9.978421	9.259145	9.196518	9.915278	9.141209	9.564321	9.129307	8.985838	9.421655	9.663681	9.258744	8.970064	9.124705	9.18694	9.363853	8.999315	9.031305	9.350969	9.340892	9.089575	9.268821	8.697082	9.286134	8.933879	10.27804	9.180536	9.506725	8.663272	8.901827	9.136861	9.253288	9.036718	8.977281	9.265812	9.068325	9.258267	9.206253
ATP7A	6.4138135	5.7765435	5.9196505	6.147111	6.1692145	6.1577635	5.883922	5.1758845	6.8702515	6.5262165	6.7141175	6.2241855	6.24053	5.799672	6.219028	4.758372	6.2279585	6.1550215	4.770552	6.813804	6.482208	6.5009035	5.7670515	6.712675	5.4232555	6.591607	6.153772	5.8176995	6.0258045	6.147784	6.147991	5.853298	5.979271	6.6167025	5.699153	6.544082	6.002865	6.058972	6.230216	6.2342775	5.862382	6.7368605	6.196837	5.9121005	6.1777195	5.923965	5.7963315	6.2421645	6.0932825
ATP5O	7.375670667	7.340643333	7.500434667	7.412080333	7.199750667	7.53584	7.319502667	7.336481667	7.424138	7.692022333	7.323011333	7.303553	7.289515667	7.425329	7.200471	6.781170333	7.293201333	7.408078333	7.392105667	7.280268667	7.429229	7.384234667	7.350707667	7.450732333	7.493451	7.097691667	7.662578333	7.544451333	7.107752333	7.374270333	7.609716333	7.647029	7.333339333	7.309829333	7.611780667	7.192051667	7.514463	7.672097	7.676698333	7.483033	7.436450667	7.484364333	7.497827333	7.576010333	7.648430667	7.195532667	7.156482	7.244845	7.473765667
ATP7B	7.047645	5.016152	8.241951	6.171794	6.701825	5.703145	6.405627	5.33375	6.561468	6.988492	5.263611	5.755682	6.689892	5.415722	4.904726	6.450677	6.162151	5.017308	8.203985	4.985637	5.026424	4.888529	5.970629	5.353161	4.643432	6.376269	5.990159	5.880319	4.600937	8.133734	6.425186	5.946478	5.812396	4.923276	7.985093	5.609962	8.021216	7.530687	5.897206	6.385081	6.691854	6.472306	5.622833	7.509649	5.883774	5.00993	6.472995	4.878529	6.895989
ATR	5.935045667	5.723871667	6.054573	6.253050333	6.096676333	5.223859667	5.429155667	4.838991333	5.723069	5.645522333	5.971796333	5.981942333	6.569689	5.801332	6.091411	4.433822	5.983028	5.425922667	5.540086333	5.71923	5.119960333	6.151331333	5.140663	5.580948	5.756058333	5.573939	6.023614667	5.055127	5.79667	6.026222333	5.862767667	5.534983	5.617244	6.015386667	5.819744333	5.638043667	5.423647667	5.996662333	6.374882333	5.811080667	5.713242667	5.831831333	5.754270333	5.597582	6.299039333	6.157914667	5.929773	5.716162667	6.266785333
ATRX	7.1733445	6.794418	6.43291925	6.55569325	7.08010975	6.5545735	6.937847	6.16545525	7.0325835	6.66384625	7.36305125	7.13955725	6.8413385	6.992698	7.0621895	5.1019465	7.08968575	6.5112385	5.86994825	7.12018075	7.57414275	7.55206425	7.0843825	7.191704	6.7018155	7.30132375	7.03046925	6.483485	7.063689	6.9256645	7.0921235	6.65298425	7.239556	7.191899	6.59542075	7.036232	5.611638	6.969405	7.3733415	7.23964425	7.140393	7.21195125	6.70463975	6.3551135	6.3407175	6.9716345	6.811453	7.424877	6.95518975
KIF1A	4.032568667	3.952056333	3.74025	3.808447333	3.964351667	3.894003333	3.887991	4.107235	3.938762667	3.878592333	3.743694667	3.886969333	3.739640333	3.815851333	3.850858	4.718708667	3.809045	3.916024333	3.746439	4.350418333	3.900537667	3.831623333	4.118831667	3.959325333	3.769994333	4.006380333	4.010867667	4.126628	3.745415333	3.947120333	3.753245333	4.026151333	3.577038333	4.162912	3.923061333	4.002718	4.138024667	3.817495667	3.729883333	3.935542667	3.850377	3.997924333	3.887628667	3.922686667	3.883258667	3.930024333	3.938662667	3.850094333	3.770589667
AUH	7.403295	7.930787	7.745759	7.808871	7.90331	8.568994	8.076094	7.380777	8.173747	8.258405	7.723191	7.612951	7.979408	7.994297	7.601889	5.55558	7.81225	7.431087	8.051612	7.599321	8.774017	7.825971	7.674024	7.92708	7.645533	7.514349	8.981225	8.619155	7.76979	8.263745	8.272369	8.119446	7.988479	7.633338	7.265428	8.093815	7.584826	8.091041	7.757016	7.94393	7.97547	8.158088	7.838635	7.522128	8.721481	7.803905	8.325135	7.765198	8.293129
AUP1	8.280284	7.976313	8.131781	8.787771	8.593083	7.998079	8.806737	8.976635	8.264149	8.622599	8.410611	8.629803	9.07099	8.801873	8.932919	8.768982	8.557869	8.8066	8.856058	8.020392	8.274426	8.112803	8.651195	8.181636	8.879379	8.179944	8.120226	8.20438	8.001843	8.527531	8.143273	8.337282	8.432748	8.468149	9.005495	8.073755	9.086252	8.652285	9.342608	8.268482	8.438618	8.322876	8.704154	8.203783	8.62009	8.281191	8.99844	8.920987	8.676772
AVP	4.437039	4.873461	4.802816	4.716792	4.273047	4.967344	4.281208	4.482339	4.677154	4.510253	4.329262	4.595594	4.648821	4.809821	5.131659	5.519336	4.438832	4.564618	4.464861	4.638221	5.013746	4.61722	4.53148	4.355812	4.572436	5.062035	4.986789	5.618132	4.702348	4.536613	4.572758	4.760563	4.627248	4.696448	5.076908	4.379964	5.223263	4.615134	4.428485	4.651109	4.82322	4.704253	4.482864	5.852104	4.762139	4.708813	4.506278	4.611677	4.591673
AVPR1A	3.9766006	4.0198492	3.724574	3.5394068	4.4923162	3.9004098	3.9344542	3.7494814	3.7577178	3.7081888	4.8468198	4.5048368	3.6723502	3.787768	4.0023008	3.9929088	4.3483728	4.5372404	3.6738366	5.3429136	3.7739262	3.7362868	3.6022736	4.2083844	4.6284982	3.8467402	3.8109698	3.970607	4.0410464	3.9159846	3.9538712	3.824769	4.6609888	4.8231258	3.6478612	5.1825484	3.4036334	4.2630998	4.8683192	4.0553376	4.619213	3.7380802	3.7303236	4.3960482	3.6673626	3.8253052	3.8605932	4.4731148	3.8615444
AVPR1B	6.442061	6.321436	6.388752	6.38314	6.437403	6.653967	6.41471	6.448402	6.720664	6.095281	6.297908	6.377851	6.081709	6.07866	6.518894	7.016004	5.991159	6.237272	6.540569	6.830985	6.692255	6.534553	6.349989	6.577795	6.139718	6.486503	7.00931	6.916586	6.324892	6.045361	6.506221	6.851899	6.219412	6.827085	6.53947	6.465373	6.733033	6.051684	5.86627	6.139337	6.322168	6.123437	6.067001	7.012178	6.338243	6.104695	6.3396	6.269251	6.284752
AVPR2	3.988865	4.2425655	4.1297655	3.8477945	4.0068625	4.461702	4.1409495	4.1796885	3.8646535	3.9799785	3.852955	3.9205675	3.8542165	3.9135935	4.1876965	4.9787515	3.9879005	4.08722	4.12852	4.3108105	3.9422405	4.096912	4.408774	4.024687	4.0913265	4.2223295	3.8187465	4.598423	3.9455865	3.8216415	4.252967	4.2738105	3.895817	4.254059	4.3265825	4.259684	4.3069915	3.826638	4.1929385	4.1121655	3.975069	3.8996795	3.9827275	4.1663495	4.382161	4.156128	3.891174	3.8602905	3.8263145
AXL	6.8463145	7.863335	6.8325395	7.863451	7.57413	6.5387285	7.642999	7.9302445	6.4885775	6.853465	7.485366	7.6472945	6.8987395	7.11156	7.2975925	8.5856435	7.422631	7.9771355	6.572562	8.2393335	5.866208	7.13182	7.305734	7.800583	8.2596115	7.7346605	6.9139805	7.0300465	7.2906905	7.502658	7.6048875	7.426687	7.7054675	7.475037	7.300752	7.6001645	6.2053425	6.962694	7.6154	8.204815	7.495707	7.232366	7.2255605	7.066833	6.917298	7.5918655	7.0572495	7.0133715	7.5059365
AZGP1	4.102777	4.125548	9.635466	6.76687	3.662572	8.974715	5.957338	3.25856	9.25319	7.534118	3.585777	7.35203	3.491255	8.002353	10.29587	5.389377	9.056544	6.642124	10.04823	5.248481	9.538748	7.716717	5.559003	7.753803	3.738089	3.688994	10.17287	9.035501	7.462262	6.748295	8.278641	8.303087	4.68646	4.567637	5.99623	5.963471	7.924852	8.044916	3.726333	4.019157	3.876686	7.070606	6.958905	6.534654	8.775911	3.643206	5.644225	9.174615	5.247255
AZU1	2.951746	3.423226	3.77403	3.328257	3.279636	3.586845	3.241906	3.448204	3.119035	3.410699	3.43604	3.458921	2.858909	3.761531	3.597103	3.588783	3.157333	3.29868	3.448606	3.314819	3.339882	3.531612	3.161047	3.338164	3.30273	3.418733	3.367838	3.719565	3.419681	3.334525	3.346318	3.359424	3.334525	3.362018	3.827202	3.767779	3.634383	3.275754	3.456193	3.08161	3.205222	2.976435	3.689556	3.728429	3.550927	3.178675	3.374295	3.183496	3.095705
B2M	11.01400233	10.95357933	10.43411767	10.87691567	11.18010767	11.18765733	10.909116	10.528324	11.206664	10.97341967	11.001575	11.00649333	10.848213	11.057896	11.089725	9.813516667	10.902562	10.88425	10.713724	10.67857967	10.884593	11.476399	10.95648567	11.26891	11.47919467	10.918064	11.14553	10.956621	11.26364867	10.88361967	11.002183	10.78856033	10.841372	10.80501033	11.126927	10.86462367	10.42738133	11.02831367	11.24988467	10.681705	10.904663	10.791039	10.71728333	10.82814133	10.51381133	10.70144667	11.03605933	11.33097767	10.734421
BAAT	4.637402	5.150765	5.535791	4.784867	5.024674	5.156977	5.210167	5.100504	5.117395	5.053335	5.828885	4.626761	6.506481	4.957007	5.180942	5.907428	4.557319	4.938484	5.285392	4.773139	5.256326	5.19718	4.78768	5.098895	4.787837	4.949797	5.610256	5.638166	5.032848	4.644576	4.836762	4.941401	5.514074	5.209168	5.820586	4.996375	5.471948	4.904948	4.81584	4.912233	5.080829	4.989471	5.084067	6.080411	5.551194	5.120896	5.559423	5.728419	5.471838
BACH1	4.860042333	5.073701667	4.750837667	5.156698333	4.826767	4.853451667	4.717560333	4.379283667	4.773324667	4.920835667	4.995171667	4.741926667	4.904291	4.704007333	4.822087333	4.285468667	4.577398	4.660477	4.245110667	5.002631333	4.690882333	5.00623	4.599755	4.960169333	4.783057667	4.972827333	4.839790667	4.933563	4.879021	4.729599	4.861306	4.538907667	5.000261	4.904653333	4.747265667	5.068808	4.333746667	4.741756333	4.791435333	4.889748333	4.594258667	4.834764	4.766027333	4.461571667	4.735641667	4.773872	4.74933	5.012247333	4.814874333
BAD	5.806530667	6.130931	6.361811	6.40885	6.455526667	6.401705333	6.505927667	6.787222	6.374885	6.558437	6.349293333	6.129107	6.500692	6.405418	6.378581667	7.433177333	6.553209333	6.554233333	6.368665	6.292598333	6.246235	5.972658333	6.685104	6.478097	6.311540667	6.222752667	6.545452667	6.211622667	6.228061667	6.211570333	6.188594333	6.765149	6.126809	6.238572667	6.197430333	6.327686667	6.197190333	6.576241333	6.526173	6.324285	6.450094	6.539947	6.373045667	6.667997	6.679544667	6.343324333	6.162201667	6.090486667	6.356228667
BAG1	8.188906333	6.856791667	8.415044333	7.809140667	7.402903	7.969649667	7.374612	8.342427333	8.050320333	8.580495333	7.01213	7.364921	6.859266333	7.626051667	7.278343667	7.324402	7.191673	8.345077	7.851897	6.898556333	7.195405667	7.256895	8.026699	7.369837	7.899825333	7.674507	8.040849667	7.691136	7.07955	8.361430667	6.979211667	7.796924667	7.279378	7.285547	8.060707333	6.813037667	8.048424333	7.953897	6.729745667	7.862367667	7.824347667	8.049412	8.096829667	8.453742333	9.009517	7.180685667	7.593135667	7.305138333	7.825323667
BAGE	2.717623783	2.747850948	2.72559309	2.618518312	2.696760718	2.86949272	2.701251789	2.604315017	2.657715998	2.620052555	2.532567927	2.61675567	2.576908219	2.590121078	2.706926407	2.917748065	2.42285243	2.71744346	2.627353397	2.692001006	2.684218363	2.67322278	2.691938184	2.685510288	2.642958935	2.601365312	2.824477143	2.956610932	2.614108251	2.594827497	2.745948826	2.714505235	2.577368874	2.600629193	2.725886195	2.659626298	2.709121049	2.604188449	2.599860907	2.638419689	2.558661039	2.626894103	2.519146009	3.011470776	2.890956009	2.888986101	2.529309097	2.594146334	2.626553312
BAI1	3.861224	4.398274	3.906128	3.774817	4.163655	4.047346	4.061717	4.177067	4.163218	4.069269	3.834306	4.060523	4.159498	3.933632	4.226635	5.220378	3.842914	4.075593	4.197464	4.200645	3.895143	4.114753	4.191189	4.379629	3.966583	4.276267	4.369602	4.938005	4.130455	3.954141	3.94658	4.699444	4.052655	3.873436	4.111952	4.059483	4.838284	3.963404	4.013178	4.340497	4.130084	4.107184	3.962314	4.571907	3.91181	4.181465	4.245683	4.07066	4.045839
BAI2	3.617082	3.93435	3.632525	4.554338	3.740416	3.327533	4.118496	4.341524	3.818527	3.453778	3.942617	4.296507	3.698806	3.912299	4.037203	5.360918	3.921369	4.567062	4.086046	4.083296	4.568628	3.274516	4.254245	3.885832	3.670963	3.750171	3.536662	3.99727	4.063598	3.505355	3.756011	3.731884	4.289351	3.893825	4.100313	4.293779	3.795672	3.993003	4.447608	4.484809	4.338084	3.589061	4.073738	3.50348	3.847183	4.023654	3.745095	3.505847	3.57053
BAI3	2.5242095	3.5134135	2.4219905	2.496002	2.9382615	2.8042245	3.06789	2.9265375	2.4034805	2.594102	3.2391875	2.5881	2.50058	2.895006	2.5703815	3.259219	3.4851965	3.508616	2.400387	4.010962	5.31379	2.5252905	2.4805705	3.0386425	2.801646	3.15565	2.6660095	2.9639925	2.7098845	2.5402605	2.846599	2.64981	2.831153	4.291239	2.52565	3.9748775	2.538326	3.185005	2.576359	3.2418215	3.543604	2.951739	2.479527	2.41995	2.3153905	3.163457	3.305463	2.5229245	2.541541
BAK1	5.964749	6.386236	7.231105	7.118565	6.117078	6.345695	6.352248	6.65785	7.302532	6.661552	6.062577	5.973475	5.914185	6.274822	6.251825	7.11214	6.786162	6.79704	7.359629	5.93418	6.085771	6.733845	7.076179	6.170025	7.252778	5.780345	6.403792	6.520864	6.465758	6.682103	6.693099	6.551096	5.986299	5.90984	7.04752	5.666141	7.155996	6.816099	6.451329	6.117415	6.172094	6.354206	6.715119	6.870945	6.64791	5.775491	6.876111	5.862596	6.307174
NKX3-2	5.53889	5.963879	4.947006	5.625367	5.077747	5.324485	6.398456	7.615824	5.099556	5.655854	5.347325	6.748765	5.314428	6.882996	7.043341	7.905865	5.741427	5.849931	5.323087	6.997684	9.190403	4.797433	6.20265	5.290223	5.155066	8.079526	4.504892	5.265934	5.267733	5.888769	4.801764	5.361839	6.713489	7.598895	4.550372	6.885863	5.576937	6.642877	5.091324	7.459974	6.520024	6.156785	6.26845	4.83833	5.208107	7.829665	5.579733	5.644066	6.160643
BARD1	5.886825667	6.181277667	6.067908333	7.043753	5.807942333	5.789967333	6.325000333	5.898436	5.938263667	6.165603333	6.278373667	6.371709	6.387368	6.060366	6.488073667	5.092785	6.420452667	6.208577333	6.335493667	6.456491	6.086172333	6.015603667	6.477042667	5.976020333	6.606196	6.120044333	5.667535	5.642700667	6.045529333	5.941702667	6.089704333	6.055721667	5.908940667	5.967118667	5.64657	5.660938333	6.486354333	6.648114	5.743651667	6.138732667	5.871176667	5.900511667	6.343954667	5.964335	7.042759	6.113770333	6.442997333	6.186373333	6.393992
BAX	5.508811	6.7971015	7.3314365	6.723304	6.2448685	6.275116	6.57173	7.4868525	6.708191	7.417527	6.594141	6.3144555	6.5440545	6.0175485	6.6550175	7.056278	6.8310815	6.896165	6.38597	5.8619295	5.7596945	7.3128805	6.3750095	5.966645	7.1149185	6.4458775	6.36618	5.8907925	6.49252	7.080415	6.634659	6.120009	6.301459	6.0847905	7.344087	5.777208	6.8721245	6.680455	6.984246	6.3217355	6.495418	6.283818	6.3654095	6.2452045	6.8419775	6.921643	7.645622	7.0811205	7.3700635
BBS1	5.425126333	5.860401667	5.502127	5.621233667	5.604872333	5.790131	5.809656333	6.087026333	5.564107	5.524527667	5.778911333	5.694223333	5.694053333	5.680387333	5.540090333	6.480808333	5.808487667	5.76791	5.452926333	5.848292667	5.707951	5.097635	5.493151	5.592459667	5.535854	5.90253	5.623710667	6.075389667	5.642812667	5.494651	5.683037	5.861934	5.711499	5.827314667	5.501433333	5.803958	5.145482667	5.655735333	5.727295667	5.697724333	5.742858667	5.734485333	5.899474	5.727026667	5.740687667	5.716477667	5.334658667	5.472013667	5.623024
BBS2	7.146811	7.293657	6.952415	6.904081	7.205026	6.77426	6.762237	6.803306	6.549739	6.466635	7.545529	6.945546	6.802202	7.743003	6.084284	6.297107	7.310305	6.909524	6.401268	7.389554	7.537776	7.178024	7.027632	6.669638	7.144489	6.994401	7.372412	6.683255	6.844697	7.07768	7.407477	6.866322	7.097657	7.126227	6.948524	7.38731	6.442304	7.348447	6.918458	7.459326	7.8184	7.05639	6.932911	6.620231	6.178486	7.426224	6.042356	6.369903	7.295662
BBS4	6.19099	5.905591	5.5908575	5.976442	6.119279	6.039944	6.0572495	6.027793	6.064356	6.0618595	6.4194365	6.9232055	5.9989955	5.790017	6.2272635	5.7694835	6.242063	6.315488	5.685844	6.274732	7.178988	5.9290825	5.710268	6.1435165	6.185951	6.213588	5.9130725	5.806709	5.8852885	6.2629665	6.243548	5.895983	5.8488395	6.332599	5.482889	5.758154	7.765623	6.175416	6.5763935	6.263329	6.485923	6.415807	5.829021	5.6562425	5.653237	6.244564	5.846723	6.044354	6.51392
BCAT1	5.557366	6.18099625	5.44474375	6.98692825	5.28300975	4.85983925	5.69044625	5.15378675	5.093137	4.6895875	5.80607025	6.95533025	6.47589525	5.6413035	6.62741575	4.5111495	5.494042	7.05042475	5.08898475	6.76999475	4.71334675	5.08976525	6.1666825	4.57092	6.239691	5.5209215	4.61803575	4.82551875	6.24531575	5.0034275	4.8783865	4.49933075	6.938215	6.52818675	4.9807495	6.71228425	4.51175975	5.666073	5.95375325	4.88429225	5.17464525	5.01614625	5.41389925	4.9012145	4.166634	5.86036175	5.38219125	7.597514	7.03541325
BCAT2	5.8762995	6.2470615	6.056802	6.6547655	6.0535035	6.365589	6.151115	6.2811615	6.1056835	6.089266	5.849386	6.3410075	6.271582	6.0004	6.156611	6.7652585	6.3158935	5.9446765	6.58897	5.929438	6.27307	6.377537	5.9016895	6.1404675	6.0690625	6.333879	6.1445815	6.552204	6.034299	5.9571315	6.5821525	6.302362	6.0507385	5.722177	6.064802	6.0389815	6.724214	5.8949445	5.9920635	5.8132455	5.8585385	5.87552	6.184199	6.380963	6.774016	5.9009915	6.1281625	5.8020185	5.8480815
BCHE	5.442402	7.099299	2.805597	4.511015	4.614942	3.460451	5.304197	8.404152	3.193674	4.682173	5.518243	6.535078	5.133953	6.050668	5.737175	4.923393	5.753557	6.717084	2.805963	8.62802	10.08773	2.858068	3.221194	6.570961	4.946786	8.239278	3.408967	3.622528	3.449683	3.721285	4.420706	4.274021	6.974607	8.450565	2.981507	7.541328	2.845119	5.674608	5.876874	7.716475	7.642929	7.156554	5.769239	3.18779	2.855591	7.927513	3.539987	3.833838	3.900778
BCKDHA	7.870316	7.979926	7.720374	7.994888	7.926341	8.453696	8.090356	8.592839	8.300796	8.382861	7.937115	8.330485	8.103373	8.164899	8.14524	8.997876	8.125753	8.107911	7.820823	7.311532	8.484906	7.903962	8.085598	8.134304	8.030721	7.963924	8.829011	8.217467	7.868984	7.835943	8.147365	8.516445	7.548899	7.80599	7.679673	7.865866	8.22124	7.932732	8.191059	7.856677	8.027108	8.176133	7.680845	7.805204	8.054514	7.925557	7.808891	7.605025	7.932759
BCKDHB	5.705275	5.78961	7.183904	6.343636	5.7982055	6.2046315	5.933088	5.9257755	6.285945	6.216797	5.7954375	6.265433	6.094882	5.656314	5.559334	5.397895	6.3782725	6.3522	5.0929375	5.977703	6.5321185	5.050708	5.5669565	6.0731275	6.30894	6.060625	6.5569835	6.163738	5.7091785	5.756245	6.0956085	5.8161845	5.684479	5.90185	5.5476745	5.72004	6.7044275	6.398318	5.554673	5.841573	6.1912775	5.9110155	5.950782	6.25331	6.173325	5.582937	6.196775	6.307553	6.322612
CCND1	6.509123	6.330518	7.2914685	8.396327	6.9501845	7.3650095	7.0758655	7.051126	7.823076	8.1953905	6.6137875	5.962519	8.838699	7.1591775	6.564303	6.393233	6.971886	7.4032835	7.126782	5.804885	6.089489	7.4536765	7.331711	7.38436	8.793995	7.7880015	7.275821	6.766286	9.389435	7.3088555	6.8919275	7.249256	7.4566015	5.8613275	7.2336905	6.500107	6.8122685	7.080256	7.5465955	7.05543	6.756651	7.78085	7.886299	7.1195835	7.508218	6.4393225	7.2246015	7.4096175	7.3621455
BCL2	5.20946025	5.31881375	4.95152775	4.8585235	5.14240775	5.28281325	5.0531305	5.07713975	4.78024625	4.844517	5.35648975	5.36418	4.48498475	5.06730975	4.95632725	5.386127	5.066731	5.08628775	4.6065085	5.43637625	5.498771	5.37641575	4.63049775	5.25644225	4.93830125	5.22904775	5.20128925	5.3041635	5.0937715	5.10618975	5.19794875	5.0531145	5.264299	5.0831575	5.0913355	5.32252425	5.02494425	4.9000485	5.18597025	5.1083245	5.4320475	5.068867	5.0994165	5.13302	5.2668555	5.2762585	5.0294865	4.96141575	5.08414575
BCL2A1	6.455936	7.355689	6.852992	8.296663	6.595345	7.629383	5.641299	7.509693	7.407355	6.119209	7.3819	7.398235	6.487632	6.668203	7.270055	3.757238	5.839665	8.286079	5.078513	6.763886	5.123137	7.495383	8.152	5.922911	8.738086	6.763781	5.968547	5.321543	7.895035	7.686117	5.982674	4.562224	6.999657	6.331896	6.143236	6.579842	7.831524	5.986883	6.067722	4.723186	5.458352	5.469679	5.561607	7.076429	7.382199	6.165789	6.786795	9.861825	7.061978
BCL2L1	6.129542	6.1811395	7.18940875	7.76076775	6.84042	6.56032475	7.16950075	6.983789	6.940272	7.13750625	6.60446575	6.32263225	7.38436425	6.2893405	6.58258975	7.20844225	7.21997425	6.82392275	7.264701	6.20519775	6.62674825	7.78125075	7.1425245	6.43926	7.7018025	6.666935	6.884123	6.36182525	7.15572875	7.14907025	6.95501825	6.502028	6.905139	6.34424725	7.05611	6.193729	7.41758625	6.79023825	7.3896405	6.34249475	6.43289675	6.61077275	6.8396695	6.84176525	6.17528025	7.49323425	7.059801	6.97924475	6.734544
BCL2L2	6.52030319	6.639804024	6.483273398	6.71566409	6.602859799	6.261551826	7.005041769	7.008317605	6.386403086	6.594507072	6.740764072	6.552321546	6.475031477	6.919575207	6.380280084	7.200114296	6.620598084	7.073376313	6.454046072	7.159922327	6.55652657	6.07136212	6.426554823	6.728069869	6.333942262	6.795268118	6.688044573	6.662327857	6.248817995	6.308935005	6.726092888	6.65392232	6.587573243	7.147440354	6.135552914	6.644516418	6.242880596	6.411488811	6.389493813	7.221070564	6.941039387	6.679209314	6.675998911	6.387329159	5.6515901	6.977162273	6.099723648	6.684856157	6.73222464
BCL6	7.689297333	8.704128	6.256797	7.347264667	7.631248333	7.319215333	7.456016667	7.448557	6.683986667	6.268715667	8.29804	7.993380333	7.817757333	8.283823667	7.334701	7.134854	7.454549667	7.460828333	6.263914333	8.709998667	6.624189667	7.390567333	7.167006	7.619632	7.790986333	7.489962333	7.102306333	6.800584	7.527164333	7.543614	7.435916333	6.970065333	7.557338333	9.026302	6.884703	8.270862	6.039107	6.937532	7.933003	7.942556	8.095202333	7.427931	6.995496667	6.191611	7.083552333	7.677313333	7.008115	8.211850667	7.387905
BCL7A	5.630755	5.1922765	5.288876	6.588913	5.215136	5.6046185	5.450854	6.2713725	5.445015	5.333152	5.4409565	5.7612445	6.888913	5.377385	5.770591	6.1727365	5.2692135	4.878721	5.734623	5.0447165	5.306283	6.223997	6.4214345	5.3557775	5.6336865	5.148164	5.632143	5.801475	5.861411	5.6648935	5.7565465	5.6574915	5.358969	5.1252925	5.355644	4.833096	5.454397	5.4823865	5.708877	5.6332535	5.585441	5.526247	5.4381675	4.991081	5.6803075	5.37725	5.2251565	5.0928285	4.9609745
NBEAP1	2.432697508	2.417794746	2.361590265	2.452156075	2.291282325	2.543292117	2.330075122	2.4219588	2.388954721	2.377003947	2.359561965	2.470568219	2.578110736	2.580714073	2.544853373	2.54609015	2.248994076	2.292230752	2.481622472	2.502185667	2.548782503	2.308951103	2.329420096	2.379071739	2.448808542	2.392872952	2.479900621	2.475554311	2.463940622	2.275721897	2.477811055	2.523827212	2.491446655	2.529270741	2.483776089	2.361200445	2.395469736	2.195806743	2.420717817	2.252697143	2.321578746	2.263375429	2.398111641	2.402394368	2.38423171	2.372286122	2.292707032	2.332232023	2.137285509
BCL9	6.989938	6.739069	6.809085	6.987175	7.043447	6.853351	7.250399	7.40094	6.969232	6.959121	7.02245	7.005283	7.512648	6.907816	7.059535	7.80862	7.363997	6.986495	7.526787	7.296863	6.897871	6.672697	7.099927	7.41646	7.07327	6.692202	7.352908	6.47735	6.967839	6.904145	6.75126	7.607263	6.874238	7.070106	6.422802	6.81711	6.937962	7.117695	6.964615	7.356516	7.179076	6.986042	7.040429	6.606521	7.024864	6.86768	6.597956	6.746258	6.747278
TNFRSF17	3.94869	4.230714	5.874405	3.797681	4.384266	7.929846	4.957988	4.988855	6.003225	6.337322	5.55067	4.53962	3.301206	4.744706	3.5954	5.241358	6.235389	6.58271	4.811363	2.350409	4.049363	7.395102	5.174566	7.030632	6.151253	3.877153	6.369193	6.702353	5.541415	7.394391	6.319301	4.431522	2.757432	5.525159	5.884177	6.100277	3.630504	5.44945	3.151543	2.522079	4.350279	7.708781	4.982881	5.210512	5.462941	5.187339	6.985168	3.522755	6.270881
HCN2	3.962955	3.9065025	4.101651	4.011364	4.137892	3.931937	4.138347	4.105468	4.2462515	4.1525675	4.1152725	4.1143145	4.2305625	3.9538635	4.545045	4.8015175	3.9136505	4.47513	4.120759	4.1516875	3.8350075	3.9368665	4.1050005	3.901705	3.7906455	4.084449	4.3682505	3.8961355	3.991918	4.0625305	3.9219095	4.277846	4.0261555	3.9428475	3.774687	3.9893655	4.3541315	3.942897	3.9758895	4.216341	3.9521245	4.191661	3.876221	4.393107	4.0338795	4.22286	4.252345	4.0215	4.093986
OPN1SW	3.16212	3.502422	3.316361	3.144284	3.037626	3.062828	3.171584	3.140269	2.848139	2.848359	3.093286	2.943588	2.798351	3.018878	3.121786	3.006537	3.176282	3.246136	3.049267	3.190021	3.172406	3.08352	3.129176	2.935111	3.070796	3.46066	2.93156	3.112367	2.849569	3.030643	2.657131	2.813694	3.193712	3.327567	3.332295	3.452743	2.905765	2.724919	2.709409	3.071346	3.115907	2.669487	2.928235	3.538956	3.519381	3.341991	2.83295	2.996684	3.033757
BCR	6.665247667	6.122157333	6.313585667	7.070772	6.666876	6.412696667	6.540729667	7.591422667	6.859034667	7.024300667	6.636539333	6.653534	6.614926	6.792127667	6.240809333	7.818606667	6.821551	6.435183	6.631299	6.488962667	6.202895667	7.010210333	6.542582667	6.541672	7.119373667	6.274832	6.365102	6.442726333	6.601202333	6.900440333	6.273566	6.291027667	6.625905	6.613274333	6.654127	6.414949	6.494729	6.769485	7.291075667	6.719549333	6.717725	6.805980667	6.940247333	6.496707	6.681706	6.185912667	6.699322333	6.364103333	6.936265667
BCS1L	7.831947	7.481266	7.792855	7.946053	7.675583	7.32022	7.745447	8.149962	7.661104	7.838959	7.752009	7.870197	8.245638	7.627615	7.687283	8.661711	8.008806	7.914171	8.028204	7.571018	7.506215	7.19493	8.055625	7.643113	7.706023	7.596583	7.9562	7.465058	7.52765	7.692645	7.80559	8.029301	7.661167	7.798114	7.54209	7.665495	7.819092	7.847106	8.169444	7.848359	8.000373	7.676948	7.622328	7.473539	7.629684	7.089683	7.834318	7.07508	7.736661
BDH1	5.5626565	5.396923	6.3168855	5.0395295	5.2716565	5.5288655	5.577671	5.5880865	6.006877	5.592696	4.954123	5.6530285	6.0218785	5.8894855	5.5460145	5.3655255	5.908288	5.207183	6.172633	4.734507	5.093519	4.6173795	5.7926	5.3643685	4.617712	5.4834525	6.0895355	5.668179	5.2951545	5.39488	5.3675245	6.0308115	5.160896	4.468701	6.1316305	5.0668965	6.457661	5.611027	4.6128255	4.7251785	5.353844	5.2975195	5.19015	5.9363705	5.4925355	4.5566655	6.1409335	4.9567865	5.1424925
BDKRB1	4.728122	5.054608	4.955685	4.712801	5.022317	5.001068	4.930593	5.444121	4.756957	3.826298	4.619119	4.842323	4.210803	4.851253	4.701903	5.95015	5.818679	5.627757	3.846382	6.764423	5.115925	4.451002	4.040551	4.703279	4.949951	4.462166	4.633469	4.621916	4.508797	4.464023	4.354895	4.751486	4.443193	6.308216	4.807281	5.597653	4.812955	4.062124	4.409191	4.186691	4.179615	5.04813	4.357452	4.365954	4.391429	3.796826	4.145192	4.64867	4.743154
BDKRB2	6.588373	6.853733	7.342237	6.308319	7.224311	6.682684	8.088125	7.090961	6.737938	7.077255	7.457369	6.851395	6.367081	6.894624	7.148581	7.882148	7.456377	6.856077	6.517	7.495426	6.275577	5.890304	6.452712	6.526158	6.678179	7.00069	6.664209	6.76113	6.380272	6.691486	6.250643	7.137726	6.499341	7.921031	7.225129	7.504612	7.027257	7.31081	6.792333	6.458166	6.98229	6.866808	6.640566	6.922634	6.491353	6.399238	6.686231	7.830895	7.573259
BDNF	3.4459405	4.145353	4.3669565	6.679935	4.034222	3.8586395	3.7606765	4.4541185	3.913334	3.843238	3.8421915	3.6413315	3.5638715	3.6057465	3.638209	3.6477405	4.159193	3.499521	3.5979455	3.6609165	5.7329815	3.466538	4.1816255	3.2202225	6.424659	4.071505	3.315636	3.7600825	3.5037525	3.4228535	3.312215	3.7007735	3.671253	3.633092	4.0914425	3.868562	3.7161455	3.919526	3.3203715	3.522716	3.687114	3.586253	3.9126355	4.09701	3.779575	3.6018535	3.6392365	3.620326	3.8585325
CFB	5.681478	7.352477	7.00434	8.149515	7.1760345	7.3835205	6.732632	6.356932	7.791703	6.93138	6.6147575	6.0679545	7.738213	7.521124	7.70094	6.717268	6.96962	6.649387	7.7111825	6.253381	7.0754185	7.1562505	6.899001	6.3404735	6.755222	6.2768675	7.157967	7.3985705	7.9792995	6.9873575	6.9600445	6.456593	7.045656	6.4563265	7.5247715	6.612872	8.9559835	6.5132	8.3323965	5.9028145	6.4177955	6.650074	7.4872235	7.037892	6.453443	6.7746895	6.9668105	7.444873	7.045298
BFSP1	4.394434	3.880852	4.308312	3.979742	4.864911	4.920983	4.242701	5.175067	4.416111	4.143766	4.271818	4.415437	4.27128	4.727947	4.337045	4.679555	4.281248	4.622193	4.282033	4.145192	5.540715	4.560219	4.438744	4.149005	4.851978	4.430922	4.089887	4.288442	4.371754	4.330597	4.386279	4.705771	4.490571	4.099922	4.33431	4.46071	4.506319	4.552403	4.317081	4.416078	4.610509	4.146365	4.567013	4.783813	4.389128	4.155396	4.014929	4.157639	4.752962
BGN	9.194788	9.085038333	8.410023	8.745088	9.112561333	8.035255667	8.844338667	8.925697	7.490813	6.468812	9.313135	10.36616	8.830054667	9.055322	9.664777	9.634261	7.871974667	8.134270667	7.656303	8.895855	8.468238667	8.31411	8.329551333	8.817437	8.91653	9.420976667	7.770473667	6.791743	9.877026333	8.020699	9.503576333	8.417886	9.851523333	8.503393	8.550349667	9.954135	6.510255333	7.351529667	10.55976267	8.987679333	8.935975	8.950528333	8.423990333	7.242411667	7.483976667	9.628093	8.004647667	9.321208333	9.185017333
CEACAM1	6.9268762	6.671815	8.129128	7.052522	6.5746616	6.4309878	6.6806042	7.1171864	7.2464534	7.6791068	5.3739308	6.247732	7.6012962	7.1903812	7.4258616	6.0646638	7.2509492	6.7705084	7.179202	5.642043	5.9019488	9.2658902	8.166326	5.8215976	7.074703	7.7810718	6.3465562	7.1653084	6.3972624	6.9238248	6.6227214	6.1759016	5.3812116	5.5313864	7.901865	5.495615	9.3103074	7.6500464	6.1235266	5.7673822	5.9816336	6.2472564	6.6431484	7.5772544	6.0190454	6.6211742	6.9722848	7.0727418	7.0436802
BHMT	5.03747	4.92463	4.639654	4.23588	4.375821	5.553305	4.710358	4.681074	5.448678	5.312977	4.308474	5.850226	5.095101	4.644959	4.421194	5.162616	4.155565	4.046788	4.864781	4.344506	5.284885	4.245976	4.464687	5.22525	4.342743	4.505531	5.351988	5.412665	4.662094	4.481127	5.142726	5.555224	4.733538	4.246396	5.456366	4.738565	4.980145	4.164015	4.399466	4.739041	4.635052	4.921247	5.36575	5.148436	4.853879	4.496601	4.736275	4.447648	4.456788
BICD1	5.171787917	5.19448917	5.152363645	5.241461792	5.419612372	4.873393688	5.27338832	5.205159926	4.613901645	4.92216868	5.942480438	5.649365165	5.530878029	5.345973022	4.88868847	4.743566325	5.380223763	5.544538898	4.331228694	5.339251577	5.284589038	5.174693377	5.465749132	5.334600256	5.317856788	5.060881419	4.60922506	4.629492759	5.454399467	5.518113465	5.249852782	4.917741355	5.583013945	5.877149868	5.088115568	5.686902319	4.484793918	5.321915444	5.630449534	5.520008574	5.485276905	5.44302518	5.283909468	4.529042729	4.562795584	5.830308137	5.14863933	5.62132579	5.473323153
BID	7.408539667	7.064366333	7.457851667	7.998978667	7.69064	7.100092667	7.685648	7.952116667	7.700228667	7.442303667	6.845480333	7.107382	8.586600667	7.188251667	7.733927	6.141012667	7.574519	7.572025667	7.753949333	6.838630333	6.100661667	8.289325333	7.485501667	6.398779	7.769365333	7.122456667	6.895077	6.744478333	7.336721333	7.678052	6.925426667	6.808037	6.954502	7.129219333	7.567897333	6.683331333	8.912888667	7.332753667	7.520553333	6.658000333	7.066983	6.899524	7.188161667	7.521316333	8.178290667	6.913038667	7.815466667	7.778156667	7.577893
BIK	9.02922	6.224957	8.639591	9.621332	8.531158	8.048689	7.261716	7.936234	8.755993	8.97663	7.54991	7.981399	8.233414	8.33187	7.977324	7.335437	8.433901	8.875555	8.208082	3.927529	6.54885	7.912572	9.144587	7.405309	9.563169	6.770205	8.310217	7.794784	8.547128	8.542953	7.795715	7.902308	6.516579	6.262761	8.384443	6.280737	9.179416	8.519868	7.3542	7.237723	7.613674	8.201088	9.026642	8.602063	9.327506	6.974972	8.238552	7.098776	8.32764
PRDM1	6.72454	6.927983333	7.022834333	7.156147333	6.94279	7.776854333	6.679100333	6.443409667	6.871415333	6.510815667	7.235446333	6.830151	6.647966	7.072702667	6.693897	6.282289333	6.852939333	6.930665	6.752738333	6.376005333	6.630494667	7.974929	7.162617667	7.350235	7.463947333	7.306328	7.155342667	7.664884667	6.829592667	7.301653333	6.956831667	6.536137333	6.629302333	6.420147	7.581776	7.311919	6.805535	6.519342	6.807262667	6.362854333	6.518381667	7.290492333	6.868918667	6.743891667	7.067485	7.051608333	7.424211667	7.047085	7.052296333
BLK	5.181526	4.098069	3.867094	4.1603865	4.418687	4.637967	4.352214	5.400523	4.1664175	4.5266235	5.511682	4.7519135	3.9846375	4.0370195	3.9534305	5.088627	4.350986	4.5795175	4.2608215	4.0874865	4.0755895	4.9713785	3.932193	5.579475	4.48737	4.041581	5.28179	4.434727	4.878265	4.835169	4.1977205	4.4485725	3.9942345	4.3045345	4.7379245	4.0999035	4.6870785	4.959047	4.737162	4.467017	5.3737445	4.936235	4.108909	3.9139825	4.505255	4.151952	4.926071	4.094833	4.7373045
BLM	5.515729	6.413814	5.686249	7.05941	6.662737	6.037948	5.449972	5.446752	5.872482	5.945458	5.322541	6.263832	5.899624	5.208218	6.256899	5.387104	5.312517	5.729184	6.278889	4.792369	5.531486	6.064007	6.785841	5.273063	6.251155	5.759642	5.080147	5.766469	6.11211	5.821742	5.812482	5.477945	5.568889	4.725438	5.794023	5.229463	8.662411	6.901938	6.018395	4.990236	4.932919	5.115673	6.20663	6.148189	6.736269	4.972509	6.140044	6.017392	5.969089
BLMH	6.543204	7.219009	6.801963	7.396663	7.398837	7.00675	6.894328	6.993327	6.930842	6.55478	7.111409	7.430668	7.174826	6.727355	7.229605	7.174974	7.047973	7.215604	8.028725	7.221025	7.335188	6.529334	6.897631	6.677929	7.295691	6.599375	6.609127	6.820822	6.962379	7.040899	7.155045	6.781168	7.415117	7.335235	6.646006	7.281647	7.456331	6.918315	7.23444	6.918645	7.095847	7.071523	7.15889	6.593595	6.551212	7.190963	6.903006	7.345925	7.164017
CXCR5	4.702503	4.4920955	4.391913	4.193973	4.1625265	4.418588	4.0739125	4.8832255	4.053883	4.1637155	4.935255	4.322447	4.1656545	4.219513	4.3493775	4.932855	4.113122	4.139241	4.1774555	4.0564295	4.4159555	4.542404	3.9373325	4.6533305	4.358935	4.2624245	5.0359285	4.670652	4.480424	4.446728	4.133297	4.7888445	4.2556385	4.5041225	4.6252345	4.39424	4.4583815	4.4982435	4.278749	4.384	4.3969395	4.31004	4.086125	4.3665675	4.775036	3.9448445	4.4708595	4.001295	4.3718715
BLVRA	6.3626058	6.556582	5.9587992	6.4413982	6.0022184	5.6702788	6.35325	6.3892738	5.9213168	5.7796494	6.2246126	6.2886378	6.2559834	6.3515286	6.2964074	6.3008268	6.2853562	7.0420382	5.9746834	7.0085546	6.010743	6.246248	5.9995364	6.2024176	6.8324856	6.3107876	5.772594	5.8658822	6.0604526	6.0002996	6.135044	5.9791016	6.2450748	6.6285456	5.9128908	6.4757912	5.8564458	5.868868	6.1207946	6.5871698	6.327126	6.0588316	5.938544	5.9080844	5.4022732	6.8191158	5.8560418	6.41477	6.253683
BLVRB	8.799015	8.655904	9.162822	8.995448	8.999284	9.800583	9.058991	9.211443	9.966936	10.10607	8.981704	8.51098	9.023835	9.201315	9.431401	9.19137	10.05516	9.290161	9.785297	9.302082	9.146824	9.501079	9.238925	9.299596	9.493052	9.108312	9.841635	10.01948	9.141502	9.287283	9.807102	9.950997	8.433285	8.894203	9.348184	8.850375	9.267483	9.5168	9.099031	8.663618	8.677863	9.732603	9.508973	9.892211	9.093509	8.630908	9.858188	8.61388	9.300548
BNC1	2.642981836	3.082569326	2.692127537	2.814146822	2.592489617	2.772948127	2.590774324	2.636461855	2.573577326	2.559352453	2.514995826	3.033722382	2.681279434	2.75067495	2.60382608	2.664975896	2.345026302	2.582655056	2.501042729	2.698731518	3.949596663	2.636633707	2.648710774	2.797567081	2.583594831	2.788658175	2.770101193	2.854717605	2.590212921	2.706116189	2.628940986	2.651259757	2.877314439	2.678167363	2.841508672	2.767244539	2.806463433	2.580597778	2.683079482	2.725304275	2.492701392	2.624109355	2.774012351	2.929249813	3.009180731	2.707755137	2.801772166	2.631039254	2.714587607
BMP1	5.637855857	5.949346429	6.032561286	6.314022857	5.692155	5.682126714	5.924818286	6.077676286	5.670075857	5.441424571	5.665915286	5.958416857	5.627446	5.938316286	6.339463143	6.910076714	5.621800143	5.566932429	5.860360571	6.065066429	5.620913	5.591069286	5.938265571	5.446691714	6.35634	5.767356429	5.210446714	5.601799429	5.898060571	5.399327429	5.480762857	5.832827	5.887994714	6.069131	5.940136286	6.156237286	5.843178571	5.541916143	6.003040571	5.722745857	5.851085286	5.507255571	5.686734571	5.888035286	5.658140429	5.657615143	5.894045143	5.825866429	5.793949
BMP2	6.874349	6.459303	6.263891	5.906025	6.416236	7.8274505	6.507852	6.470284	7.984729	7.3430175	6.6760115	5.9090685	8.6609895	7.3868135	7.73106	5.6387585	7.3241775	6.468139	8.857456	6.843098	6.33471	6.7737505	7.8417515	7.2312455	5.5469225	6.227315	7.7440985	7.6521075	8.288988	7.7207235	7.895467	6.9636545	6.697843	7.4156725	7.830198	6.500619	6.555837	7.452361	7.371226	5.6352395	6.709989	7.437836	7.665103	7.827305	6.599078	7.947924	7.4641995	7.5811215	7.0150355
BMP3	3.859703	4.449311	4.053944	3.722648	3.713218	4.538619	3.727474	4.028805	3.277023	3.652409	3.969152	3.904193	3.643843	4.014638	4.080142	4.52065	3.990707	3.899405	3.649971	5.236798	3.74216	3.617993	3.647041	3.553109	3.699469	5.353717	3.663986	4.592807	3.483584	3.62867	3.73454	3.63849	4.543191	4.185185	3.966927	3.943791	3.855088	3.357873	3.441277	4.22259	4.3707	3.898482	4.349253	3.856237	4.110771	4.276687	3.502914	3.764702	3.857425
BMP4	5.882466	6.390938	6.544819	8.70114	6.269471	6.368326	6.174743	6.447245	6.241478	6.202484	6.937265	6.035732	5.775437	6.220867	6.163699	7.030802	5.8759	5.875821	5.757249	6.197489	6.063301	5.881034	6.691524	6.499225	8.475076	6.802375	6.200941	6.582712	6.154429	6.674461	5.729184	7.120823	6.103795	5.906595	6.570421	5.862178	8.296488	7.134564	5.863331	6.918476	7.069926	6.374568	6.274935	7.37667	6.236929	6.422059	6.542491	5.930114	6.904946
BMP5	3.2244965	3.2326055	3.1825885	3.21885	3.2934075	3.329259	3.1425535	3.1809425	3.468193	3.74361	3.2153575	3.2348915	3.140237	3.113398	3.1854845	3.153575	3.332705	3.2914515	3.210029	3.6359765	5.579075	3.2272165	3.3467715	3.611857	4.8678145	3.136327	3.9653915	3.275326	3.218522	3.5656295	3.408495	3.6252745	3.3219165	3.3758125	3.624539	3.1052165	3.5866175	3.2247705	3.8478695	3.152317	3.1106885	3.683624	3.971837	3.5296755	3.7528685	3.198794	3.3635835	3.229878	3.515747
BMP6	4.077628667	4.354973667	4.043619667	4.001533667	4.369051	4.502822	4.233051	4.343393667	3.960742667	4.023322	4.225160333	4.198723	3.779346	4.138412333	4.035667	4.594059	4.100249333	4.246154333	4.105873	4.513772	3.844613333	4.102984	3.985839333	4.303366667	4.204284667	4.055781	4.455619333	4.720078667	3.954331667	4.465056	4.161649	4.777896333	4.046710667	4.450618333	4.510969667	4.403016	4.173257667	4.074935	4.241988667	4.163033	4.063039	4.093461333	4.157264333	4.756759	4.494348667	3.897642667	4.172480667	4.018898	4.182501333
BMP7	4.39140775	4.6922205	4.915718	4.386266	4.57244475	5.07242275	4.5657835	5.51626875	4.95911675	5.175737	4.55323275	4.38378275	4.337929	4.69782925	4.592673	5.43812975	4.424644	4.6516745	5.837651	4.55977075	4.5968035	4.3426675	5.87850925	4.75212675	4.283726	4.3639235	4.917482	5.018791	4.563692	4.67503375	4.514867	5.41074125	4.81207675	4.54170575	5.137062	4.750258	5.2150215	5.10153875	4.29019025	4.477846	4.45759725	4.52895225	4.855678	5.62138925	5.02107075	4.649085	5.06065625	4.3998925	5.0843275
BMP8B	3.585285333	3.931777667	3.933278	5.147230333	3.920343333	4.054997333	4.335834667	4.115981333	3.792438667	3.838761	3.753242667	3.8785	3.863797	4.086641667	3.910613333	4.480231667	4.109856667	3.768640333	4.802619667	4.179171333	4.14361	3.87759	4.034929333	3.723716333	4.006337	3.902893667	3.921375333	3.913520667	4.256711667	3.772673667	4.003865	4.136643	3.863012667	3.884784667	4.227539	4.217731	4.336364333	4.033928333	3.854708	3.871131333	3.964601333	3.805392667	4.470309	4.067096667	3.841476333	4.085076	3.780064	4.014473667	4.003118333
BMPR1A	5.9690662	6.12465	5.886838	5.8975392	6.1580052	5.8697258	6.1192482	5.9897908	5.9511352	6.0081536	6.3969874	6.0091758	5.805303	6.3482558	6.1150154	5.5609148	6.4753706	6.3200992	5.6953094	6.7140524	7.4024616	5.4454428	5.9080584	6.2248092	6.0368894	5.9014814	5.687247	5.8206622	5.8175224	6.1019756	5.980067	6.0902408	6.2442462	6.3419316	5.4920024	6.1167066	5.123892	5.9080568	6.1237152	6.7410194	6.3280478	6.4963948	6.0483442	5.6168016	5.5301172	6.5077088	5.538999	5.9793704	6.0548008
BMPR1B	4.195013333	5.368598333	3.836554333	3.716783667	4.312296333	4.572731667	5.649844333	4.490032667	3.486402667	4.436930333	5.255358	4.938863667	3.546207667	5.395581333	4.243790667	4.204779667	5.598042333	5.865655667	3.714707667	5.573411333	7.959080667	3.710856	4.399751	4.896317	4.350137333	5.360918333	4.935112667	4.823735333	4.227577333	3.671831333	4.881189333	4.861683333	4.617544	5.561841667	3.821778333	4.381244	3.531501667	3.280731333	5.176160333	4.79948	4.774190667	4.315763333	4.577456667	3.809291667	3.718365	4.636146333	3.597821667	5.131687	4.368985333
BMPR2	6.334368	6.156736	5.7595126	6.0419028	6.2371172	5.8756432	6.1762526	5.1513748	6.0260544	5.8013394	6.31738	6.4996698	6.3345466	6.4837602	6.4994354	4.9613438	6.2038834	5.8383664	5.1753802	6.5455376	6.4998106	6.2471402	5.9627448	6.1608678	6.2774786	6.324183	5.8568586	5.9690628	6.2802568	5.6712046	6.1741012	5.695175	6.7196656	6.8166134	5.9513526	6.3102564	5.533348	6.1676682	6.874015	6.329248	6.2192388	6.2013498	6.2016436	5.9551172	5.677848	6.2979904	5.9356266	6.7819526	6.2595846
BMX	4.355431	4.318418	4.125855	3.863346	4.335059	4.426894	4.264171	4.442181	4.984432	4.034771	4.876748	4.574628	4.024656	4.204026	4.283168	4.211709	4.017915	4.58745	3.61859	5.392865	4.198113	3.548713	3.813072	4.32052	4.248014	4.023075	4.64188	4.46799	4.078387	4.865988	3.968585	4.676887	4.326641	5.801458	4.049035	5.345153	3.711521	5.352177	4.174973	4.539636	4.507732	4.726993	4.526902	4.750932	4.226243	3.913583	4.352579	3.791728	4.572436
POLR3D	5.477702	5.668701	5.765123	6.674112	5.832999	5.302938	5.993182	6.447325	5.631147	5.845258	5.739292	5.956062	5.925791	5.62117	5.916823	6.292444	6.00035	5.975103	6.208607	5.800383	5.628744	6.304871	6.138024	5.168601	6.955909	5.277869	5.730696	5.531682	5.703039	5.679742	5.358507	5.751767	5.578944	5.919477	5.737063	5.743712	5.913229	6.159057	5.918618	5.308178	5.648358	5.733611	5.845189	5.745538	6.159597	5.496702	5.691223	6.064218	6.037754
BNIP1	5.346085333	5.422946	5.986213	5.616756	5.737995333	5.691664333	5.652820667	6.273825	6.114295333	6.467135667	5.887677333	5.591348	5.778146333	5.658191333	5.749276	5.652234333	5.924180667	6.172668333	6.359601667	5.843564	5.92184	5.627318667	6.110527333	5.660431667	6.302231667	5.552727333	5.632705	5.774836333	5.430556	5.853587333	5.515171333	5.533580667	5.87227	5.704555	5.819552333	5.481251667	5.660798	5.962870333	5.753051	5.547516	5.550412333	5.716265333	6.036364333	5.569468333	5.983191667	5.667226	5.862768333	5.843397333	5.93901
BNIP2	7.9075605	7.676047	7.0425265	7.6292695	7.6954615	7.056985	7.144514	6.652038	6.93357	7.081518	8.0163705	7.6892295	6.8331665	7.397765	7.0311735	5.7471485	7.5826655	7.448262	6.09904	8.0934545	7.8869535	7.5815785	7.3673295	7.603337	7.640655	7.5876905	6.9149045	6.7844215	7.642877	7.333726	7.5009975	6.673341	7.9047795	7.928713	6.9305385	8.072914	5.925046	7.4528265	7.756706	7.899237	7.666406	7.502384	7.3062305	6.7981685	6.5246145	7.7038045	7.2197525	7.8613795	7.709994
BNIP3	5.7445535	6.577072	4.590677	5.2300895	5.8733695	6.977534	6.854845	6.9425545	6.043885	6.9263625	6.8763895	6.3930355	5.974625	6.415309	5.8150045	5.4734065	6.441317	7.6031885	8.9258855	7.233001	6.990454	5.0625725	7.7328865	6.7382265	6.5468315	5.781231	7.4870315	6.852039	6.0204145	6.787633	6.4499505	6.4693625	7.00405	7.3875425	4.7191165	7.2318795	4.134117	6.3177865	6.2470155	6.596649	6.7304605	6.91089	6.413257	5.3608225	4.4789345	6.518728	5.7318055	7.0685345	6.450913
BNIP3L	8.788385	9.0726915	8.0414335	9.961697	8.647097	8.8690155	8.860457	8.5159865	8.4697145	8.479043	8.977402	9.310636	8.620977	8.8349975	8.777543	7.307519	8.881683	8.878828	8.333587	9.3028765	8.8081185	8.8549915	8.7806135	8.844195	9.7202055	8.776241	8.552583	8.446347	8.7708535	8.5764075	8.9870645	8.355338	9.128814	9.2966175	8.39489	9.721068	8.3609565	8.8702825	8.763738	8.675376	8.865703	8.9266405	8.691063	8.6354725	8.49424	8.975435	8.2656325	9.369232	8.8873365
BOK	7.800067	8.393148	7.122315	7.569601	7.776824	7.535971	8.617008	9.027719	7.646996	7.522652	8.40897	7.575457	7.913705	7.958465	7.97878	9.942058	8.346393	8.464574	8.313985	8.476244	6.36684	6.901887	7.37676	8.078465	8.04948	7.922617	7.669328	7.529553	7.673286	7.705305	7.739952	8.080898	8.163303	8.369923	8.065894	8.095361	7.610726	7.538055	8.243848	8.416997	8.516054	8.071443	7.466038	7.375273	8.403547	7.815257	6.994984	7.175408	7.800677
DST	4.985810094	5.478339298	4.827919742	5.88319442	5.042898144	4.990700525	5.167781712	4.693031256	4.714085342	4.852532578	5.380063488	5.208123166	4.934799768	5.096279	5.807301946	4.861410884	5.433872326	5.116320116	4.132459436	5.598645378	5.400490998	5.129609724	5.107578167	4.955102567	5.593441914	5.7471527	4.925353749	5.128903233	4.792697976	4.835212949	5.247178656	4.99353092	5.629634358	5.449232406	5.371797616	5.493408091	4.857940275	5.126158265	5.1364073	5.586475024	5.350879661	5.043858105	5.308682141	5.304111208	4.471371102	5.439774741	5.111827398	5.789249617	5.22556158
FOXL2	2.821817	2.976796	2.738082	2.851482	2.701651	2.677539	2.709577	2.991051	2.780562	2.703824	2.684737	2.987687	2.617657	2.833201	3.093887	3.251541	2.639235	2.801432	2.911228	2.573586	3.041966	2.845825	2.862571	2.674347	2.971133	3.030084	2.589766	2.874411	2.889047	2.699698	2.774142	2.66209	2.934935	2.770968	2.983726	2.951231	3.085114	2.428018	2.382064	2.760189	2.658647	2.606332	3.040383	3.210444	3.033823	2.792218	3.000139	2.624864	3.015635
BPGM	5.791055	5.903549	6.198826	6.295058	6.166556	5.958115	6.203494	6.456016	6.457804	6.2347	6.516721	6.320931	5.514206	6.21505	6.2347	4.33882	6.437678	6.962355	5.654898	6.291184	6.403011	6.240059	5.686472	6.046017	6.221662	5.79785	6.285425	5.380746	6.005435	6.323538	5.966202	5.530656	6.017108	6.447231	5.937381	6.181057	5.501557	6.470545	6.58273	6.017623	6.157375	6.259084	6.318186	5.798933	5.783041	6.037107	6.147582	6.392063	6.857329
BPHL	5.962461	5.997513	6.620239	6.387377	5.989429	6.240549	6.261313	6.240785	6.567077	6.753061	6.100019	5.942049	6.716711	6.244504	6.028501	6.236006	6.664694	6.361666	7.285511	5.916744	6.108247	6.425084	6.328142	6.129163	6.975751	6.302809	6.371944	6.107959	6.215357	6.186854	6.364544	6.569717	6.482143	6.228647	6.506822	6.086504	6.028782	6.34788	6.2619	6.090724	6.530892	6.391373	6.453875	6.562206	5.606919	5.684151	6.72249	5.825145	6.364509
BRCA1	5.465898	5.1708085	5.5047985	6.4110735	5.9480445	5.307106	5.5760775	5.11909	5.708777	5.707488	5.261138	5.595322	6.127074	5.5868595	6.0405985	5.231709	5.4411785	5.137578	6.3596	5.1523305	5.6866265	5.6735045	6.1710045	5.185376	5.8883365	4.98431	4.9787155	5.620993	5.5734855	5.6826615	5.5376145	5.4411155	5.565306	4.9298645	5.402359	4.659124	6.33549	5.579755	5.3168625	5.329761	5.1575355	5.316476	5.7708145	5.273794	6.706119	5.0882175	5.7350535	6.1408295	5.2184755
BRAF	5.979054333	5.467278	5.606818667	5.866122	5.394719333	5.807894667	5.893429	5.119077333	5.701145	5.510393333	5.800356333	6.087792333	5.826533667	5.712371333	5.671051	4.675794667	5.670799333	5.527702333	5.487344	6.069036	6.174867	5.818794667	5.647234333	5.827525333	5.937854667	5.44691	5.99969	5.72014	5.457595	5.569891667	5.880528667	5.744045667	5.717090667	5.976588	5.518115	5.594110667	5.618594	5.686461	5.967148333	5.951551	5.670493333	5.905694333	5.619756667	5.320806667	5.933621333	5.783604	5.414533	5.704077667	5.849535
BRCA2	3.480746	3.251895	3.554274	4.3885115	3.9626235	3.1828015	3.319537	3.022097	3.345076	3.2677295	3.320831	3.4317645	3.9343205	3.007508	3.738411	2.258516	3.51832	3.2033015	3.7583285	3.00491	4.00026	4.0190185	4.208845	3.159739	3.8855955	3.41493	2.891576	2.979955	3.630891	3.3431135	3.1306545	3.0304185	3.208995	2.677114	3.333328	3.293558	3.841151	3.4172365	3.452749	3.0156915	2.8139495	3.0498995	3.3481615	2.9516835	4.1014595	3.211344	3.721865	4.272149	3.272629
BRDT	2.521864	2.625255	2.627086	2.607589	2.890054	2.898159	2.643104	2.671093	2.871245	3.020011	2.705297	2.675185	2.67161	2.735449	2.526338	3.074423	2.64161	2.908954	3.403639	2.475269	2.864848	2.824196	2.752287	2.45417	2.698989	2.783025	3.007536	3.307897	2.780016	2.703184	3.006616	3.224921	3.024726	2.41096	2.6027	2.817327	2.749359	2.645143	3.195581	2.774381	2.547228	2.853817	2.575029	2.800155	2.810946	2.834058	2.695695	2.690961	2.761025
ZFP36L1	5.9953125	6.17355875	5.40798725	5.59512675	5.6908885	5.8917485	5.608597	6.0833215	5.57883125	5.45194525	5.7897255	5.63175875	5.70256725	5.8548815	6.0053745	6.14093475	5.65500275	5.61640125	5.27685525	6.08483	5.93629775	6.019172	5.65477325	5.71040975	6.12484475	5.80236025	5.523219	5.6069085	5.86828225	5.63794125	5.849927	5.61152	5.9841675	5.9116745	5.366763	6.124434	5.840467	5.5084255	6.02878275	6.06247725	5.954508	5.8612715	5.58071975	5.31713525	5.40334175	5.73261625	5.8251655	5.5824905	5.5866375
ZFP36L2	8.305777	7.56775775	7.9250975	7.093986	8.4400575	7.98282025	8.07811425	7.85194	8.04218725	7.958053	8.276347	8.139253	8.56773875	8.0238995	8.52044825	7.583912	8.05317925	7.488718	8.134296	7.9642555	7.55923275	8.647952	7.69491025	8.3428995	7.3670865	7.70042525	8.004111	7.72225775	7.9193745	8.25268575	8.06854975	8.307556	8.02533475	7.68790875	7.66433575	7.919764	8.53091925	8.09198075	8.3905675	8.14945775	8.056977	8.25892075	7.86988125	7.7431995	8.2898275	8.76757775	8.10028425	7.86991	8.1270135
BRS3	2.945296622	3.177862217	3.138167101	3.010405346	2.982646871	3.482812121	2.972110094	2.884789009	3.142830112	2.903331547	2.875354556	3.107443687	2.945059252	3.276586359	3.16402288	3.54921429	2.858876245	3.027962318	3.075039684	2.954801664	3.109104138	3.144183427	2.931915086	3.025467601	2.978520781	3.069553923	3.186890242	3.627667897	3.144349542	2.88225943	3.070353479	3.253339049	3.207943624	3.131606433	3.202528961	3.153427689	3.157589699	2.817862632	2.992379431	2.95107002	3.0606758	2.849653437	3.092562645	3.531097993	3.544543257	3.188189255	3.083497689	3.046985878	3.078698129
BSG	8.940038	9.489286	10.05636	9.781404	9.534945	9.917587	9.673391	10.44941	9.997576	9.783045	9.459699	9.45886	9.251245	9.443262	9.027066	10.35842	9.294999	9.701911	9.347193	9.473848	10.24318	9.631816	9.731272	9.736539	9.975314	8.957571	9.841759	10.00571	9.816655	9.849874	9.808225	9.83095	9.54731	9.065677	9.742498	9.224152	10.75633	9.939281	9.375797	9.355094	9.780698	9.923662	9.526025	9.624197	10.19712	9.472584	9.656488	8.976335	9.071522
BST1	6.19399	5.827133	5.429616	4.516056	5.429106	4.96021	5.339752	5.639917	4.860202	4.478662	5.652445	5.678318	5.46497	5.272424	5.301553	5.044995	4.830586	5.79242	3.874058	5.978356	3.534027	5.150936	4.901821	5.115547	5.373956	4.888094	4.611286	5.698531	4.689835	4.925772	5.992219	4.940842	5.253421	5.151206	5.262751	5.782201	4.113367	4.598693	6.114667	5.47468	5.369979	4.613575	4.514354	6.279771	4.149928	4.955293	4.546419	5.607206	5.485114
BST2	7.361499	8.616929	6.808261	9.869634	7.861057	7.984649	7.594525	7.463596	7.002443	6.726866	8.463054	7.551877	6.146368	7.204515	7.496754	7.2556	8.188253	8.795141	8.826632	8.118586	8.747653	9.110831	9.658527	8.885508	10.02048	7.157016	7.782315	7.428813	9.180823	7.414446	8.432947	8.073875	7.532438	6.97846	8.750923	8.350605	6.367389	8.658599	8.383075	7.625576	8.130167	7.105326	8.442305	7.199136	8.670351	7.779177	8.827655	7.969566	8.044754
BTC	4.738388	4.787534	4.339077	4.8452795	4.861839	4.864818	5.0101975	5.0525185	5.2276905	5.1933455	5.2741755	4.6376815	4.9987195	4.382857	3.876768	4.1144875	5.308651	5.745961	3.429359	5.578459	3.8672545	3.4810475	4.57147	5.4484585	4.7041735	4.3006035	4.549198	4.431728	4.238849	5.0119065	4.923992	4.84569	4.4254885	4.564113	4.131907	4.454645	3.7490385	5.5439365	4.1644145	6.025607	5.2852115	5.271157	5.0000615	5.0358135	4.5701185	4.9814505	4.0581355	5.030468	4.9449205
BTD	4.881011	5.0542635	5.65749775	5.036823	5.1942465	5.7338675	5.485423	5.65016275	5.695725	5.93608225	5.415537	5.10114925	5.692474	5.5153815	5.100535	5.5045805	5.26166125	5.561158	5.18622675	5.38436625	5.795579	5.723866	4.8841045	5.2475745	5.3778725	5.2919625	5.93161875	5.61195075	5.44952425	5.81062325	5.58221725	5.64280575	5.200699	4.8531405	5.86335825	5.295827	5.6368175	5.80415725	4.98688175	5.36565225	5.28759875	5.6673305	5.55481225	5.995092	5.804718	5.15635625	5.532376	5.33912975	5.627987
KLF9	6.1438268	6.2358164	5.5429994	5.3520702	6.2883772	6.28249	6.0127292	6.3143292	5.9260188	6.0852728	6.7932602	6.5325404	5.4520174	6.0938238	5.8931708	6.1915204	6.3759738	6.5904784	5.5384616	6.7346062	6.3615664	5.8731636	5.6119202	6.6824998	6.0343188	6.225456	6.3342324	6.090989	5.9910524	6.209575	6.4616312	6.1302156	6.215915	6.6374658	5.743242	6.573067	5.271016	6.2644676	6.2598556	6.5242442	6.842052	6.4045232	6.3158234	5.862884	5.5908652	6.6182662	5.8086536	6.3025638	6.1381268
KLF5	9.0978125	7.2121515	9.493854	8.484558	9.206426	8.3435535	8.4875005	8.356265	9.2015195	9.1083765	7.3530095	8.6011935	8.84044	8.87943	8.6500435	6.0483255	8.1830015	7.6050385	8.7974115	3.8646525	7.4378405	8.534453	9.366836	7.058897	8.181317	9.388956	8.601667	7.9912435	8.5401725	8.6238285	8.051766	8.6154385	7.4786685	5.8030435	9.4774925	6.3533395	10.5241735	9.1649585	7.970148	7.5567105	8.486178	8.356198	8.7800845	8.6987535	9.9152795	8.436002	8.599505	7.426014	8.460827
BTF3	9.2133095	9.1657445	9.2899665	9.10097725	9.20738125	9.08932925	8.8637145	9.19915175	9.13921475	9.26148925	9.24530075	9.21434825	9.29507925	9.0583925	9.035333	8.639962	9.016067	9.149122	9.20850075	9.177816	9.0057955	9.2384445	9.12306425	9.03238825	9.25881375	8.9517005	9.0971295	9.1212615	8.98300375	9.26707025	9.23310475	9.11345975	9.09311375	9.2641875	9.1634665	9.22075575	8.656085	9.2384685	9.05831275	9.21626625	9.1852265	9.1296045	9.108615	9.13940325	9.3248905	9.442401	9.1317495	9.03802125	9.403687
BTF3P11	2.573084	2.785843	2.801553	2.539822	2.524028	2.949613	2.438129	2.667757	2.685034	2.687974	2.602908	2.59171	2.654851	2.582786	2.432753	2.826818	2.392806	3.014661	2.633448	2.854923	2.603521	2.638135	2.4315	2.523002	2.796871	2.615424	2.606277	2.593587	2.56046	2.761671	2.691165	2.66281	2.506339	2.736791	2.99188	2.740302	2.688937	2.614528	2.453759	2.551804	2.489956	2.42577	2.771083	3.064403	2.971689	2.860599	2.726027	2.508805	2.72917
BTG1	8.727545019	8.171304262	7.859311371	8.093945031	8.207757458	8.507567472	7.899336258	8.032812953	7.925677436	8.387569356	8.655042379	8.42121797	9.083346675	7.921860874	7.813739264	7.621665155	8.051400909	8.20850129	7.470789283	7.944129153	7.945149169	8.638286672	7.670570711	8.543357132	8.198863564	8.203893547	8.508826835	8.218000644	8.385668816	8.350388796	8.19804297	7.879856279	8.192416205	8.171006027	8.27165769	8.049755177	7.020132578	8.237472418	8.136096296	8.040489825	8.416077792	8.457312327	7.948240806	8.090139721	7.974809102	8.066447482	8.030114471	8.171786624	8.04292396
BTK	6.814801	6.037299	6.007073	5.788697	6.010632	6.21281	5.990942	6.395399	5.490815	5.513965	6.355988	6.476576	5.184847	5.466136	6.215566	6.716981	5.937853	7.086123	5.406608	6.213399	5.320253	7.127264	5.519588	6.64855	6.235376	5.559652	6.571511	5.800876	6.247968	6.605325	5.935276	6.384969	6.47771	5.993526	5.81825	6.158904	5.92076	6.214958	6.548629	5.712282	6.284888	6.050889	5.416851	5.959164	5.8253	5.963268	6.733278	6.297073	5.95522
BTN1A1	3.535326	4.019319	3.088598	3.522327	3.46031	3.24888	3.346153	3.176236	3.517312	2.989476	3.207776	2.992863	3.032671	3.55273	2.986768	4.111291	3.073147	3.20373	3.592327	3.447627	3.257103	3.303434	3.305017	3.117076	3.092133	3.612134	3.536532	3.359033	3.26122	3.351349	3.034488	3.43125	3.954644	3.083606	3.594648	3.392349	3.450342	3.137152	2.796536	3.140538	2.947047	3.116345	3.317457	3.595493	3.390309	4.046652	3.662845	3.089262	3.140538
BUB1	4.035786	4.2116056	4.1578814	4.6240366	4.0455056	3.8965412	4.209305	3.9915582	4.0161946	4.0402022	3.7399404	4.0579818	4.1398492	3.6485124	4.1512406	3.7956972	3.9426984	4.0917158	5.0071568	3.6376052	4.2294596	4.1171992	5.2874366	3.576534	4.8345712	3.8530074	3.6651208	3.9938112	4.1340954	4.128223	3.836092	4.0804112	3.8476256	3.4281432	3.883942	3.5333448	4.856198	4.3181458	4.2358814	3.6224716	3.4922414	3.6120892	3.9564898	4.0331256	4.287134	3.7186892	4.664764	4.976644	3.9695964
BUB1B	6.636098	7.307235	7.210593	8.388018	6.887811	6.381777	6.969547	6.863303	7.216015	7.010509	6.625121	7.480875	7.862861	6.867057	7.442908	4.571087	7.030681	7.026047	8.614888	5.830485	7.313781	7.333146	8.380144	5.96039	8.275672	6.911215	6.076427	6.608105	7.549196	7.324019	7.133274	7.185666	6.786557	4.877933	6.682885	5.23466	7.862641	8.058609	7.561013	6.107409	6.152074	6.598684	6.783374	6.532764	7.904511	5.850031	8.006575	7.056827	7.081044
BYSL	6.26034	7.155889	7.296618	7.795652	7.229476	6.905107	9.364133	7.765165	7.160713	7.119977	7.035195	6.677481	7.054549	8.074984	8.589989	7.789582	7.207898	7.365691	8.037906	7.3554	6.988603	7.721312	7.703702	6.611844	7.949637	7.263931	6.915462	6.714508	7.54028	7.568586	7.314624	6.895629	7.670154	7.621539	7.044243	6.917653	8.69453	7.204127	7.275209	6.87834	6.616621	6.776186	7.545056	6.663322	8.441117	7.508238	7.979636	9.446372	7.220716
TSPO	9.879619	9.320573	10.15391	10.22089	9.792626	10.35189	9.476036	10.17744	10.63876	10.83268	9.141087	9.511557	8.848286	9.620219	9.460723	9.433712	9.807498	10.06819	10.78397	9.324372	9.279254	10.29621	10.26673	9.787844	10.31081	9.444547	10.04294	10.48882	9.230943	10.40259	9.773618	10.22989	9.466601	9.278147	10.10424	9.464886	9.865355	10.41787	8.879661	9.413113	9.393521	10.3607	10.41465	10.50855	10.49501	9.346957	9.354186	9.105575	9.940658
C1QBP	8.6917625	9.205508	9.981468	9.5087325	9.8633505	8.7786125	9.5129505	9.89225	9.699772	9.8541885	9.0962095	8.8354125	9.254829	8.699106	8.6178765	8.788197	9.091091	9.4838985	10.256945	8.7344005	9.187329	9.631475	9.803594	8.71118	9.8475055	9.039787	9.1636265	8.914273	9.1588805	9.9228595	8.935805	8.9251055	9.0427865	9.1363785	9.709773	8.611648	9.819162	9.443097	8.658825	9.2875245	9.083545	8.8240165	8.7586495	9.0316265	9.2354475	8.930816	9.832202	9.4765225	9.5156035
SERPING1	9.911999	10.92864	8.993746	10.44666	10.25758	9.559001	9.980124	10.05499	8.298304	8.693783	11.00781	10.48736	9.632819	9.801584	9.66387	10.7298	9.844061	10.1649	7.74775	10.87449	8.176703	10.08965	9.64339	10.32145	10.40894	10.15581	8.654603	8.86314	9.913901	9.776046	9.85217	9.754439	10.3419	10.90733	9.476413	11.08182	5.846457	9.768611	10.43784	10.37203	10.388	9.506515	9.921251	8.051842	8.47141	10.05457	9.594974	9.259065	10.5058
ERC2-IT1	2.692263	3.381154	2.869587	2.853625	2.938725	3.000928	2.892469	2.767912	2.966251	2.777819	2.656398	2.775912	3.516241	2.97058	2.745473	3.098041	2.567944	2.664916	2.793107	2.621048	3.274187	2.912692	2.686958	2.78455	2.900173	3.043841	3.167663	2.980197	2.962724	2.926293	3.006792	3.132269	3.05349	2.801941	3.178702	2.842281	3.132585	2.616882	2.853412	2.963191	2.627587	2.816317	2.928867	3.050687	2.799593	2.773481	2.667757	2.802371	2.666345
C1QA	8.852405	9.828214	8.523209	9.835792	9.441328	9.510964	9.232377	9.977283	8.641553	8.501307	8.817937	9.948691	8.989763	8.799597	9.093259	8.950216	9.028911	11.04791	8.683312	10.76979	9.043803	11.00589	9.026212	9.596067	10.33898	9.41019	9.239105	8.508277	9.603128	10.05966	9.809561	8.780174	9.730707	9.15089	9.963763	9.636345	6.897369	8.55219	9.614594	9.158621	9.064893	9.062856	8.634022	9.252373	8.138004	9.773794	9.20964	9.032682	9.347664
C1QB	8.917842	9.918467	8.31773	9.938098	9.537979	9.319333	9.336856	10.01849	8.638099	8.245838	8.593527	9.933831	8.945457	8.735839	9.170455	8.764235	8.74458	11.33463	8.757867	10.62908	8.554202	11.13157	8.973883	9.422416	10.15301	9.458176	8.718181	7.688539	9.826595	10.09992	10.31356	8.630498	9.884127	9.032177	10.41583	9.543722	6.523641	8.155841	9.472647	9.076328	8.778118	8.75475	8.709662	9.20338	8.448362	10.07345	9.359039	8.857831	9.666289
C1QC	9.894367	10.26522	9.174459	10.43895	10.24082	9.802029	10.27558	10.91862	9.728778	9.259711	9.482852	10.66568	9.915242	9.260241	10.01401	9.87828	9.563479	11.47457	9.52595	11.08453	9.417852	11.55376	9.73549	10.15006	10.73854	10.15084	9.802684	8.96891	10.49664	10.7303	10.94793	9.765222	10.3592	9.826657	10.70248	10.12214	7.743412	9.098523	10.43757	9.807957	9.527855	9.657986	9.381822	9.929778	9.171466	10.65827	9.847807	9.561876	9.917598
C1R	10.73363	11.72406	10.14913	10.37725	11.04348	10.37822	10.95003	11.13069	9.173572	9.380969	11.49094	11.38194	9.670481	10.67423	10.5952	10.89727	10.61891	10.91465	7.988517	11.92794	9.75328	9.951169	10.19132	10.59437	10.61584	11.22351	9.775249	9.916518	10.56562	10.54693	10.51263	10.55178	11.13964	11.83454	10.28273	11.56398	6.841185	10.63435	10.91268	11.10088	11.31269	10.32296	10.41186	9.324321	9.384707	11.18617	10.12359	10.4783	11.04001
C1S	10.53998261	11.48963556	10.06330627	10.19157017	11.00629518	10.24699315	10.81277462	10.62776219	8.967600054	9.29564856	11.34760362	10.69711724	9.439752283	10.52092738	10.41049696	10.13069861	10.67031297	10.60120072	7.634760865	11.54956919	9.728680763	10.02429276	10.17490961	10.57839368	10.2716176	11.02346121	9.450390887	9.565275167	10.5065318	10.45437772	10.43695807	9.97299544	10.96860976	11.49377945	9.798457038	11.40809561	6.121693509	10.3500067	10.69140243	10.70497827	11.07311538	10.1136041	10.49423406	9.23030489	9.35383399	11.01146713	10.25926934	10.75331322	11.06784923
C2	4.929459115	5.478184613	5.619600234	5.251923189	5.434019057	5.155761786	5.80685148	5.415875931	6.038766291	5.029456459	5.222703545	5.14227445	5.678332753	5.548394625	5.497954991	5.477193707	5.292246255	6.965871588	7.068569349	5.740056443	4.581107173	5.963436419	6.398894692	4.916448003	5.494683876	5.50552373	4.926684002	4.917158132	5.788148476	5.278977649	5.289832754	5.080781194	5.17018376	5.277788857	5.757349606	5.48461394	7.940161702	5.112893213	5.868361738	5.250637237	4.897158793	4.734364841	4.971443434	5.132859057	4.790064786	5.044271129	5.640170315	5.033343706	5.368632822
C3	12.01896	12.10739	11.33829	13.04317	11.93186	10.46713	11.01511	12.15941	9.675003	9.725258	12.2104	12.37206	12.25024	12.10066	12.39536	12.12921	11.36321	11.52787	11.0806	12.89449	8.950959	11.96237	11.43344	12.00645	10.94866	11.86733	11.19706	10.46338	11.32556	11.40353	11.57433	10.85672	11.78957	12.62539	10.78844	12.3701	5.427704	11.18211	12.77722	11.63048	12.33749	11.08913	10.98425	7.362595	9.689678	12.53248	10.70224	10.3704	11.9632
C3AR1	8.480944	8.586053	8.177717	8.896401	8.357811	7.930183	8.493422	8.487416	7.97977	7.479274	8.263718	9.037537	8.226171	8.167465	8.47488	7.192736	7.745326	10.03085	7.383922	9.083806	8.117729	9.253529	7.911594	8.384371	8.622405	8.69666	8.085214	7.178691	8.51771	8.506839	8.573067	7.751206	9.112409	8.109576	8.662375	8.766825	6.830146	7.557104	8.74991	8.397568	8.341957	8.106401	7.878908	8.363624	7.871397	9.123773	8.509531	8.989886	9.177827
C4BPA	5.757007	4.943757	8.514086	6.550746	5.631063	4.939937	4.967629	4.953828	8.787468	4.995988	4.858669	5.22521	7.578432	8.74536	6.342342	5.474549	5.610472	7.073551	5.057256	4.953046	4.747025	10.45611	5.281079	4.859806	4.477596	5.2576	4.805567	5.490602	5.771636	5.189846	5.036712	4.843967	4.962793	5.417451	5.319942	5.052918	5.366634	5.961304	5.095522	4.959678	4.746782	4.755846	5.811303	5.040079	5.506168	5.245751	5.344205	6.150808	4.703668
C4BPB	7.117234	5.02692	8.295609	6.562372	7.48169	6.527007	5.270918	5.229298	8.122692	7.306168	4.270869	6.959141	7.520259	7.481691	6.547935	5.514536	6.940475	6.721955	6.10319	6.13511	5.397882	6.691102	7.313064	5.274319	5.398581	5.755973	6.061272	5.626443	6.051636	6.56303	5.623292	6.07724	5.783506	4.788867	7.44483	4.705957	6.641017	6.66655	4.5988	5.084104	5.007013	4.926346	6.69619	6.815064	6.009886	5.780167	8.032686	5.525551	6.804925
CAPN5	7.351302	5.6471995	8.1603905	6.1330285	7.009823	7.771199	7.2946035	7.594342	8.1757775	8.0796655	6.2586345	7.148484	7.020804	7.4352745	7.6631005	7.9485585	7.4274605	7.530887	7.655352	6.0187885	6.5545465	7.6886375	6.726076	6.6564845	5.4776295	7.164355	7.4539865	7.8317735	6.8260605	8.142644	7.0616205	7.489305	6.4351545	5.9493985	8.2749785	6.457745	7.6639325	7.942413	6.884629	6.3718235	7.0287895	7.7932345	7.9581105	8.273927	9.243676	6.827462	7.216983	6.2265435	7.4110065
C5	5.745653	5.463885	6.231542	5.558979	5.687786	6.72485	5.331274	5.153695	5.790975	5.791806	5.640981	5.378152	9.515717	5.49891	5.221343	5.078646	5.719884	5.70604	5.100272	5.740431	7.68536	6.246731	5.194877	6.352072	4.881403	5.046317	7.721842	6.67884	5.020684	5.516224	6.050312	6.517822	5.009999	5.468635	5.158917	5.59915	4.713676	5.572174	5.15732	5.592598	5.329453	5.675361	5.561658	5.126502	5.48206	5.611435	6.070371	5.468423	5.343606
C5AR1	7.229069	7.813325	7.105596	7.907157	7.385958	7.289201	6.706287	8.453525	6.359611	6.593905	7.535255	8.188421	7.018424	6.796161	7.790083	6.113335	7.183483	8.311598	6.704871	8.123316	7.273362	7.806077	7.421569	7.144028	8.310179	7.125886	6.777269	5.892122	7.40351	6.99706	7.982682	6.174582	7.88752	7.189194	7.407206	8.013191	6.154214	5.429538	6.874978	7.127657	6.315777	6.50088	7.104279	6.823125	6.544245	6.986427	7.118285	8.055013	7.646128
C6	4.391688	4.0312	4.109698	3.769458	3.796485	5.258518	4.64114	5.573565	4.794473	5.341574	4.140273	4.84092	5.549925	4.599412	3.595901	4.821305	4.649138	4.307968	4.014882	6.142897	4.856243	6.260192	4.245848	4.64114	5.408552	3.93742	5.093341	5.155619	4.306446	5.874797	5.44646	5.034264	5.387806	5.362298	5.584367	7.029983	3.888696	5.42147	4.932371	4.401697	5.292181	4.638472	5.445808	9.013211	4.257973	3.947459	4.117372	3.044793	4.797986
C7	8.1749755	7.192364	4.558587	5.884999	7.6807335	6.571843	7.3490085	8.6258465	5.3728315	6.216893	8.2755435	8.271321	6.0112135	6.9734805	7.201898	7.0131085	7.4274905	7.3338955	4.102485	9.4160465	9.066208	7.1496545	4.3764465	7.876605	6.9905385	7.4688885	6.6151745	6.665929	7.6597125	7.4823225	7.230371	8.116194	8.018568	7.554242	5.419427	8.4183955	4.1094005	7.1799925	6.951935	8.4849685	9.083389	7.609784	6.4813655	4.3763525	5.4991985	8.0166835	6.6196375	6.6662465	6.241634
C8A	3.100032	3.044604	3.204418	3.106133	3.108868	3.533353	3.192496	3.070622	3.745502	3.121991	3.044549	3.024454	5.812501	3.422282	3.035089	3.551383	3.038473	3.23716	3.209271	2.998471	3.3026	2.93915	3.171829	3.247787	3.116429	3.010098	3.792947	3.735902	3.071794	3.176973	3.285931	3.750648	2.939727	3.169534	3.354599	3.00598	3.718029	2.875062	2.81447	3.076575	3.464275	3.228997	3.317485	3.189935	3.510052	3.079428	3.223692	3.358074	3.282196
C8B	3.77105	4.169199	4.319309	3.773423	3.866908	3.887999	3.773194	3.994856	4.356353	3.306115	3.789078	3.612679	3.743717	3.960004	3.952255	4.507946	3.652007	3.904048	3.835949	3.881917	3.727326	3.752746	3.708551	3.824641	3.7427	4.332425	3.822408	3.844112	3.739086	3.627229	4.124365	4.334998	3.833353	3.807975	4.502454	4.097497	4.138366	3.904177	3.670864	3.701967	3.699047	3.612288	4.280503	4.832315	3.934024	3.738558	3.586987	3.810483	3.506058
C8G	4.400006	4.287065	4.515916	4.490998	3.424124	3.371324	3.518954	3.691377	3.80495	3.989932	3.456314	3.552062	3.575262	3.607165	3.260884	4.475809	3.693225	3.597075	4.170648	3.423493	3.399958	3.258384	5.104838	3.394452	3.609114	3.515975	3.624281	4.422105	3.451259	4.069924	3.726864	3.766214	3.443322	3.880177	4.136503	3.239891	3.628402	3.591976	3.422999	3.805841	3.233404	3.564882	3.531862	3.650204	3.21048	4.097887	4.048907	4.045796	3.185711
OSGIN2	4.079593669	4.268504196	4.100421115	4.621416711	4.376338766	3.916079143	4.276418056	4.154855896	4.350954987	4.211636106	4.336065581	4.111044897	4.057750389	4.074142906	4.183403243	3.875217348	4.365606406	4.586303967	4.275681817	4.268739156	4.699515074	4.304533867	4.431943953	4.187525458	4.495824118	4.1853886	4.136898611	4.125634124	4.223084929	4.123750513	4.158057857	4.23245798	4.423790082	4.237672653	4.016254156	4.019560333	4.442866371	4.288899817	4.302049653	4.45675771	4.237744393	4.192902829	4.082517688	4.47039619	4.261562734	4.529320085	4.233374198	4.677316342	4.353554449
C9	2.438399	2.869106	2.731914	2.439026	2.538068	2.691219	2.500892	2.519845	2.474124	2.465553	2.748868	2.548803	4.538874	2.431311	2.627882	2.970526	2.525027	2.604958	2.586722	2.834863	2.621949	2.558835	2.471448	2.339783	2.634267	2.49441	2.688503	2.920362	2.564657	2.58002	2.51324	2.624323	2.558279	2.481167	2.877401	2.820382	2.880416	2.716716	2.371294	2.371764	2.352193	2.647042	2.545704	2.863617	2.688503	2.847841	2.540271	2.654748	2.566022
VPS51	9.135021	8.918476	9.492879	8.509685	9.194868	8.862387	9.558005	9.993673	9.008066	9.306525	9.421242	9.161605	9.203577	8.812917	8.911978	10.53874	9.217408	9.561521	9.610786	8.991962	8.634364	9.222302	8.967791	9.193226	9.009732	9.108527	9.168552	9.20666	9.04737	9.461359	9.227403	9.085465	9.309891	9.317977	9.219341	9.264965	8.926272	9.210289	9.301237	9.296935	9.484609	9.261877	9.418012	8.474414	9.626171	9.321598	8.944111	8.739947	9.149575
MRPL49	8.562104	8.942627	9.324567	9.442375	8.899724	9.315264	9.152137	9.565038	8.972666	8.925679	8.857512	8.55955	8.585271	9.185465	8.792279	9.571522	9.34879	9.1332	9.414393	8.441631	9.107457	9.080266	9.22522	8.92822	9.154476	8.809587	9.10252	9.308892	8.840499	9.001012	9.036372	9.227041	9.204272	8.557787	9.148026	8.764688	8.745519	9.144674	9.169902	8.860498	8.795359	8.881549	9.48328	9.224643	9.505319	8.732388	8.95186	8.634696	8.636966
ZNHIT2	4.400801667	4.660556	4.730576	4.633874667	4.733564667	4.792015	4.853718667	5.018899667	4.690692667	4.804879333	4.686068667	4.458168667	4.583817667	4.494881333	4.784893667	5.491069333	4.675958667	4.970653	5.300044667	4.537118	4.557676333	4.713138333	5.081563	4.581358333	5.175460333	4.568612333	5.037642333	4.912929667	4.517992333	5.055868667	4.679182667	5.039585667	4.592272	4.701439667	4.636576	4.313708333	5.180309333	4.635832333	4.77912	4.661356667	4.867041667	4.708425333	4.840198	4.827655	5.477250333	4.877386	4.957871	4.64429	4.789259667
MPPED2	3.582504	3.694398	2.9124405	2.928771	3.3096675	3.022168	3.9743255	3.978136	2.7822935	3.0951405	3.9021515	3.780219	2.9764485	4.5323695	3.464346	3.841616	3.742309	4.462837	2.694647	4.7873615	3.158661	2.845994	3.0065195	4.880703	3.6310705	3.463989	3.015331	3.0701955	3.1810275	3.315841	4.014347	3.474533	4.072899	3.8921825	3.003584	4.2200475	2.842417	3.1171425	4.4480105	4.2813095	4.259014	3.823965	3.2961785	2.9020785	2.803892	4.086352	3.055815	3.600171	3.083576
MYRF	4.045061667	4.433363667	5.125643	4.925564333	4.665415667	5.622313	4.639132667	4.980439	5.615196	5.622729667	4.460095	4.210621	4.658483333	5.388575667	5.187321	5.083458	5.104554	4.253182333	4.834630667	3.756328	5.030824	4.471500333	4.760382	5.045637333	4.347433	4.481033	5.691641	5.506371333	4.881096	5.287585333	5.033644	5.413747667	4.548439	4.281065	5.195819667	3.976682667	5.072528667	5.052475667	5.154782667	4.374434667	4.563335667	5.242424	5.485303	5.326897333	5.372189333	4.454178	5.075687667	4.123769	4.832897333
TMEM258	9.957664	10.29496	10.57503	10.6402	10.2965	10.7036	10.40051	10.62119	10.4531	10.74874	10.34903	10.29745	10.33417	10.53827	10.17359	10.01363	10.33726	10.76443	11.05626	10.15877	10.06175	10.14932	10.52878	10.26125	10.62187	10.20553	10.32574	10.35956	10.41211	10.65966	10.3766	10.31981	10.53544	10.3692	10.42573	10.49354	9.405738	10.48658	10.51447	9.956395	10.13537	10.49343	10.94382	10.38764	10.81854	10.27051	10.60779	10.28018	10.77366
DAGLA	5.579225	5.485383	5.688141	5.050879	5.386899	5.411355	6.098323	5.696735	5.487693	5.420619	5.178234	5.233763	5.305951	5.210654	5.583085	5.853017	5.451365	5.035868	5.851196	5.330674	5.584455	5.27976	5.64942	4.954091	5.337167	5.477871	5.083086	5.589488	5.40244	5.206619	5.443597	5.731893	5.582233	5.25754	5.579261	5.411355	5.724819	5.271703	5.557874	5.411355	5.830974	5.096114	5.638316	5.798099	5.099639	5.226136	5.515847	5.560188	5.357987
C16orf3	3.071346	3.854969	3.379509	3.705707	3.408746	3.486905	3.316902	3.393945	3.403701	3.411363	3.407713	3.120288	3.309216	3.512748	3.520011	3.464885	3.151682	3.332393	3.603127	3.264779	3.739577	3.664293	3.227719	3.403701	3.323268	3.654345	3.245009	3.488817	3.48974	3.19442	3.723518	3.393584	3.611549	3.595235	3.588511	3.316151	3.513775	3.330275	2.785618	3.403701	3.111545	3.312726	3.470165	3.740803	3.64564	3.568303	3.260171	3.152571	3.538559
FMNL1	5.485326	5.01249	4.875305	4.9619385	5.3550105	5.3986265	4.901474	5.410046	4.6563205	4.8290385	5.0473255	5.0781645	4.902856	4.75513	5.3975375	5.846906	5.008953	5.1818175	4.495774	4.7489755	4.7788565	5.474592	4.9701375	5.7096775	5.4070015	5.0670365	5.344516	5.0841805	5.248992	5.0001225	5.2008835	5.080174	5.2855615	4.995218	5.00745	5.0113635	5.3740475	4.8929245	5.417571	4.9567305	4.8902325	5.1157965	4.684822	4.7403225	5.066116	5.027692	5.078948	5.0952835	5.165504
LDLRAD4	5.58349525	5.27654825	5.13998675	5.26388025	5.605714	5.28633075	5.4825775	5.394531	5.272056	5.194761	5.899409	5.90483125	4.73872025	5.38392225	5.13652475	5.39742625	5.19459125	5.71091425	5.05362	5.60435175	5.6145145	5.5226835	4.9743075	5.93600225	5.32184575	5.25944875	5.3814795	5.0988445	5.32392525	5.19955925	5.431072	5.3914305	5.49324075	5.48928025	5.58306025	5.57475825	5.28604025	5.387272	5.84912875	5.8144895	5.72707975	5.76989775	5.37753175	5.3161445	5.25018	5.779955	5.45433	5.4059615	5.72336675
PTTG1IP	10.8875	11.28999	11.08043	12.38066	10.88143	11.50653	11.25516	11.33394	11.18239	11.25677	11.13471	11.2711	10.91655	12.96119	10.86781	10.67809	10.97867	11.22899	11.46551	11.15612	11.77865	10.82343	11.47291	11.19504	11.67941	11.03598	11.38671	11.06745	10.90241	10.87647	10.98488	11.15039	11.15483	11.29815	11.10126	11.18909	11.01757	11.15483	11.62586	11.12069	11.23188	11.35384	11.56754	11.51337	10.98153	10.83217	10.85649	11.41966	11.50065
AP001062.7 /// C21orf2	4.956857429	5.128560286	5.096146714	5.040211143	5.023406286	5.282770429	5.081070571	5.426807286	5.120055714	5.071432	4.964513714	4.831152857	4.717682429	5.207845	5.184506	5.924200286	4.791331286	5.122375714	5.076216571	5.042263857	5.125908429	5.057807571	5.202025857	5.117310857	4.879797143	5.126381429	5.217987143	5.466363143	4.95815	5.067856714	5.026539857	5.319605286	5.081645429	5.144523	5.419869	5.241605714	5.601015429	4.955278143	5.049994714	5.076347857	5.290703714	5.129888714	4.943930286	5.414565571	5.193905857	5.034348	5.021566857	4.905085143	5.031727429
TMEM50B	6.794214	6.7993886	6.8021356	6.6775512	6.6915438	6.9312448	6.6941432	6.2355404	6.9447544	7.0305032	7.0908554	6.6565572	6.6575948	7.2522606	6.9000488	6.1650558	6.9308032	6.7631916	6.7996286	6.8953026	7.0390668	6.8697408	6.8769232	7.0978798	6.6412718	6.4878418	6.9865792	6.8555712	7.206456	6.7923306	6.8171894	6.707437	6.65427	6.992034	6.9816266	6.9128616	6.6137442	7.2169118	6.9906496	7.0078052	7.0178128	6.9196996	6.955523	7.0682312	6.57479	6.8907284	6.9512574	6.7868326	6.9131632
MPPED1	3.9848625	4.5294955	4.097937	4.022385	4.1417465	4.402771	4.199851	4.150979	4.2547275	4.0742855	4.0896415	4.220415	3.993455	4.425196	4.2254975	4.823683	4.0143775	4.2153035	4.1841665	4.3232875	4.41375	4.2880325	4.188823	4.059648	4.1611855	4.2220895	4.304563	4.7392245	4.318334	3.961934	4.441716	4.402821	4.2869265	4.219284	4.480777	4.576736	4.6086175	3.9086315	4.0506905	4.028202	4.1902895	4.1361725	4.2171185	4.503103	4.4112785	4.3659815	4.177511	4.1080325	4.1443475
CA1	4.505764	4.3918965	5.967194	3.723963	4.020452	4.150921	3.986625	3.8670465	4.320572	4.774548	3.8097525	4.316231	3.9065765	4.2463445	4.126276	4.62542	4.2607315	3.9679465	4.2087775	4.172291	4.103208	3.8861585	4.2108545	4.1378045	4.0922425	4.0946785	3.9530335	4.342044	3.9099125	3.9130915	3.834072	4.287845	3.8659545	3.9585045	4.3102085	4.044183	4.425797	3.9160835	4.002495	4.060606	4.1413905	3.960759	3.8808125	4.326115	4.4060375	4.046997	4.0423585	4.0066365	3.7885065
CA2	6.720789	4.68344	11.16649	8.013291	10.60064	12.89565	8.723825	8.938177	12.72077	12.93001	10.07054	6.557211	7.831562	11.73334	9.844868	6.14967	11.87776	8.250938	10.10566	5.871356	11.97533	10.40652	7.77306	12.09594	6.304046	6.242131	12.49648	12.52582	11.3891	11.98584	11.87643	12.5109	9.955097	10.07926	12.23898	8.293713	5.538809	12.41247	7.572811	9.000743	9.522771	12.6167	12.57674	12.82404	12.08596	9.24963	11.8097	8.874899	11.64886
CA3	2.452679	2.556524	3.070434	2.617228	2.60938	2.605195	2.983444	2.716677	2.707493	2.81743	2.577156	2.387106	2.517888	2.524713	2.741769	2.480961	2.931914	2.692527	2.850472	4.77569	2.6027	2.704806	2.688536	3.181004	2.747668	2.482104	2.53523	2.478936	2.646156	2.48388	2.451774	2.231726	4.453616	3.243796	2.722284	6.324314	3.157201	3.131212	3.614491	2.502606	2.997401	2.50639	2.742341	2.588298	2.497296	3.2148	2.646189	2.705901	2.688407
CA4	3.558574	3.9545215	4.2866365	3.5241715	3.4247735	4.672037	3.6572	3.882408	4.2884045	4.1850835	3.8333975	3.4952855	3.8677605	3.6048255	4.0509685	4.4989285	4.1511695	3.771661	6.629031	4.6731955	4.141547	3.6929895	4.915878	3.873894	3.9967805	3.6724595	4.596915	4.68908	3.6325775	3.77475	4.241716	4.3381115	4.0199695	4.323618	3.7649475	4.9398865	3.8648515	3.798258	3.400621	3.975013	3.4607315	3.720819	4.2409695	4.1240125	3.611456	3.7754075	4.3684755	5.840932	3.7193795
CA5A	3.930473	3.743512	4.260336	3.822608	4.065417	4.140764	3.864211	3.972542	3.895459	3.842037	3.70686	3.995669	3.860574	3.829162	4.181593	4.883358	3.634417	3.903139	3.990953	3.956506	4.122021	3.969393	3.930277	3.624423	3.810636	3.938815	4.388928	4.29114	4.196459	3.637743	3.94477	4.231153	3.912333	3.630973	4.169683	3.963862	4.325766	3.695733	3.937431	3.711861	3.991054	3.607041	3.961969	4.241602	4.185332	3.877153	3.771815	3.223974	3.95989
CA6	3.422835791	3.524884104	3.446247022	3.244700255	3.265922617	3.344534959	3.363047706	3.218218116	3.337673994	3.310548456	3.517258267	3.334726525	3.304194244	3.354695702	3.613455624	3.657583696	3.182412769	3.403996141	3.41386868	3.233442074	3.430393622	3.32582634	3.295145004	3.25464829	3.463980585	3.416549017	3.340428374	3.447180345	3.327446826	3.270108954	3.322349555	3.442693185	3.309219746	3.172918747	3.601994945	3.484687387	3.299560459	3.585169425	3.420638751	3.271368561	3.452404395	3.215893681	3.409490352	3.418735185	3.504670351	3.422308098	3.398320801	3.263880421	3.255212476
CA7	5.371268	5.352824	5.388201	5.213807	5.089328	5.512472	4.843796	5.026699	5.201864	5.10177	5.064857	5.04423	5.108828	5.476387	5.342772	6.034662	4.855383	5.333956	5.192129	5.127115	5.281962	5.103858	5.052649	5.21928	4.762833	5.458621	4.857035	5.405261	5.17848	4.669759	4.953127	5.297751	5.470045	5.097718	5.743777	5.268499	5.359445	4.757436	4.586686	5.142065	5.018434	5.006967	5.430472	5.908523	5.201917	5.128277	5.179686	4.868099	5.124916
CA8	3.531124999	3.261920741	3.704791907	3.046893467	3.775761039	4.021312879	3.454210947	3.765775303	4.071950065	4.462325615	3.390526028	4.365782957	3.093450369	3.720000574	3.997852294	3.737509182	3.803275589	3.362303814	3.347421877	3.191262219	3.521169158	3.854741936	3.152185034	3.735038574	3.074184785	3.962747468	4.472800829	4.065279179	3.736673039	4.242496523	3.974426316	3.756363482	3.398185681	3.45765516	3.791923272	3.32767376	3.415777975	3.772113424	3.814039593	3.340330797	3.699942322	4.241303572	3.981631476	4.235878676	3.880637686	3.366115235	3.314360036	4.076366636	4.27162263
CA9	7.799616	5.772402	7.399262	5.270604	4.562515	9.727904	6.424902	5.061849	9.281065	8.893216	4.779746	6.360011	4.435479	8.04601	5.891597	5.779563	6.467626	4.644628	9.233496	4.491202	9.537456	4.706498	4.49227	8.843626	4.534123	5.165332	9.435446	9.205044	6.81674	7.658259	8.159356	9.696255	4.889084	4.849228	7.335188	5.037868	5.113338	7.739446	4.058438	5.595129	4.145114	7.871153	9.391825	7.037088	9.645375	5.984256	7.04214	4.276975	7.98994
CA11	5.926778	6.412291	5.60522	5.892676	6.088163	6.346991	6.013375	6.790565	6.043848	5.963327	6.70281	6.170023	5.380751	6.212856	6.112298	8.240119	6.340036	7.373638	5.871456	6.245452	9.549186	6.253222	5.794186	6.373244	5.904687	6.243648	5.945487	6.270687	5.836011	5.997148	6.217787	6.884953	6.367588	6.700179	5.812929	6.728359	6.768659	5.958347	6.248531	7.108088	6.491725	6.260667	6.002569	5.103817	5.401172	6.606333	6.004263	5.700681	5.783399
CA12	7.321007429	6.522355286	4.930276857	5.367678429	5.892250571	7.050196429	6.067641286	5.867928714	6.364102429	5.708395571	6.189744143	6.670249857	5.219964429	7.974534143	6.352504571	6.314841714	6.156509714	6.652885857	6.46274	6.261557429	5.496475286	5.545629	5.975368	5.698790571	6.345457571	6.174179857	6.579464143	6.574302429	6.917136	6.154823429	5.909479857	6.906778571	5.910367571	7.125812286	6.766371143	6.180689857	4.940175714	5.892219143	5.320944429	4.60308	5.047701714	5.802682143	6.075985714	5.780138714	6.085078714	4.669968714	6.269569429	6.785972143	5.981775
CACNA1B	3.3755865	3.414263	3.433	3.1799005	3.3289795	3.547303	3.366987	3.4592345	3.2738105	3.0129575	3.4134345	4.023103	3.221561	3.500346	3.329823	3.8612225	3.2414985	3.5938385	3.3723105	3.6623815	4.1311545	3.2427595	3.200098	3.3185705	3.345519	3.3267615	3.5766435	4.030005	3.4625965	3.276536	3.410651	3.4807285	3.292018	3.614031	3.522616	3.3439785	3.5893185	3.129711	3.0145695	3.4542635	3.0911675	3.090331	3.334397	3.4774185	3.687232	3.3405955	3.412322	3.02806	3.062678
CACNA1C	4.65846	5.14569225	4.31802425	3.968736	4.91993125	4.29272975	5.379642	5.45240675	4.3691645	4.142882	5.35774725	5.3313645	4.0463195	5.2834395	4.78198825	6.32563025	5.12577525	5.09305025	4.1210875	5.78133625	4.9114665	4.157113	4.11112	5.03635225	4.399679	5.11871875	4.509611	4.4895465	4.5872225	4.336158	4.728917	4.63734375	4.986513	5.5990585	4.28960625	5.12155	4.714254	4.390418	5.22212475	6.241297	5.4127565	4.8253645	4.59268975	4.505099	4.24827125	5.107472	4.22473475	4.6333615	4.6472405
CACNA1D	4.995742953	4.339158934	5.795167668	4.030430015	4.530714483	4.277530493	4.954259252	5.310711096	4.753664987	4.868377409	4.622499253	6.292272544	6.11838898	5.408517995	5.56189966	5.597964994	4.602752104	5.198825715	5.284328535	4.074493781	5.514406163	5.027936919	4.956711487	4.735283856	4.000743387	6.027389153	4.282987813	4.623503074	4.614605684	5.316244722	4.937872222	4.770596856	4.500659548	4.472512584	4.910319605	4.182907736	5.670769382	5.011776498	5.135270665	4.738501726	5.616740289	4.790664288	4.468945545	4.751462079	4.508796127	4.492505604	4.184567974	4.551204385	4.890359724
CACNA1E	2.937326667	3.262402333	3.154300833	2.977897167	3.235775	2.958832667	3.072526833	3.155620333	3.154387833	2.889492667	3.178367333	3.032903167	2.913902	3.070124333	3.082118667	3.368056333	2.874713667	3.125259	3.239003	3.221614833	3.064220833	3.154919333	2.918252833	3.0325165	2.920271667	3.133012833	3.0817705	3.275431333	3.0988095	2.931338333	3.056859333	3.047623667	2.985583833	3.008355667	3.2085745	3.130431333	3.267950167	2.822406667	3.0192325	3.143936	3.2798015	3.086126167	3.066312	3.153622667	3.1065815	3.1393755	2.9248955	2.999209833	2.882374333
CACNA1F	4.625803	4.593888	4.483748	4.197029	4.389664	4.664509	4.091067	4.306252	4.595572	4.209657	3.872231	4.546045	4.344788	4.579303	4.314891	5.60049	4.12127	4.416955	4.471981	4.654105	4.29102	4.332407	4.306719	4.26452	3.95535	4.100477	4.306719	4.672982	4.405254	4.197431	4.667778	4.634895	4.051236	4.055928	4.808022	4.658668	4.952926	3.961447	4.031538	3.964359	3.858693	4.243442	4.952676	4.513597	4.861886	4.17054	4.484248	3.829153	3.962313
CACNA1S	3.819952	4.171271	4.160491	3.928121	4.189662	4.178535	4.147468	4.411832	4.169176	4.034596	4.080794	3.951847	3.955525	3.932318	4.459199	5.300638	3.966725	4.343901	4.220685	4.439179	3.803658	4.311778	4.006707	4.233913	4.342352	4.170421	4.462148	4.441703	3.935635	4.154147	4.076306	4.82371	3.901398	4.351676	4.64282	4.164792	4.969897	3.978995	3.774805	4.212234	4.142658	4.070756	4.163801	4.320643	4.645111	4.332692	4.314709	3.663663	4.02718
CACNA2D1	6.1436635	6.3670185	5.5693945	5.572959	6.2426795	6.237023	6.378398	6.3007945	5.566724	6.567887	7.1932225	6.5634025	5.4289775	6.62451	6.1234065	5.865614	7.3607595	6.2475245	4.7707015	7.616009	6.192612	5.3347155	5.412681	6.3928745	5.803415	7.023062	6.0730535	5.9904165	6.296344	6.808479	6.3715715	6.149973	6.7028165	7.7976245	6.5007575	6.877483	4.3271525	6.646314	6.43478	7.575325	7.0679905	6.6764495	6.644834	6.2694525	5.239479	6.838069	5.87228	6.482499	6.7428135
CACNB1	4.571212667	4.583791	4.497784333	4.583153333	4.467893	4.416673	4.662150333	4.719384667	4.659832333	4.324816333	4.244475	4.450282667	4.362346	4.416586333	4.738196333	5.325825	4.194100333	4.473617	4.799954333	4.652065	4.264427333	4.482786333	4.587642667	4.583754667	4.432182333	4.487598	4.433407667	4.312659	4.467634333	4.222221333	4.300996667	4.665318333	4.745221667	4.480092	4.604092333	4.681217333	4.757577667	4.267057333	4.463569667	4.598721	4.358048	4.221215333	4.307429667	4.501815667	4.586852667	4.235271333	4.272687	4.216739333	4.227742333
CACNB2	4.556959588	5.61257932	4.120372591	4.195166052	4.943965542	4.457487441	5.077799755	4.673910274	3.974829944	4.296234748	5.633252949	5.41610965	4.108614725	4.938112859	4.644486141	4.975509223	5.176418017	5.162827316	4.031722835	5.88407944	4.929043331	4.180166182	5.118412276	4.754211015	4.574661359	5.465940811	4.008339075	4.905404776	4.45520411	4.28154626	4.702368291	4.768669026	4.97101462	6.139843826	4.312228674	5.295501615	4.289049469	4.632055522	4.918093995	5.70911075	5.480369754	4.948092209	4.524408723	4.166994574	4.034742396	5.164927481	4.365188824	4.844577885	4.368224015
CACNB3	6.168305	6.003836	7.273351	6.3474485	6.376696	5.434186	6.1958305	6.77612	5.7434425	6.4238765	6.351915	6.278573	5.9662845	6.522865	6.2444025	7.266932	6.1748525	6.467315	6.6856165	6.2613265	7.106049	5.31771	6.4077375	5.3995285	6.344132	6.7830235	5.679978	5.830604	6.2732825	5.5829435	5.6332835	6.1904075	6.3406435	6.342972	6.099331	6.50096	6.1588285	5.8533405	6.290644	6.315526	6.4112245	5.9741615	6.089275	6.3454525	5.7374145	6.190017	5.929387	5.8888505	6.306952
CACNB4	3.551206	3.9409155	3.5942955	3.338956	3.47889	3.531058	3.387564	3.5500405	3.555272	3.7949365	3.393252	3.546081	3.1371855	3.417163	3.599643	4.0150735	3.235846	3.3682865	3.4393375	3.6205825	4.187288	3.459198	3.379873	3.5874515	3.469708	3.723271	3.8745035	4.0105075	3.6732815	3.278945	3.618588	3.755357	3.6163995	3.7558455	3.6983355	3.8477265	3.6264195	3.4429945	3.42608	3.790755	3.6768435	3.6088455	3.6045795	3.6360085	3.6499905	3.72267	3.6365995	3.2946795	3.6397595
CACNG1	5.121041	5.571449	5.387506	5.444435	5.071246	5.014071	5.319083	5.519751	5.381325	4.978092	5.26151	4.978886	5.047765	5.451003	5.655156	6.039183	4.997938	5.283449	5.238585	5.560701	5.486636	5.289477	5.415834	5.033993	5.311387	5.392949	5.255882	5.876372	5.159887	5.344283	5.454097	5.401302	5.050325	5.532586	5.215178	5.380103	5.629508	4.786126	4.863921	5.2624	5.399173	5.332467	5.293625	5.560753	5.653384	5.056137	5.277791	5.318356	5.091487
SLC25A20	7.110234	7.312882	8.156258	6.710397	7.027029	7.526111	7.647087	7.492932	7.868354	8.147709	6.951399	7.267872	7.239609	7.638678	7.986226	7.814062	7.656008	7.548725	9.311378	7.725658	7.498607	7.437958	6.80841	7.223453	7.174798	7.16601	7.922167	7.735806	7.044122	8.028577	7.308549	7.656518	6.856726	7.555848	8.175504	7.54947	8.162807	8.186124	7.353006	7.363401	7.508981	7.663086	7.450544	7.976864	7.33402	6.845048	7.667919	7.539507	7.425824
CAD	5.4846495	5.7141375	5.680525	5.949323	5.672424	5.5947845	5.35102	6.0228935	5.2494835	5.35843	5.355008	5.475403	5.6168735	5.4439285	5.805048	6.4388275	5.699501	5.4166435	5.761461	5.378798	5.702548	5.550179	6.009089	5.2338065	5.488319	5.614439	5.188272	5.58255	5.806671	5.4632345	5.7263355	5.6439425	5.545506	5.508414	5.4295875	5.5768745	5.5640945	5.660011	5.575359	5.544049	5.372324	5.256229	5.630691	5.340931	5.719675	5.3873215	5.6667095	5.3791855	5.550318
CALB1	2.556307	2.7132455	2.5920645	9.554395	2.672936	2.9050465	2.5697315	6.839659	2.428028	2.560981	2.6449165	2.8240435	2.4639085	2.4196215	2.5585865	2.6858525	2.586523	2.8717665	2.6119935	2.6465795	2.434461	2.558005	2.474887	2.638441	11.975105	2.579454	2.7258555	2.8127925	2.573015	2.7331135	2.6889415	2.6717215	2.5012475	2.663812	2.6497415	2.773051	5.543426	2.44742	2.4625305	2.5916195	3.146592	2.442067	2.540638	2.801706	6.8015145	2.650113	2.7587675	2.635944	2.5803825
CALB2	5.005007	5.349084	4.755489	6.191378	4.29902	4.440576	5.084487	4.88747	4.655577	4.453166	4.611825	5.220321	4.42171	4.529661	4.533918	6.515376	4.340323	4.791772	4.906757	5.678438	4.740669	4.26372	6.758994	4.812312	9.040855	4.52882	4.87516	4.830263	4.97525	4.950987	4.120856	5.683324	5.188139	5.22608	4.917797	6.825984	4.771405	4.52564	4.903295	4.891292	4.736028	4.676937	4.892842	5.11269	4.94755	4.608367	4.791366	4.604701	4.144567
S100G	3.141468	3.540161	2.91909	3.019645	2.819543	3.227069	2.938433	3.218454	3.10739	3.18472	3.001102	3.176	4.155412	3.16019	2.905755	3.344409	2.739162	3.271265	3.286518	3.310408	3.176	3.16162	2.772084	3.617407	2.868852	3.423693	3.207707	3.367099	3.347419	2.95266	3.098847	3.087562	2.851806	2.986819	3.165244	3.043636	3.291169	3.162285	2.992919	2.919284	3.58446	2.823993	3.154926	3.148337	3.184899	3.178675	3.147611	3.00388	3.107622
CALCA	3.87357275	4.18080425	4.067964	3.9120565	4.3613395	4.02669575	3.65711925	3.88961925	3.935946	3.66676075	3.64875475	3.8391975	3.7025725	3.87529825	3.8039555	4.39434375	3.64299	3.88395	3.89740525	4.38482425	3.935424	3.81599925	4.80470175	3.8564765	3.74475425	3.9926625	3.97980325	3.9573275	3.98986875	3.8623965	3.856445	4.0856405	3.796058	3.99773925	3.965263	4.1731095	4.33496225	3.627263	3.601356	3.793167	3.93130325	3.859828	3.9710365	4.1715985	3.9154015	3.83890375	3.8974595	3.816471	3.68764825
CALCB	2.959144	2.917004	2.680525	2.990581	2.989908	2.605195	2.848631	3.379521	2.849597	2.860196	2.713841	2.927986	2.859341	2.721189	2.853806	3.232014	2.648281	3.309336	2.734516	3.853341	2.880192	2.898209	2.912507	2.941887	2.812153	2.830216	2.655512	2.921918	2.822971	2.982427	2.849597	3.231514	2.978405	3.005143	3.115924	3.142715	2.842022	2.613488	2.627723	2.905876	2.746053	2.845053	2.962401	2.89585	2.855304	2.788579	2.877829	2.842022	2.850888
CALCR	3.1705825	3.2941335	3.153498	3.08516	3.2218595	3.2524605	3.1016095	3.224813	3.2200915	3.157459	3.0181045	3.2188735	3.2945615	3.359599	3.3342495	3.6522575	3.359078	3.311209	3.2629855	3.519684	3.287784	3.3223155	3.3166005	3.333908	3.2283895	3.358233	3.2663315	3.3726525	3.277733	3.2172455	3.3262535	3.176384	3.264474	3.383285	3.309718	3.3563455	3.3019465	3.2675675	3.5151075	3.2518985	3.385388	3.3918765	3.2531135	3.4433005	3.370588	3.3245855	3.1510255	3.101853	3.0943485
CALD1	7.863233364	8.546525818	7.138062727	7.258074091	8.066403818	7.444782545	8.388774364	6.968947909	7.050953091	6.888020364	9.113127909	8.296865	7.609096	8.188115727	8.292007545	7.609515727	8.681840727	8.050336091	5.997907455	9.061405	8.429587636	6.934222273	6.969383182	8.310228636	7.520735182	8.586568455	6.860273818	7.288355273	8.221557818	7.167263818	8.260707182	7.62759	8.681473545	8.966577818	7.216980545	8.731718091	5.749053	7.289051273	8.577087273	8.858981818	8.987058818	8.280974364	7.932611364	6.920981909	6.123613909	8.378748091	7.170073182	8.966426909	8.008451273
CALM1	6.326254	6.546938	7.282461	6.214623	6.965367	6.639317	7.207208	6.532079	6.681359	7.123514	7.181858	6.665848	5.990261	6.921112	7.452263	6.964925	7.357809	7.218499	6.177076	8.451322	6.77351	6.315685	6.548151	7.250957	6.364146	7.040991	7.007498	7.351057	6.434595	6.789488	7.119821	7.15393	7.111882	7.253782	6.547636	6.503571	7.064894	6.721781	6.721785	7.488329	7.647393	6.977856	6.997298	7.431142	6.845649	6.790948	6.288317	6.561484	6.351318
CALML3	3.6633305	4.266102	3.8861025	3.9356635	3.8155045	4.079046	3.82629	3.933008	3.6886475	3.6932255	3.601922	3.754232	3.4640235	4.1234795	3.8327585	4.0538355	3.5430205	4.040654	3.9332935	3.9916095	4.035403	3.864998	3.890314	3.7496455	3.774158	3.9491095	3.796424	3.9856495	3.788349	3.8874065	3.86048	4.037852	3.986813	3.8426225	4.0652395	4.213224	4.3773415	3.6307755	3.6514635	3.682615	3.7522805	3.644579	3.9493255	3.954971	4.1793345	4.010973	3.879665	3.8361715	3.6669385
CALR	8.193497	8.239950333	9.686543667	9.355131333	8.978802333	9.228355	8.980031	9.273094333	9.146808333	9.216259333	8.316768	8.851517333	8.742972667	8.547784333	9.798818333	9.39423	9.014241	9.126782	9.845657333	9.071246	9.203125333	9.303433667	9.171236667	8.602318667	9.175545667	8.429235	8.775036667	9.589417	9.077768667	9.000393667	9.095030333	8.954158333	8.652053667	8.642383667	9.208698667	8.662259333	9.395622333	9.000067333	9.334801333	8.288790667	8.387779	8.628944667	9.305862333	9.668774	9.435887333	8.411458	9.070162667	8.574228667	8.658651667
CALU	8.2440242	8.8629196	8.85663	9.3178276	8.4170658	7.9927098	8.4967936	8.1690638	8.1315502	8.1979624	8.6305974	8.6339566	7.9193294	8.856038	8.9982784	7.0890174	8.4145272	8.4472504	8.422418	8.9125698	8.7348138	7.627186	8.2512362	8.0112288	8.3174834	8.981713	7.4535248	8.0028368	8.4447368	8.0902076	8.1173298	7.6582872	8.8725958	8.6134842	7.9650376	8.6835102	8.5349586	8.2214742	8.5468924	8.8023908	8.2844446	8.4394156	8.6689562	8.4463232	7.8606634	8.9329034	7.9563974	9.0378206	8.9021702
CAMK4	4.611842667	3.631177667	3.172633	3.259032333	3.415764667	3.518004667	3.111980333	3.309056667	3.303846333	3.490455667	4.096927333	4.249634333	3.079137	3.354824	3.249376	3.501510667	3.422001333	3.690329667	2.979507667	3.33652	3.293856	4.442515667	3.209778333	4.118978	3.134968333	3.516155333	3.778607	3.458025	3.847583667	3.441009333	3.426570333	3.215863667	3.550285667	3.542406	3.506481	3.324662667	2.932213	3.372806	3.854809667	3.563236	3.622930333	3.589628667	3.170394	3.195161	3.430599333	3.703312333	3.396875	3.337966	3.701663
CAMK2A	4.2450865	4.873617	4.516842	4.301443	4.3901065	4.688553	4.352594	4.456501	4.465325	4.4294755	4.152023	4.465032	4.1512415	4.548573	4.6796925	5.469588	4.255995	4.420852	4.3585205	4.409222	5.0938385	4.22074	4.47844	4.6115365	4.2354645	4.319425	4.6423085	4.664541	4.3986065	4.232691	4.6802335	5.0026445	4.443326	4.340435	4.762264	4.4282815	4.8785755	4.192345	4.1378295	4.535731	4.486062	4.12366	4.5388645	4.6689055	4.5023285	4.393473	4.532216	4.159116	4.3507605
CAMK2B	4.426563	4.6121558	4.5280452	4.3238978	4.3934494	4.6603306	4.439829	4.6311946	4.5206528	4.509026	4.3336378	4.5353418	4.3616596	4.4567896	4.6175246	5.1714718	4.3117806	4.4867586	4.4682772	4.5228106	4.7843112	4.3779474	4.5289618	4.542195	4.3829858	4.3838862	4.8159054	4.7332966	4.4498864	4.6099504	4.5784604	4.8105622	4.422871	4.5207558	4.6617124	4.551034	4.7897752	4.297934	4.3456552	4.4184422	4.4206936	4.4932808	4.3707358	4.6683378	4.438808	4.4081452	4.4632798	4.2320952	4.2435778
CAMK2D	6.8182754	6.564509	6.8422586	6.6557328	6.4014412	6.8772006	6.579432	6.4962756	7.2146882	7.176122	6.711861	6.7779472	6.4219206	6.559346	6.5199524	5.6891468	6.9225954	6.4625576	5.6374846	6.9132818	6.7169872	6.902011	6.3598602	6.5993874	7.0563152	6.8416464	7.0888018	6.7341896	6.3350966	6.5267774	6.5813544	6.7584998	6.3679638	6.8063322	6.9195292	6.6462418	6.524162	6.956852	6.4992596	6.637991	6.8048832	7.0321018	6.6843768	6.932751	6.8355716	6.6499952	6.3924352	6.73014	6.5465004
CAMK2G	6.3273545	6.7597235	6.316089	5.9706595	6.0794535	5.68947375	6.9922115	6.72621325	5.86279325	5.8412085	6.26993	5.68680925	6.1087655	6.295737	6.10387575	7.11300775	6.6263845	6.398956	6.28537725	6.695533	5.3650375	6.07335625	6.0090915	6.34110325	5.82514825	6.702477	5.61800175	5.89729725	6.01246075	5.79120575	6.32567075	6.31127725	6.32664475	6.2586485	5.996798	6.263916	5.44141025	5.99266275	6.332413	7.03141175	6.71739675	6.20521575	5.8686425	5.86131075	5.904645	6.226342	6.35162975	5.885172	5.800353
CAMLG	8.852323	8.651012	8.600981	8.016685	9.110563	8.332726	9.167965	9.04012	8.638437	8.443215	9.154293	9.170314	8.973708	8.769177	8.345127	8.519475	8.765026	9.376866	8.719805	9.046062	8.587478	8.693871	7.847335	9.027856	8.655722	8.48168	8.623316	7.936038	8.917723	8.752947	8.916065	8.785032	9.047623	9.26959	8.404972	9.016427	7.554936	8.622875	9.056845	9.464228	9.000274	9.174102	8.124245	8.043651	8.959229	8.78651	8.429326	8.607225	8.56727
CAMP	5.746447	5.94429	5.889336	6.188226	5.672653	5.682256	5.766993	5.947738	5.732621	5.594211	5.714095	5.698182	5.996757	5.775877	6.154283	6.596958	5.831672	5.842557	5.889336	5.852151	5.970842	5.916464	6.169141	5.77712	5.673205	5.933748	5.998706	5.778137	5.73818	5.996481	5.830174	5.668523	5.641451	5.564504	5.989534	6.231353	6.464347	5.672918	5.447567	5.889336	6.033815	5.772246	5.921744	6.488627	5.922489	5.927248	5.862667	5.768896	5.784333
CANX	8.0584368	8.1007622	8.5490402	8.4383692	8.1777024	7.9942018	7.949422	7.5835066	8.2826328	8.1819104	8.0261044	7.9827194	8.2658326	8.3519944	8.1527078	6.2318418	8.1844914	8.2311848	7.8639874	8.0091338	8.1735084	8.1539692	8.5805414	7.8936788	7.9035162	8.0470208	7.8411838	8.0111218	8.0428414	8.1842666	7.9946012	7.644628	8.1904396	7.9043202	7.9563256	7.9483638	8.1142838	8.205174	8.1780698	7.9457912	8.0062974	7.9774592	8.1248866	8.176511	8.2981096	8.1567968	8.0914428	8.3582232	8.1497488
CAPG	8.771128	8.559553	9.175068	9.163539	8.319235	9.087278	8.116328	8.79741	9.423691	9.045699	8.08655	8.561059	9.159033	8.172897	9.186438	8.063815	8.526408	9.968487	10.24253	7.116228	6.813152	9.54087	10.08883	8.229495	8.869672	8.506615	8.533442	8.423578	8.873297	9.06513	9.717563	8.63538	8.519199	7.301924	9.386776	7.770426	8.062119	8.985352	8.81756	8.113835	7.839399	8.636808	8.804661	9.66761	8.179379	8.86208	8.896807	8.783897	9.371688
CAPN1	7.173719	7.2259985	7.728027	7.3645885	7.2530165	7.2918365	7.264802	7.4401595	7.401185	7.0949875	6.975783	7.670354	7.5216465	7.180493	7.0853605	7.557038	7.2211615	7.025368	7.4214865	6.718669	7.214507	7.5731635	7.5566935	6.995286	7.4900325	7.019157	7.3202165	7.5680635	7.270657	7.0475125	6.90983	7.0808565	7.396426	6.98771	7.2921775	6.892787	7.604477	7.3420145	7.454171	6.892553	7.0632125	6.976999	7.1294995	7.148951	7.204397	7.0358385	7.098185	7.04423	7.1840965
CAPN2	8.130194	8.17403	8.270493	8.176841	8.082702	8.763719	8.189905	7.9068	9.0955545	8.6628475	8.0699665	7.529997	8.5926015	8.4583505	8.5806795	7.7420985	8.391862	7.8534565	7.5658355	8.086203	8.8018775	8.3995205	8.086932	8.27171	8.6024375	7.8745245	8.7500365	8.759754	8.0206535	8.314628	8.13419	8.3163685	7.8813605	8.3582215	8.960725	8.7256435	7.5003175	8.435379	8.422412	7.9444925	7.9551095	8.4160985	8.3755465	8.8246865	7.514372	8.151699	8.271185	8.2302965	8.47778
CAPN3	5.60502	5.073818667	4.878931	4.800476	5.253468667	4.895417	5.676951667	5.206655	4.932414333	4.784953	5.731411333	5.545578	4.878786333	4.953806667	4.721186333	5.546563333	5.182493667	4.863546	6.839456	5.443151667	5.629632333	5.429420667	4.227081333	5.584731	5.094137667	5.194466667	5.167352333	4.549096333	5.16556	5.484029333	5.867056	5.218034	5.338479	5.675577333	5.798304	5.512047	4.345121667	5.554042333	5.802782	5.320988	5.820013333	5.052790667	5.073881667	4.720863	4.709103333	4.616608667	4.96374	4.620294667	5.456052
CAPNS1	10.23796	10.29567	10.54707	11.02577	10.18393	10.51725	10.56634	10.96087	10.54328	10.91312	10.19444	10.36366	10.25272	10.34564	10.46766	11.3621	10.55546	10.24367	10.98287	10.35055	9.898376	10.5488	10.41698	10.23089	10.84395	10.77699	10.33648	10.571	10.07803	10.6327	10.4385	10.42871	10.24254	10.34677	10.33293	10.24044	10.45668	10.60883	10.55481	10.2421	10.27429	10.48707	10.58646	10.64028	10.67674	10.417	10.1621	9.963759	10.56792
CAPN6	5.438137667	4.593204	3.935288333	3.855548667	6.623969333	5.417968333	5.233477667	6.908037667	5.161397667	5.767251667	6.432492	5.184587333	3.944829667	6.636807333	5.638189333	6.430305	5.800257333	5.726110333	3.837458	5.338565	5.735123	4.112228667	3.540966333	6.250784667	3.750086333	6.376183	5.09238	5.540218333	4.912177667	5.873762333	5.898181	5.555560667	5.780896667	4.747798333	4.856434	5.304943	3.713196	5.487633667	5.412518667	6.897714667	7.088191667	6.629437667	6.199053	5.162194333	4.464662333	6.46226	4.861482667	4.402579333	5.089351667
CAPS	5.52082675	5.52325075	5.0506085	4.68750125	6.3005525	6.1216675	5.46357575	5.35929375	6.03692425	5.8586	5.98107125	5.55051125	5.75138325	5.64578925	5.62999275	6.743713	5.8856035	6.18219625	6.31136225	5.54230925	5.426639	4.95232425	4.68677825	7.0907385	5.02835175	5.095972	6.10603425	5.817329	5.65246775	5.1335655	5.856063	6.357116	5.61512025	5.392476	5.383289	5.12851025	5.99231875	5.58078075	5.2440445	5.21539575	6.33389775	6.2928865	5.40841875	6.2705375	5.2534215	5.6319975	5.57902125	4.75702225	5.98785875
CAPZA1	6.8752975	6.583299	6.7895585	6.801341	6.6677545	6.8042325	6.4793415	6.5670785	6.8392475	6.764159	6.679398	6.6402415	6.8750415	6.546715	6.9869835	5.4092465	6.665265	6.582996	6.5020635	6.9391885	6.678921	6.862424	6.8099565	6.539521	6.8544355	6.446121	6.582491	6.668296	6.698243	6.7753315	6.5423805	6.484588	6.669426	6.386418	6.6899865	6.548112	6.8698995	6.8924835	6.7284	6.541903	6.528036	6.529365	6.7562825	6.9173715	6.7636375	6.525113	6.8340745	6.7573665	6.6800225
CAPZA2	7.130824	6.893472333	7.246856333	7.139972333	6.859849667	6.83473	7.325863333	7.345299333	7.133428	7.209780667	7.218724667	7.022737667	6.726162667	6.957370667	6.814944	5.553196	7.195294333	7.387851667	6.871576333	7.292720333	6.956473667	7.336664333	6.925348333	7.165296667	7.295640667	7.077837	6.947294667	6.659941667	6.947068333	7.18626	7.029971667	6.665116	7.077743667	7.529826	6.696378667	7.127524	6.886365667	7.269250333	6.889536	7.317639333	7.071202667	7.285202	7.263918333	7.050648667	6.967513333	7.246798	6.633386333	7.070521667	7.056499
CAST	7.5631628	7.0355562	7.5238148	8.0526418	7.0236264	7.1857206	6.8744282	6.908309	7.335756	7.6842982	6.952755	7.3720816	7.319405	7.2950996	7.1347866	5.7457616	7.1474	7.1299844	6.6239234	7.1852932	6.858193	7.4054888	6.557138	7.0787062	7.6861048	7.0405536	6.8714912	7.2023902	6.9055974	7.238852	6.8610488	6.7832708	7.127679	6.9781416	7.2924942	7.072551	6.1010268	7.540129	7.5587858	7.4098322	7.115346	7.2803718	7.1966694	7.6027374	6.791087	7.257759	7.0360846	7.1766826	7.4437998
CAPZB	8.131252	8.32942875	8.265448	8.24291825	8.1860885	8.19817325	8.36417725	8.7303105	8.25837275	8.29564125	8.26919175	8.4101765	7.84728675	8.29824325	8.173469	8.6078745	8.2944845	8.40581375	8.53971225	8.172148	8.44311625	8.299256	8.232114	8.28427625	8.2932345	8.50828925	7.94854375	8.147228	8.20837875	8.25897575	8.12805825	8.07713275	8.187836	8.268276	8.2039195	8.2678495	8.149227	8.25142175	8.219185	8.35643175	8.30131975	8.2668125	8.195066	8.08565775	8.055523	8.1586285	8.04877075	8.17996275	8.2795545
CARS	6.281051	6.5029425	6.442984	6.685898	6.290882	6.2915605	6.647428	6.6909075	6.64679925	6.74196325	6.24215175	6.25203475	6.3271015	6.341195	6.16339125	6.35053275	6.349727	6.4377665	6.6794625	6.255523	6.2254765	6.5231715	6.6985515	6.3401105	6.69986025	6.68079725	6.405906	6.5365415	6.61356125	6.41519275	6.15361075	6.23293775	6.265733	6.35205575	6.429517	6.30803725	6.74528475	6.42772875	6.18317875	6.28782825	6.186666	6.3418265	6.44639625	6.38333225	6.50631475	6.488467	6.472973	6.7020505	6.489275
CASP1	7.6628894	7.6572948	8.230833	7.9436116	7.953328	8.1102958	9.849979	7.4765686	8.882431	7.7205744	7.9490364	7.849345	6.86569	7.6687602	7.2532796	5.5096564	8.0001986	8.2873034	6.293023	7.8488196	8.1421382	9.86256	7.8067288	8.0488786	8.1433726	7.5339558	7.4922386	7.8263196	8.356103	8.2669814	8.1196204	7.0917992	8.0836846	7.4768294	8.3627592	7.8368656	5.6836468	8.0606398	7.7199916	7.6929394	8.1142482	7.6750368	7.7846552	7.6772286	8.1406588	7.9572728	8.5149882	9.9428762	7.9989296
CASP2	5.615031857	5.176714571	5.435515571	7.104762571	5.081486571	5.248407143	5.646831571	5.515795143	5.556764857	5.273390857	5.126564857	5.074910429	5.042885714	5.044322429	5.192604286	5.861682429	4.824705857	4.841093286	5.956990143	4.955612571	5.086623714	5.753622286	5.727381286	5.257872	6.595804429	5.063316286	4.982320857	4.997884143	5.223174143	5.387339143	5.084373286	5.220909429	5.109142714	4.979368571	5.013843143	5.000921857	5.991504286	5.291408857	5.103859143	5.015739	5.136271143	5.349377286	4.987663571	5.236945857	5.410608714	4.904726857	4.998643286	4.706893286	4.689803714
CASP3	6.932941	7.6041	8.12769	8.481406	7.130071	8.148281	7.835853	7.371589	8.299631	8.249682	7.461617	7.316585	7.569802	8.104722	7.467038	5.381506	7.96291	7.590568	8.187564	7.40759	6.907692	7.717891	7.997316	7.113892	7.780954	7.444576	7.336848	7.828566	7.460991	8.01634	7.242756	7.634562	7.400952	7.398569	8.270039	7.234897	7.240468	8.652884	7.736762	6.971194	7.38795	8.139228	7.829503	8.212978	8.205569	7.171197	8.492867	7.843653	8.158311
CASP4	6.3353155	6.275441	6.264996	7.666324	6.468986	6.3911995	5.709693	5.556959	6.460328	6.477843	6.8654705	6.7640065	6.642803	6.198492	6.01757	4.9249755	6.286542	5.760414	5.262942	6.9210955	5.666269	7.6807065	6.371287	6.360369	7.1670115	5.967619	6.363563	6.0119825	6.8803065	6.9493115	6.4774615	5.9221745	6.6900925	6.7058705	6.5325815	6.5112175	5.515513	6.637384	6.412959	6.262792	6.4696285	6.727991	6.2968585	6.5762615	6.924345	6.2965315	7.0143265	6.5216415	7.0441435
CASP5	4.356487	4.355581	5.275909	4.540919	4.671644	4.58463	6.654602	4.864596	6.864017	4.64991	4.518347	4.487928	4.566301	4.164154	4.393122	4.633024	4.398791	5.083166	4.33908	4.539122	4.319893	6.890441	5.529574	4.26452	4.629939	4.458614	4.709841	4.69503	4.182933	4.505549	4.408594	4.551109	4.431054	4.639735	5.216526	4.69503	5.790509	4.638091	4.134733	4.302054	4.255871	4.425226	4.241526	5.093445	4.257731	4.185433	4.873709	6.795819	4.257526
CASP6	8.140115	7.388996	8.4008075	7.165111	7.278946	7.499102	8.1240485	7.5983015	8.505408	8.4826685	7.412086	8.184623	8.0760765	7.490305	7.3436675	6.139851	7.972123	7.3370655	8.74081	6.8241285	7.3378565	7.833322	8.086268	7.36442	7.727724	7.405627	7.7764485	7.2173695	7.5562865	8.04675	7.442664	7.6273045	6.966901	7.1287645	7.7552505	6.725178	7.45968	8.2390485	7.711585	7.6812915	7.930999	7.851604	7.549057	8.032332	7.6967785	7.147934	7.9252825	8.3360675	7.420711
CASP7	8.225011	7.921985	9.15275	8.552831	7.702941	8.468386	7.824776	7.654283	8.738059	9.105601	7.052516	7.290177	6.988211	8.138119	8.187305	5.841673	8.53984	7.743983	8.175782	7.572204	7.328906	8.621979	7.681897	7.815139	8.437179	8.401815	7.99681	7.960022	7.757728	8.061373	7.461719	7.879722	7.955097	7.655296	9.286493	7.91252	7.016865	9.150966	7.952183	7.410312	7.417187	8.010778	8.3575	9.331503	9.23085	7.705704	8.865733	8.178658	8.428029
CASP8	6.316089309	5.767131331	6.201295421	6.357329878	5.630521904	6.057574905	5.731817493	5.772201585	6.158303504	5.788308827	5.825556258	5.868063432	6.033225176	6.036892396	5.612638731	5.044926359	5.781871974	5.709476074	6.067363777	5.527868313	5.800746923	6.639990155	6.250867499	5.755632629	5.995807696	6.081639427	6.039047262	5.63833853	6.213038147	6.010817295	5.94303149	5.61426979	5.942541902	5.626969914	6.36814323	5.88622608	5.99983364	6.008647908	5.834332318	5.729186581	5.747460312	5.845477859	5.965557729	6.160839294	6.13370779	5.611841371	6.049361305	5.977019062	5.669901982
CASP9	5.383511	5.798314667	5.906205	5.604354	5.519322667	5.686122667	5.441665	5.878044	5.867640333	5.699498	5.637085667	5.750757333	5.557393667	5.881755333	5.446666333	6.122126	5.797735	5.845426	5.733208667	5.637096333	5.742872	5.624829	6.106266	5.958294333	5.597619333	5.667529	5.400687667	5.350577333	5.639056	5.81921	5.355504667	5.704363333	5.578669	5.323449667	6.129819	5.722661333	6.578071	5.783235	5.520363333	5.527654333	5.469367333	5.441544667	5.752370667	6.215409667	6.084566	5.549831	5.403027	5.353104667	5.639507
CASP10	5.4141	5.50767	5.64311075	5.780466	5.26733775	5.90112725	5.75245075	5.38016825	5.88293875	5.38828175	5.039646	5.05208675	5.15642425	5.51523725	5.87518775	6.066724	5.43161525	5.313209	6.16785425	5.429293	5.184729	5.771107	5.859447	5.34578675	5.303506	5.43629675	5.4557905	5.8834145	5.71500375	5.38329925	5.29748275	5.44872125	5.44057275	5.2611235	5.70036875	5.639147	6.07798525	5.44837475	5.4739755	5.23810625	5.1502685	5.42191125	5.473055	5.903104	5.53631925	5.1184815	5.6699805	5.71443175	5.3483975
CASQ1	3.568856	3.312922	3.398421	3.101538	3.374014	3.216761	3.66637	4.318798	3.192559	2.918749	3.371475	3.191321	3.313229	3.067901	3.229436	5.336778	3.654223	3.871101	3.348062	3.77415	3.465025	2.998415	3.165945	3.58114	2.869806	3.934452	3.599238	2.982202	3.083632	3.303361	3.447069	3.801895	3.567582	3.186373	3.649784	3.309629	3.205444	3.038418	3.249984	4.527429	4.948208	4.046568	3.3858	3.581193	3.222986	3.964316	3.094806	3.349834	3.058829
CASQ2	6.222878	6.153834	5.172486	4.899329	7.231933	5.589683	6.448409	6.28456	4.605011	5.363077	8.149701	6.604593	4.848746	5.662474	5.694252	6.723299	7.693988	8.107911	4.790012	7.739278	5.419839	5.447076	4.532995	9.366814	6.71511	5.668062	5.697886	5.365335	6.352723	5.796464	8.697437	8.199466	7.04754	6.302628	5.428961	7.413538	4.594306	6.654999	7.640587	7.834853	8.856495	6.172324	5.577965	5.507581	5.145859	5.634185	4.899784	5.439317	5.335066
CASR	4.0752558	4.4718024	4.500449	4.1750888	4.1340852	4.3758574	4.1307834	4.191861	4.3720216	4.3194502	3.958932	4.0264878	4.1327364	4.3400146	4.4983364	5.0119922	4.1174616	4.358311	4.3147376	4.1712528	4.2879764	4.3048054	4.1637598	4.0929658	4.11591	4.2358776	4.5140316	4.8861666	4.2620198	4.2269324	4.18862	4.505918	4.186872	4.0659654	4.4756832	4.2453122	4.7701014	4.1206028	4.0835276	4.1608184	4.1385266	4.083869	4.5112166	4.8503912	4.4208452	4.3038864	4.3391234	4.2313354	4.2424778
CAT	6.956633333	6.870117667	6.865458333	6.068757667	7.033813333	7.197594	6.766278333	7.102475333	7.202342333	7.544052333	7.002253333	6.767266	6.966426333	6.831543	6.931778667	5.921863667	6.870745333	7.059421	7.637434667	7.311533667	7.021593	6.862739	6.254078333	6.993201667	7.167840667	6.591313	7.243397333	6.938559333	6.986367667	7.496505333	7.158433333	7.51976	6.661063667	6.722714333	7.146033	7.338862	6.827496333	7.448598	7.097568333	7.232743	7.475816667	7.074231333	7.075017667	7.250475	7.612334333	7.246035667	7.397940333	6.740821667	6.880741667
CATR1	2.338953	2.359205	2.695796	2.53764	2.451844	2.355546	2.518391	2.438376	2.56305	2.476924	2.592182	2.278684	2.325655	2.354065	2.604761	2.559651	2.125987	2.592396	2.585939	2.57305	2.549598	2.540121	2.468661	2.280096	2.460009	2.32375	2.508516	2.441924	2.451069	2.440836	2.3128	2.517548	2.550547	2.287957	2.243256	2.418757	2.452654	2.481898	2.319252	2.527472	2.380255	2.580232	2.355874	2.372872	2.414765	2.482109	2.421894	2.285925	2.453976
CAV1	9.3199405	10.71481	8.8670725	8.6169315	9.6423955	9.2217955	10.52916	10.472963	8.2544385	8.8651485	10.3314625	9.473603	8.74956	9.782438	9.7098585	9.949205	10.3839875	10.776655	8.1596155	11.291265	8.446116	8.2622635	8.1794825	9.927275	10.748415	10.619435	8.440259	9.6522875	9.121239	8.639461	9.6568575	9.7463775	10.33609	10.813635	9.4100145	11.052305	8.1392715	9.916411	9.434503	10.906795	10.84836	9.908627	9.462434	10.08822	8.255424	10.011674	9.174356	10.040607	9.8362355
CAV2	6.822708667	7.776614667	6.567480667	8.505822333	7.197472	7.063719	7.562090667	7.671122	6.572166333	6.947711667	7.833508667	7.501824	7.23752	7.560408	7.317322333	6.673443333	7.681353	7.891775333	6.398743333	8.641350333	7.142897	6.190579333	6.706274667	7.001652667	8.590450667	7.439446	6.727595333	6.990065	6.843437	7.058935	7.118701333	6.531344333	8.121100333	8.068144	7.262207	8.405985667	6.002682	7.278642	7.501454667	7.766067333	7.664899667	7.297375333	8.072326	7.789927333	6.161504667	7.807158	7.029244	7.512102	7.586749
CAV3	5.548704	5.897965	5.829444	5.640811	5.228114	5.922488	5.598835	5.596036	5.93591	5.494661	5.541457	5.340819	5.275702	5.853794	6.021145	6.290827	5.220802	5.483631	5.641477	5.53898	5.755374	5.512438	5.635232	5.786691	5.746056	5.522729	5.865496	6.189077	5.644559	5.262284	5.409559	6.323064	5.375667	5.506637	5.881201	5.865429	6.051368	5.178213	5.136766	5.579979	5.243749	5.452218	5.706037	6.022716	5.813573	5.454426	5.389821	5.297342	5.220733
RUNX2	4.42452	4.5380785	4.491601667	4.570114	4.413638333	4.628318667	4.331485833	4.252089667	4.369022833	4.04369	4.482840333	4.735993833	4.137651833	4.508826333	4.722030667	4.475769167	4.321277833	4.310283167	3.910041	4.409363833	4.408866833	4.3362965	4.483518	4.459799833	4.502835667	4.5221915	4.368231	4.563859333	4.852534333	4.196687167	4.308019333	4.337509833	4.574047667	4.4590515	4.387333667	4.951169833	4.621408333	4.0698845	4.317432333	4.394008333	4.337185333	4.313873	4.488132167	4.3866595	4.530182667	4.660095	4.263595	4.805957833	4.459539167
RUNX1T1	5.023919857	4.945527429	4.241367571	3.862959	5.018075714	4.273253286	4.938626	4.478731429	3.919272143	3.952898429	5.570234143	5.349823429	4.185337	5.064357286	4.873774286	5.059849286	5.018068571	4.911760714	3.534120286	5.308473429	4.463929143	3.955985857	4.216647	5.044065571	4.465454571	5.639648286	4.361060857	4.348615857	4.960762	4.402086571	4.713009714	4.978829143	5.264696143	5.185139143	4.412530857	5.413684143	3.394799571	4.745468	5.346415714	5.83542	5.320709857	5.092980571	4.248092429	4.256612143	3.627808286	6.001374571	4.275738286	4.767727286	4.994046857
CBFA2T3	4.521151	4.427402	3.637764	3.929676	3.973862	4.349968	4.122009	5.346849	4.217234	4.059268	4.60339	5.64372	3.690533	4.235151	3.437299	5.189423	4.110338	4.545285	3.577279	4.209721	4.648983	4.821746	3.928177	4.707207	4.216121	6.319575	4.398165	4.783813	4.420863	4.447162	4.143747	3.962076	4.733681	4.418979	4.38703	4.670733	3.619249	4.195545	4.397265	4.191364	4.503003	4.074261	4.042665	3.790618	3.79707	3.938261	3.959572	4.021822	4.091733
RUNX3	6.180610333	6.036061333	5.385845333	5.527788667	5.686554333	6.080347667	5.552471	6.579466333	5.985206	5.595154667	5.994069333	6.008824667	5.843107	6.355525333	5.949086	6.528866333	5.728952	5.980529	6.538319333	5.418771667	5.210881	7.168582	5.379453	6.124247667	5.865400333	5.513781333	6.410484667	6.024136	6.018985333	6.089773667	6.131135667	5.791378333	5.914461	5.633699	5.958689667	5.889229333	6.999693	5.630811333	6.223045	5.788015333	5.656748333	5.692276333	5.369694667	5.543731667	5.813557333	5.957429333	5.800365667	5.446436667	5.929542
CBFB	7.96723	7.7930235	7.8510255	8.7029375	7.9379865	7.540293	7.260046	7.10238	7.4241435	7.9332575	7.9421895	7.676684	7.6113685	7.967036	7.468288	6.1394485	7.894889	7.584752	7.790707	7.589059	7.6672335	8.465089	7.980835	7.6465835	8.247684	8.582857	7.315442	7.265677	7.9420465	7.986019	7.774372	7.3798145	8.30383	7.676573	7.672558	7.860755	7.822083	7.6810025	7.728965	7.409485	7.7418305	8.0345325	8.129303	7.6279645	7.815828	7.9043055	7.8663	8.038836	8.0183165
SERPINA6	4.117847	4.269041	4.047515	3.966406	4.112342	4.23176	4.222969	4.0275	4.145176	3.998918	3.856142	3.95257	6.671848	4.169095	5.547995	4.485802	4.004857	4.047515	4.044368	4.225933	3.956309	3.845503	4.029701	4.05938	3.95188	3.905201	4.315997	4.38527	4.168054	4.208607	4.085483	4.506808	3.8422	4.054096	4.100313	4.255384	4.118777	3.818541	3.697087	4.067509	4.25761	4.154487	4.265898	4.722771	3.95432	4.115039	4.025131	4.043899	3.573164
CBL	5.8741326	6.0024518	5.3889436	5.61517	5.8410638	5.767215	5.8816798	5.8058324	5.5132248	5.369816	5.86122	5.5550804	5.4129922	5.8298236	5.6385362	6.106195	5.5353872	5.6990948	5.6142938	5.8223296	5.4063368	6.0479826	5.8861078	5.8167468	5.5373134	5.7475764	5.4201762	5.3964418	5.7890744	5.5522724	5.8591532	5.4508376	6.0758112	5.879118	5.5714122	5.806413	5.8856398	5.528149	5.9126722	5.7865592	5.5859394	5.5592066	5.4139202	5.5425866	5.8373702	5.7002626	5.6129734	5.6857338	5.3319582
CBLB	5.862885667	5.539640667	5.093550667	5.719381333	5.710374667	5.873752667	5.658999333	5.256694333	5.870866667	5.941176667	5.948321667	6.098067	5.393723	5.826433667	5.895705333	4.885617667	5.881294	5.628569667	5.007644	6.281145667	5.023721667	6.269591	5.429624333	5.739095	5.612913	5.717128667	5.848741	5.385452333	6.239851333	5.816129667	6.046494333	5.536093333	5.967416333	6.268168667	5.479572667	6.201336333	4.913017667	6.101881667	6.150278	5.660971667	5.745179667	6.323595333	5.639947	5.549724	5.781084333	6.202389	5.822589667	5.884	6.217269
CBLN1	3.675798	3.225254	3.25246	3.228713	3.215086	3.640319	3.415822	3.690397	3.867906	3.06629	3.245939	3.047468	3.329248	3.986666	3.387184	5.703551	2.954189	3.144118	2.999818	3.204518	3.319369	3.642406	3.450802	3.813024	5.189909	3.186427	3.551748	3.617129	3.875006	3.630543	5.142726	3.860345	3.218442	3.234416	4.499013	3.8713	3.562548	3.163003	3.157017	3.100418	3.730873	3.709769	3.570396	3.202763	3.255661	3.227648	3.186529	3.104856	2.899227
SERPINH1	8.897111	10.07579	9.650355	9.858494	9.746665	9.090839	9.70608	10.22052	8.828358	8.202945	9.775662	10.14432	9.652019	9.750464	10.50201	10.27272	8.909555	9.359213	9.705125	10.63393	8.862242	8.813005	9.967973	8.901173	9.911274	9.632736	7.836713	8.089116	10.10493	9.134051	8.686287	8.742149	9.771177	10.28795	9.256598	10.30973	8.697009	8.640931	10.64204	9.225355	9.409511	9.032338	9.768512	8.962127	8.694531	9.697093	8.670412	10.10799	9.435275
CBR1	7.629613	8.195654	8.902868	8.636824	8.091123	9.180356	8.658791	8.422245	9.33532	9.463282	7.838408	7.588267	7.61563	8.089578	7.931603	7.737219	8.596376	8.473137	8.564254	8.026812	9.268375	8.218828	7.848633	8.381456	8.032678	8.472136	9.123678	9.649624	8.085922	8.854407	8.409398	8.725247	8.044684	7.761281	9.056465	7.871441	8.343788	8.555419	8.128958	7.946273	8.389161	9.512853	8.923994	9.080254	7.885528	8.361373	7.843578	8.214561	8.61171
CBR3	7.132713	6.896781	6.75727	6.861622	6.995535	5.923422	6.887908	7.813004	6.342574	6.166887	7.165047	7.141413	6.225844	7.465975	7.589655	7.538348	6.816504	8.229983	6.489066	7.108512	6.887525	6.038658	6.792327	6.747289	7.535311	7.737734	5.475588	6.119606	6.949357	6.543876	6.378154	6.978361	7.051082	6.922131	6.259864	7.127084	6.955055	6.729903	7.108939	7.481498	7.546492	6.851482	6.421439	6.769771	6.252218	8.087913	5.998582	6.89787	6.926552
CBS	5.219693317	5.214613496	5.613935679	5.774128119	4.809855833	6.03499164	4.995695644	5.037154245	5.715153755	5.512957144	4.879068691	4.93090169	6.314670898	5.095761645	4.704749861	5.289775771	5.073397091	5.061130277	7.694818105	5.228174114	5.468810153	4.861190013	6.217074887	5.243360229	4.769400057	4.821491872	5.824500274	5.905224405	5.163353866	4.838425334	5.518144592	5.672111379	5.564058111	5.0698974	5.043795473	5.33405998	4.951324882	4.534988543	5.369607903	4.926570114	5.0847741	5.131874937	5.589985996	5.081736691	5.001678365	5.035335865	5.036007721	4.925890484	4.774961116
CCIN	4.363752	4.834356	4.873888	4.614703	4.362022	4.939449	4.823264	4.887695	4.778467	4.198204	4.47275	4.558443	4.507938	4.724541	4.429746	5.081449	4.07979	4.546353	4.377938	4.729213	4.441328	4.311806	4.231786	4.49105	4.339806	4.430565	4.17639	5.093736	4.32307	4.24643	4.666738	4.896476	4.703247	4.567564	4.866187	4.648354	4.828105	4.345602	4.750493	4.537808	4.632787	4.495323	4.247019	5.24818	5.110742	4.922035	4.704686	4.645136	4.468677
CCBL1	4.639991333	4.374769333	4.285316	4.509146	4.515325667	4.414997333	4.368678333	4.632497	4.436903333	4.274956333	4.54884	4.633561	4.508383667	4.390072333	4.586501333	5.218858	4.215114333	4.470569667	4.722276333	4.296299	4.421630667	4.548369333	4.439026333	4.618380333	4.722469333	4.426202333	4.634921333	4.566764	4.218728333	4.492108333	4.363071	4.606934333	4.334491333	4.360389667	4.408796333	4.444496333	4.967664333	4.229707667	4.286368	4.555559667	4.394907	4.236363667	4.263225333	4.271729333	4.486724	4.253163333	4.459019333	4.165965667	4.116904667
CCK	4.527016	4.108502	4.818302	4.158639	4.791298	4.025951	4.836909	4.713541	4.897865	5.094371	4.00525	4.641955	5.529124	5.801632	6.298915	5.459268	5.654114	5.047775	5.897431	4.646556	4.500134	4.619464	5.511238	5.299981	4.209787	3.974921	4.018157	5.828318	4.626067	4.850749	3.645175	4.733971	4.728285	4.528597	3.898954	4.347568	6.115283	5.730518	4.591785	4.419223	6.835386	5.089543	4.510945	5.607837	3.788214	4.29445	4.533327	4.953551	4.957049
CCKAR	4.216766	4.3855625	4.6048215	4.560761	4.522613	4.9576585	4.289965	4.586104	4.695468	4.9815465	4.038562	4.300701	4.218741	4.8067675	4.77134	5.163413	4.241264	4.457195	4.4025295	4.574688	5.367836	4.235469	4.2829085	4.6300465	4.283698	4.687711	5.2448035	5.3291875	4.4283515	4.3237015	4.540703	5.2070385	4.41952	4.7218975	4.65685	4.377282	4.9666225	4.1292115	3.976427	4.785339	4.523758	4.473865	4.7445465	4.456694	4.699865	4.2802525	4.5640065	4.43902	4.6235
CCKBR	3.724946	3.6361625	3.8616815	3.6744525	3.7649855	5.7914135	4.5002295	3.8699845	4.993843	5.5400785	3.599544	3.4287955	3.609723	3.6831355	3.5738015	4.4256675	4.155638	4.149522	4.200051	3.726935	7.012379	3.678885	3.7824165	5.456694	3.373389	4.0198485	6.399092	5.5964645	3.6592235	4.77499	5.56062	5.565758	3.6894665	3.638741	3.7856745	3.5738655	4.0091465	3.78015	3.6087785	3.7433945	3.623784	5.121971	5.3104905	3.9381965	4.2992205	3.744506	3.5748625	3.4758555	4.240603
KRIT1	6.65365325	6.48037475	6.51232525	6.11598975	6.63608875	6.43444475	6.0729915	4.9900985	6.29122975	6.49698	6.6548185	6.4342905	6.20621125	6.475759	6.94588175	4.977278	7.7220395	5.70663075	5.862272	6.41851025	7.11082575	6.5604605	6.3170625	6.4897985	6.281604	6.2072535	6.53042025	5.89865	6.3181465	6.44179575	6.5098165	6.001089	6.40938075	6.51432725	6.133151	6.5475275	5.7659925	6.6315125	6.5185305	6.5360855	6.181369	6.414533	6.49810025	6.171125	6.06573	6.662205	6.388936	6.5150845	6.4656855
CCNA2	5.9272365	6.787464	6.9364275	7.8531175	6.3781945	5.9551645	7.079374	6.664073	6.525712	6.9961415	5.8274035	6.129402	6.573112	6.2813925	6.716429	4.3315555	7.481348	5.9249915	8.490921	5.0571995	6.0102595	6.7796485	8.271523	4.9916865	7.8322755	5.3707835	5.6018385	6.290334	6.346399	7.0545175	5.666664	6.47417	5.9312245	5.0540565	6.5210635	5.0567565	7.3850625	7.5800305	6.0790695	5.4503115	5.336013	5.954255	6.1076215	6.3374695	7.1293485	5.323624	7.2668505	7.2610525	6.2493385
CCNB1	6.4151105	6.8245455	7.2406035	8.1364435	7.166212	6.0352455	6.8368055	7.486904	7.2261005	7.502697	6.351825	6.657006	7.803989	6.1764585	6.946437	4.80242	6.768528	6.968793	8.8292075	5.586174	6.081883	6.680693	8.5343385	5.0778215	8.727357	5.743799	6.2265185	6.348142	6.668725	7.65135	6.314983	6.7933145	6.582498	4.914535	7.0326525	4.7159205	7.419926	8.0964025	6.9365125	5.8843545	5.6037025	6.189343	6.6731905	6.559464	7.8911595	5.9336895	7.7866335	7.214921	6.8933695
CCNC	6.072576	6.1552355	6.453124	6.2955955	6.3363095	6.464247	6.246357	6.4219325	6.8057205	6.7447205	6.229468	6.056514	6.2340315	6.009167	6.0972265	5.1743625	6.533281	6.4761425	6.0599285	5.980593	6.494197	6.3244825	6.445325	6.5219275	6.608247	5.7808495	6.637573	6.4828525	6.159007	6.588617	6.362865	6.3748005	6.2865805	6.3680705	6.561594	6.0904205	6.90719	6.555496	6.4688365	6.214469	6.2441305	6.563798	6.298569	6.4153475	7.223652	6.3476245	6.7237045	6.3691375	6.6432625
CCND2	6.54046325	6.4390915	7.15628675	5.5755675	6.75702975	5.666496	6.45855275	6.61609175	6.12792125	6.3014555	6.646177	7.30009875	5.269142	6.097316	6.013379	6.765726	6.32651775	6.4359435	4.83001725	6.76942975	7.8695555	5.9222875	5.77449475	6.44675625	5.87104525	6.74229175	5.4401515	6.1683785	5.896676	5.9208705	6.01877975	5.8933905	6.18616475	6.49302625	5.7176455	6.685086	6.3988955	5.9664545	6.09741875	6.70406175	6.496974	6.03289125	5.95974825	5.248461	5.36840475	6.629685	6.431643	6.13358725	6.06089525
CCND3	7.9731245	7.5964	7.538551	7.5048985	7.328919	7.662701	8.4894595	7.844071	7.511247	7.441325	7.881122	8.091042	7.044966	8.06026	8.3607465	7.75875	7.400533	7.38044	7.556193	7.195538	9.036984	8.0550465	7.033565	8.425263	7.671585	7.396365	8.152581	7.61289	7.895605	7.5616975	7.869962	7.089619	7.415464	7.495515	7.5024915	7.6225515	7.4911205	7.5008415	7.9288465	7.524401	7.8871205	7.635578	7.677949	7.332139	8.303675	8.066097	8.033655	8.5909065	7.1813505
CCNE1	4.274504	5.2178465	4.893102	5.3617525	4.8650615	4.688368	4.7346875	4.6526325	5.0446585	4.7114225	4.751677	5.205062	5.9585225	4.815295	4.7026455	5.061798	4.829595	4.8198665	6.789023	4.759879	5.272881	4.382623	5.0088105	4.4374165	5.5892935	4.7514475	4.1215215	4.6548565	4.943902	4.7368165	4.898571	4.773309	4.4465325	4.6264	5.0812785	4.4247965	5.1346445	5.0124055	5.366659	4.6282715	4.741473	4.669143	4.81684	4.8957695	5.197808	5.700011	5.699834	4.8153125	4.584139
CCNF	4.8083505	5.362596	5.3483495	5.60688	5.10365	5.3533295	5.29396	5.614513	4.9874175	5.0531745	4.69604	4.9437915	5.199834	5.253776	5.717611	5.075666	5.426106	5.2380525	6.920014	4.7945955	4.943614	5.3821685	6.3176195	4.6963745	5.8965295	5.071733	5.032206	5.2291405	5.356894	5.253065	5.153683	5.145884	4.8925865	4.38011	5.133071	4.8248455	5.851717	4.8436305	5.216001	4.596026	4.5682775	4.6268595	5.231509	5.3329075	5.4800845	4.815041	5.769738	5.0619905	5.101896
CCNG1	9.923505	9.838282	10.24706	9.39453	9.588511	10.43857	9.748026	10.17982	10.00439	10.41995	9.844075	9.972206	9.647589	9.422112	9.542795	7.880748	9.970998	10.01516	8.910478	9.767716	10.6073	10.50408	9.077959	9.943814	10.03176	9.721489	10.33272	10.37882	9.736134	10.23881	10.25465	9.895802	9.825559	9.753442	10.01806	9.927868	8.868614	10.21082	9.668982	10.17526	10.25305	10.28247	10.63794	10.21416	10.49651	10.38456	9.805034	9.817731	10.33016
CCNG2	6.972616116	6.561010804	7.730531427	6.832569838	6.677219918	6.467451969	6.545565107	6.689674608	6.632035039	6.516589302	6.952690789	6.658391052	6.382856206	6.281939271	6.343947071	5.421497981	6.21828497	6.289602368	7.277032699	6.274777098	6.628638071	6.841495637	6.37378512	6.400255224	6.869134757	6.565230272	6.488329716	6.085203653	6.628915851	6.893120663	6.469557692	6.013345921	6.617056326	6.457683254	7.21753291	6.496395854	5.49804324	6.887807956	6.437118307	6.737654034	6.824741161	6.571084632	6.041245914	6.560451521	6.356712466	6.974464357	6.610205388	6.865807344	6.760444246
CCNH	8.412522	8.54684	8.494763	8.705521	8.345892	8.407837	8.165133	8.225912	8.563388	8.439052	8.40661	8.590246	8.298578	8.204597	8.081716	5.366078	8.373315	8.471667	7.786576	8.60338	8.459913	8.362575	8.17942	8.23816	8.770805	8.009008	8.187062	8.133988	8.159416	8.383422	8.475129	8.112386	8.193807	8.481028	7.914638	8.441422	7.551857	8.270486	8.407104	8.17524	8.206343	8.394288	8.13759	8.204292	8.925694	8.378095	8.669761	8.340197	8.555713
CCNT1	7.192772	7.189263	7.3239595	7.496165	7.3888955	7.0913835	6.7155665	6.3358155	6.890308	7.1873025	7.108283	7.1975695	7.4968495	7.0716025	6.9725245	6.4080805	6.995013	6.9466935	7.4832995	6.9234695	6.9633775	7.4287045	7.4168215	7.177293	7.289612	7.076458	6.991212	6.8161675	7.4505635	7.12443	7.0636875	7.001555	7.1081525	7.042419	6.952275	6.8660135	6.8565365	6.975092	7.099636	6.9918505	6.984342	6.9446945	7.0189025	6.5950085	7.286265	7.020486	7.0353295	7.0617015	6.813778
CCNT2	5.9451095	5.2442615	5.39184675	5.8473975	5.3511445	5.41688925	5.1221445	4.9379945	5.559486	5.8392125	5.698261	5.68148825	5.31848675	5.5691695	5.390731	4.20535	5.38088925	4.93313	4.60678625	5.32915675	5.527358	5.583436	5.5042755	5.58112475	5.52265625	5.14432025	5.52433075	5.13469525	5.5447025	5.6230955	5.63661275	5.18839525	5.4854015	5.4241465	5.24849175	5.49069975	4.89389975	5.794263	5.867795	5.5243755	5.2978355	5.737675	5.86219325	5.22268175	5.73404075	5.12242625	5.53427425	5.57767375	5.63016525
CCT6A	9.2294165	8.9345995	9.5658965	9.4680945	9.215697	8.7617115	9.1838645	8.534136	9.0495075	9.3791115	8.9516485	8.942417	9.523357	8.867302	8.8207345	6.780418	9.26281	9.772577	9.4438055	8.6169635	9.161512	9.262103	9.6867515	8.773209	9.296745	9.0465895	8.729161	8.5796335	9.1821365	9.383331	9.0635565	8.6841535	9.4409725	9.173308	8.907295	8.5647985	9.9362445	9.3615565	9.0279525	8.958543	8.9127925	8.8153005	9.205432	8.837734	9.4938525	9.3064195	9.9247175	9.861313	9.5168915
CD1A	4.875391	4.978216	5.163204	4.847978	5.310429	4.883678	4.703634	4.867721	6.137991	4.795832	4.656056	4.313982	4.669061	5.096532	4.803045	5.453886	4.117188	5.097412	4.687547	4.513875	4.952637	5.066134	4.757931	5.036147	4.476566	5.376082	5.095161	5.156562	4.935094	4.789421	4.746646	5.215627	5.225321	4.435524	5.384771	4.857935	5.452942	4.701208	4.58795	4.492532	4.870862	4.571919	4.905925	5.90551	5.118569	4.588588	5.064226	4.608533	4.906063
CD1B	3.790234	3.940824	3.968886	3.410907	3.471888	3.517055	3.524908	3.877071	4.050538	3.150692	3.073138	3.378518	3.22793	3.617381	3.746752	4.021158	3.28473	6.062737	3.615977	3.603934	3.275342	4.361447	3.500393	3.455073	3.07641	3.560642	3.627451	4.161414	3.577166	3.282021	3.232128	3.609915	3.315816	3.243448	3.626587	3.339955	3.62114	3.303831	3.53678	3.280798	3.381604	3.180983	3.327959	3.550536	3.417461	3.417705	3.307561	3.508906	3.214953
CD1C	7.059939	5.680755	6.549739	5.427069	6.432398	5.749467	6.050489	7.475639	6.880585	6.128073	6.815316	5.651662	5.624557	5.659039	5.517989	6.283078	5.930713	6.856049	5.008247	6.224482	5.680332	6.507322	5.335223	6.764595	5.174266	6.368833	6.561409	5.732299	6.808011	6.521492	5.546149	6.185009	6.457964	5.799892	6.028687	5.674453	5.637884	6.367741	6.703289	5.993638	6.172046	6.671557	5.885427	6.132986	6.601068	7.38068	5.853263	5.833412	6.080575
CD1D	5.089824	4.332074	4.455903	3.946677	4.506546	4.642338	4.427623	5.921207	4.612532	3.915587	5.005134	4.721534	3.695596	3.943697	3.96983	3.826789	4.097484	5.459319	3.204069	4.300018	3.38308	5.24329	3.902355	5.114061	4.718463	4.280556	4.886437	4.042898	4.609474	5.600037	4.151964	4.26875	4.599867	5.513021	4.512488	5.131066	2.474941	4.120546	5.878905	4.323396	4.693543	4.677385	3.908427	4.066471	5.100779	5.394201	4.674563	4.368589	4.795397
CD1E	5.532716	4.5416505	5.743511	4.3018965	5.2595055	4.746993	4.5533945	5.557092	5.8391085	4.7432245	5.1377745	4.244711	4.354734	4.310959	4.5253125	4.852357	4.6189615	5.7453755	4.120535	4.57665	3.904023	6.0025565	4.0949575	5.563376	3.9583455	5.0091135	5.5600275	4.6031485	5.6904155	4.947724	4.270141	4.7606305	5.1387115	4.346824	5.2890665	4.10834	4.5981265	4.6532275	5.890249	4.49944	4.581268	5.413781	4.447409	4.9056635	6.0405515	6.1508755	4.416057	4.4713715	4.746722
CD2	8.396694	8.138854	6.982408	7.653938	7.683438	8.045444	7.255378	7.745278	7.150402	7.562157	7.758847	7.58895	6.168886	6.893572	6.963195	6.659402	7.078498	8.191147	6.773371	6.830682	6.609089	9.572504	7.102756	8.536121	8.25737	7.155005	8.19621	7.822376	8.23393	7.766806	7.982877	6.886867	8.017403	6.940821	8.040098	7.441285	5.9309	7.208481	7.770359	7.572205	7.362138	7.649606	7.140916	6.652759	8.163109	8.31693	7.463928	7.585345	7.91099
CD3D	8.783961	8.4832	7.619343	7.942264	8.061231	8.428001	7.446412	8.709006	7.584214	7.999239	8.427724	8.459187	6.914666	7.415778	7.370249	7.458222	7.566427	8.746014	7.394605	7.304746	7.184093	9.566145	7.370454	8.730886	8.294597	7.888039	8.534004	8.30769	8.672024	8.236903	8.181798	7.413794	8.241306	7.429492	8.318555	7.781704	7.018192	7.887056	7.832272	7.822821	7.940265	8.031832	7.453585	7.455178	8.367407	8.57593	7.876486	7.983058	8.23315
CD3E	7.990806	6.56483	6.362993	6.762146	6.707536	6.972813	6.519716	7.839747	6.425955	6.756859	6.993393	7.203288	5.981099	6.081762	5.863591	7.331604	6.304105	6.985642	6.216464	6.508515	6.009982	8.428024	6.274129	7.709631	7.032355	6.41018	7.460974	6.239696	7.518211	6.935443	6.84179	5.922694	7.125505	6.601442	6.934035	6.638653	6.264846	6.732444	6.597229	6.946118	6.729844	6.784251	6.21127	5.967947	7.148041	7.207254	6.463388	6.228454	6.551139
CD3G	6.789461	5.950432	5.676629	5.499565	5.979761	6.035412	5.736611	6.012945	5.802038	5.911189	6.104282	6.767309	5.030577	5.490173	5.513656	5.720881	5.369107	6.346368	5.508853	4.844409	5.458621	7.365547	5.494407	6.52964	6.049114	6.060335	6.690511	5.939843	6.570989	5.963493	6.067794	5.558402	6.116138	5.269761	6.158465	5.592138	5.46527	5.604805	5.651902	5.848884	5.835139	6.237724	5.167276	5.514549	6.05686	6.176414	5.860082	5.938025	5.733241
CD247	7.805657	6.428792	6.33511	6.287929	6.715976	6.911539	6.012911	7.23189	6.048752	6.187869	6.967861	6.711062	5.501787	5.954719	5.338747	6.536415	5.930215	6.971697	5.944236	5.697538	5.835289	8.195947	6.196344	7.33548	7.098022	5.92515	6.845652	5.518769	6.754069	6.765252	6.59397	5.838134	6.70996	5.982035	6.583252	6.206317	5.622451	6.374644	6.573853	6.363315	6.17945	6.725689	5.953601	6.396333	6.540605	6.777038	6.431894	6.044516	6.682143
CD4	5.798337	5.405205	5.4290355	5.340305	5.3947535	5.4714125	5.50729	5.818391	5.420503	5.1624435	5.215731	5.570036	5.3697955	5.1707445	5.5597865	5.7858855	5.130196	6.1072025	5.3717355	5.787095	5.2503835	6.139238	5.301206	5.723725	5.5168725	5.296029	5.56539	5.30135	5.5573235	5.510584	5.4640385	5.3508575	5.6504835	5.2408765	5.699072	5.4885685	5.119692	5.2740325	5.7590585	5.352469	5.339846	5.237434	5.0889035	5.421577	5.472539	5.7164775	5.2895395	5.3801015	5.3271525
CD5	6.602351	5.7811565	5.9764885	5.37222	5.9410325	5.996164	5.947481	6.437171	5.969918	6.718971	5.9731925	5.9808925	5.4203255	5.934882	5.5025935	6.656755	5.6312955	6.143962	5.7557825	5.519029	5.545043	6.566049	5.420946	6.231018	5.525805	5.697657	6.412142	6.932809	6.1758215	5.9419515	5.7693765	6.0265325	5.770574	5.4253905	5.796245	5.644885	6.4521345	5.5721165	5.753429	5.584594	5.534766	6.2658875	5.9920385	5.681871	6.3234265	6.0273415	5.749803	5.4670235	5.9453005
CD5L	4.280171	4.658524	4.204163	4.226529	3.86604	4.201651	4.06196	4.052814	4.234063	3.985368	4.206736	3.893768	4.144841	4.319535	4.477473	4.265034	3.833109	4.048226	3.961589	4.460528	4.176726	4.481443	4.110906	4.0066	3.855789	4.065516	4.150971	4.254121	4.218669	4.07162	4.265451	4.241661	4.193197	4.225071	4.443065	4.146966	4.258807	4.097983	3.828238	4.169438	4.096596	3.892626	4.215185	4.312828	4.383417	4.023893	4.176503	3.832799	4.093769
CD6	5.290675714	5.001360714	4.933846857	4.857304143	4.846399286	5.150111571	4.874329286	5.110904714	4.685513429	4.645181571	4.900946429	4.856246857	4.380504571	4.708945	4.719412857	5.378706857	4.528970429	4.608165286	4.792092571	4.532572286	4.711532143	5.790036429	4.624967286	5.260790143	4.656734571	4.829185286	5.100383	4.978907286	5.195597429	4.892164714	4.925166714	4.784896	4.951792	4.553812857	5.179486571	4.730306714	4.877208429	4.605370714	4.753733571	4.828410286	4.653217571	4.769724857	4.729012143	4.887717571	5.116946143	4.902987286	4.903848143	4.669204857	4.635280429
CD7	6.2561545	5.82086	4.7172085	6.0459715	5.56285	5.7039575	5.012064	6.280943	5.2054845	5.5912615	5.5734585	5.2578985	4.9041595	4.9870455	4.946916	5.7222305	5.2334495	7.4707385	5.0787395	4.777521	4.8759975	6.6945	5.4190575	5.8087525	5.8176435	4.88857	5.636544	5.5079355	6.375877	5.516995	5.1034715	4.634455	5.0622205	5.1311925	5.3629605	5.2966455	4.9258485	5.559648	5.2616105	4.7869445	5.3766385	5.571027	4.898354	4.882269	5.191416	5.468939	5.122841	5.0317955	5.1328385
CD8A	7.062027	7.74786	5.709633	7.429468	7.312162	7.684435	7.277779	8.148765	6.74702	7.385181	7.123536	7.534316	5.428466	6.842243	6.767668	6.765981	7.084276	7.633722	6.286503	7.109633	6.937363	9.700341	7.143408	8.099643	7.723146	7.13071	7.913224	7.724626	7.620191	7.301557	8.00761	6.755242	7.837762	6.651052	7.090659	7.44753	4.265986	6.735659	6.867719	7.431232	7.269161	7.029746	7.17018	6.153549	6.864967	7.407579	6.496897	6.673271	6.89536
CD8B	3.724076	3.859996	3.489867	3.593368	3.528473	4.056405	3.405458	3.741096	3.207937	3.171857	3.552074	3.412838	3.408413	3.419721	4.00215	4.267962	3.272449	3.97867	3.321113	3.344745	3.820308	3.212881	3.123777	3.631737	3.641768	3.629567	3.668397	3.8577	3.597087	3.492979	3.330936	3.537914	3.431114	3.837886	3.906531	3.70071	3.713936	3.196903	3.284499	3.510466	2.928763	3.562368	3.708982	3.787843	3.796782	3.010257	3.575837	3.400703	3.147312
CD9	7.242003333	6.957420333	7.562639333	6.530915667	7.015215333	6.597270667	7.10724	7.304719667	6.541428333	7.075861667	6.839921333	7.182556333	7.601340333	7.047271	6.869433333	7.198994667	6.897197	7.042979333	7.035562	6.694241333	6.175035667	6.717327333	7.411046333	6.616631333	6.968125667	7.450942333	6.855782667	6.672990333	6.59	6.790912	7.012475	6.833667333	7.277441333	6.793262667	7.019037	7.035841333	7.363138333	6.787215333	6.582862667	6.917624667	6.955329667	6.576898333	7.387577	7.228535667	6.229110667	6.655657	6.915893667	7.127262333	7.100833
CD14	9.240724	9.642291	8.181825	9.332451	9.209865	8.842492	9.152364	9.917768	8.390693	7.696868	9.069828	9.353789	8.77623	8.685324	9.204213	8.770041	8.569892	10.6343	8.103308	10.50498	9.265689	9.409288	8.987009	8.624169	9.611558	9.256939	7.95718	7.729797	8.824621	9.304885	9.128011	8.049259	9.379896	9.742244	8.998294	9.772307	7.115195	7.853593	8.89831	8.666817	8.205357	8.706535	8.413619	8.789963	7.881471	9.599125	8.509436	9.541623	9.69352
CD19	7.331954	6.043891	5.781684	5.610945	5.537466	7.040636	5.128005	7.645161	5.591025	5.632132	7.639358	6.253184	4.625123	5.613681	5.082022	6.341216	5.885774	5.42162	5.836771	4.989724	5.206346	7.341188	5.241388	7.066857	6.003812	5.583519	7.434692	6.772112	7.253048	6.880264	5.661632	5.292088	5.785847	5.92603	5.8772	6.149599	5.239958	7.47185	5.693122	5.259055	6.506771	6.314573	5.252546	4.540481	6.315784	5.3154	6.843531	4.965544	6.012393
MS4A1	8.3785565	5.92883725	4.5899535	5.96269225	5.56456875	6.734953	4.7302685	7.3982785	5.0574375	5.88225325	8.35242375	6.49262975	4.17244225	4.3046615	4.496685	4.97652175	6.03661125	5.36755175	4.24336225	3.95235825	4.14426925	7.631436	4.05048975	7.7198575	5.7537345	5.260127	7.9722545	5.727052	7.715651	7.2870655	5.425784	5.006022	5.9281595	5.76281375	5.45820075	5.18448975	3.85804125	7.8939175	5.8612385	5.45801375	7.18642025	6.2788345	3.8283225	3.57792775	6.53305075	5.1663175	7.63699875	3.438434	6.4267755
MS4A3	2.758970132	2.806246263	2.910343795	2.593739769	2.642212243	2.945986076	2.966736548	2.818482749	2.656738769	2.741863505	2.595165237	2.581961906	2.594236416	2.79197095	2.631620373	2.995622432	2.648929945	2.729483537	2.651155519	2.758931374	2.748311501	2.640942118	2.793026682	2.560348851	2.811617059	2.840927035	2.730665911	2.978251059	2.716981518	2.7559827	2.54309796	2.942485498	2.681549016	2.770802206	2.748699494	2.769764715	2.973989487	2.645832407	2.688238612	2.60040538	2.618764901	2.696664299	2.644084761	2.936289491	2.705506106	2.739654964	2.850466247	2.838325836	2.747692884
CD22	5.43877125	4.66575975	4.55039425	4.666631	4.7558495	5.18485425	4.62762625	5.76923725	4.3862155	4.68693325	5.31038375	4.963967	4.22356725	4.30419775	4.51647525	5.61794975	4.65815625	4.737505	4.4419245	4.25306275	4.34763775	5.18792125	4.3823295	5.03600975	4.51816275	4.68749975	5.55049725	5.18837125	4.97679225	5.18673325	4.76945525	4.79998225	4.694862	4.70625275	4.6869695	4.777349	4.7367475	5.184511	4.87815675	4.5242285	5.04793575	4.8149135	4.4577265	4.67852325	4.955744	4.5246245	5.184104	4.313956	4.74921075
CD27	7.461516	6.457649	6.275501	6.042869	6.645136	6.961015	6.238283	7.689794	6.318652	6.462464	6.946272	6.791459	5.652613	5.671894	5.660736	7.073214	6.556979	7.270226	6.164754	6.063944	5.835018	7.885175	6.547299	7.580775	6.585794	6.119589	7.398347	6.985354	7.500205	7.305082	6.429317	5.751767	6.426954	6.420764	6.7348	7.380196	6.140592	6.942398	6.524613	6.323065	6.673799	6.903981	5.616132	6.034923	6.548787	7.237015	7.118285	5.407174	6.951152
CD28	4.983255333	3.657657333	3.689530667	3.508867667	3.708975333	3.687068333	3.595403	3.875977667	3.591727	3.493673	4.059346	4.138589333	3.313045667	3.407278	3.734395667	3.634303667	3.530379333	4.198593667	3.816857	4.354566667	3.452345667	4.20412	3.373464	4.158805333	3.841568333	3.511561667	3.890622	3.452345667	3.796579333	3.840175	3.573944667	3.303485667	4.039511667	4.050196667	3.368644	3.696657333	3.635067	3.706088333	3.692151	3.621817	3.590045	3.826806	3.248413333	3.502672667	3.386699667	3.917763333	3.453558667	3.657886333	3.754564333
CD80	4.377551179	4.237017595	4.309390741	4.974519365	4.506413574	4.551323033	4.041799441	4.253090397	4.371702655	3.840526597	4.598735241	4.436614755	4.286954399	4.163800429	4.337586344	4.137163224	4.03198856	5.022479834	4.233654241	4.3581623	4.067398306	5.386730306	4.560307045	4.545556269	4.974422768	3.970459235	4.179004936	4.290761077	4.51786651	4.167558079	4.219735803	4.170270148	4.092222499	4.212335937	4.241445706	4.003224919	4.374948077	4.024173952	4.295190432	4.093292445	4.007246664	3.930347453	4.054643706	4.189472113	4.104661892	4.053972685	4.452366511	5.023887999	4.235850308
CD86	6.547240333	6.574533333	5.918557667	6.775875333	6.709187	6.084225333	6.056825667	6.549136	6.125795	5.770389667	6.392339	6.618517333	6.121473	5.717875	6.313408667	5.560738667	6.061810333	7.53781	5.733140333	6.934377	5.874689667	7.304743667	6.255153	6.619957	7.113930667	5.966463333	6.190965	5.480306	6.253708333	6.505609333	6.471691	6.011941667	6.631684	5.960339	6.37979	6.235059667	5.759702667	5.652487667	6.568930667	6.019216	5.700251667	6.028918667	5.816494333	5.995303667	6.050895	6.437923	6.497431667	7.087289	6.520205
TNFRSF8	5.002108	5.064625	4.481518	4.508539	4.41681	4.964762	4.64114	4.948517	4.498946	4.727602	4.843599	4.766452	4.511357	4.590023	4.32459	5.00164	4.379093	4.892547	4.659707	4.939193	4.124949	4.461306	4.538693	4.853225	4.91618	4.854803	4.713006	4.958399	4.685936	4.34565	4.389703	4.562296	4.959069	4.583345	4.77065	4.565683	4.732504	4.501564	4.486012	4.903469	4.817213	4.795603	4.970602	4.560906	4.443543	4.70072	4.416285	4.664475	4.284401
TNFSF8	6.413573333	5.628942	4.995948333	4.879005667	5.061595667	5.372768	4.779932	5.186204667	4.563841667	4.640746667	5.676867	5.959008667	4.411655667	4.920791333	4.983308667	4.761688333	4.813289667	5.750412667	4.386972	5.423784333	4.759994	6.613511333	4.267293667	5.73302	5.207569667	5.154858	5.647004333	4.984181333	5.679206333	5.465425667	5.482343667	4.645879333	5.158990667	5.135505667	5.204044	5.628201333	4.535134333	5.053130667	5.245882	5.108276333	5.570452667	5.053884333	4.541676667	4.700552	4.888893	5.399106667	5.177613	5.970700333	5.007489333
CD33	5.450023	6.113407	5.36199	5.506161	5.40781	5.831724	5.575701	6.272811	4.967358	4.823702	5.172994	5.395737	4.720401	5.071568	5.826159	6.002553	5.224729	6.581711	5.285411	6.325341	5.418496	5.895152	4.885539	5.103714	5.605639	5.370235	5.261402	6.275158	5.200917	5.609358	5.884591	5.446623	6.015183	5.572163	5.733369	5.876166	5.100461	4.848552	5.649418	5.259055	5.462429	5.20539	5.383202	6.028184	5.497734	5.385656	5.316499	5.421553	5.724855
SIGLEC6	4.016935	4.246637333	4.081704	3.923524333	4.074099333	4.116207333	3.943930667	3.983234667	3.845687667	3.794884333	3.711226	3.792036333	3.756902667	3.988547667	3.802211667	4.142093667	3.771716333	3.925124667	3.818133667	4.032671333	3.905528	3.813410333	3.868352667	3.826085333	3.865111667	3.841183667	4.105562	4.294145667	3.901819	4.060586333	4.142398667	4.251499667	4.396702667	3.807955667	4.102873	3.939559	4.033712667	3.850824	3.578276667	3.942380333	3.913933	3.769362	3.845928667	4.024499667	3.992255333	4.088241	4.041848667	3.905698	3.666889
CD34	7.403112	8.424147	7.161419	6.669789	7.915187	7.315877	7.898516	8.095343	6.52646	6.682511	8.050044	7.51193	7.054352	7.863103	7.850854	8.029186	7.630807	7.799254	6.992858	8.543123	10.69279	6.974999	6.542606	7.602743	7.817147	7.488273	7.072107	6.799146	7.426964	6.914451	7.481207	6.98482	8.320696	8.292225	7.420143	8.592998	6.339188	8.161872	8.52971	7.870859	8.004983	7.220197	7.06891	7.627287	6.794119	7.31172	7.27501	7.740591	7.431322
CD36	5.2072984	5.552554	5.6324232	3.6576954	5.2268068	5.3554186	5.5348766	4.7680476	4.7659536	5.3883908	5.5002644	5.7708604	4.4650534	4.6726112	5.320297	4.673107	6.0031438	6.0829994	4.1754328	7.4823398	4.918364	5.6225812	4.4381144	5.2937768	6.654392	5.0948584	5.3338788	5.3882044	5.5376258	5.5249154	5.3460384	5.0330222	6.8657818	6.3260772	4.9959134	8.2534108	3.4485866	5.7333342	6.8034352	5.52214	4.7125496	5.3882862	5.2079278	6.4412756	4.6896026	5.4013664	5.0331326	5.4457604	5.1524234
SCARB1	5.424565689	5.028997659	5.509115159	4.999356615	4.782807841	4.790408643	5.401526279	5.172166535	5.123813755	4.689884428	4.629429446	5.073079373	6.115448051	5.037285824	5.275367414	5.582936617	4.656485088	5.169416753	6.088136767	4.847636066	4.92975378	5.184563169	5.735461944	4.662284823	4.622530906	4.614767114	4.824441506	4.703854667	4.853461197	4.63420204	5.200035234	5.061468546	4.772241073	4.697029611	4.941532931	4.781666464	5.52000257	4.840608379	5.192712865	4.961621015	4.880187523	4.741399623	4.669481292	4.795022862	4.67861028	4.66617868	5.058396756	4.905180791	4.832856484
SCARB2	8.30763375	8.39642475	8.331122	8.99428825	8.66051875	8.56476	8.4806335	7.66959175	8.16295725	8.33739775	8.70694925	8.525711	8.2862855	8.7372395	8.40687825	6.9290925	8.39281375	8.17925875	7.630652	8.3898955	9.45586875	8.81341725	8.21601975	8.38536625	8.36923725	8.60426075	8.61674725	8.39579525	8.27031125	8.50779575	8.3826705	8.233975	8.46620275	8.78267675	8.38613725	8.6709375	7.8402885	8.3583325	8.25815075	8.43406825	8.834334	8.78634	8.53905625	8.31493025	8.4149915	8.6188595	8.307737	8.545891	8.30421175
CD37	6.3464555	5.750348	5.0920155	5.389957	5.539939	5.702296	5.256125	6.4824925	5.044878	5.1133035	6.1675215	5.7417995	4.8484635	4.979524	5.319324	6.299166	5.2641735	6.2212565	4.9052275	5.181109	4.873075	6.293255	4.9451575	6.2208575	5.762621	5.384029	6.1152915	5.8203465	6.1837185	5.661441	5.961841	5.3153545	5.520909	5.46018	5.3674705	5.4382165	4.70621	5.712114	5.562111	5.2735855	5.872647	5.381655	4.950265	4.976435	5.7835475	5.4538995	5.915699	5.3414365	5.390968
CD38	5.376128	6.852287	6.267968	6.495168	6.565792	7.501125	6.001617	6.110624	6.220564	5.609806	6.202367	6.476466	5.728603	6.035011	5.35737	5.623138	6.283602	7.308379	5.852198	5.808232	5.932901	8.511004	6.344313	6.461027	7.779606	5.853643	5.957783	5.902325	6.755902	7.223211	6.204001	4.929692	5.828778	5.882216	6.854108	7.172515	5.176727	6.158932	5.741423	5.240478	5.786982	6.293966	5.737046	5.742913	6.134747	6.309255	7.364937	5.959548	6.359211
ENTPD1	7.04057225	7.5085365	7.162745	6.5512785	7.60426025	6.7289765	7.4115615	7.404328	6.40053325	6.50340075	8.21659125	7.49851175	6.4797	7.35924025	7.303559	6.218713	7.1020135	7.64660175	6.49636575	7.40073075	7.08932875	6.75894775	6.70454775	7.02013425	7.178316	7.513717	6.267827	6.202886	7.36307025	6.996073	6.844853	6.42008	7.89347325	7.4581755	7.2171275	7.61467525	5.70398175	7.23925075	7.7907335	7.54809025	7.75407775	7.1399065	6.74602275	7.5171665	6.62811625	7.8178595	7.06375875	8.08868225	7.88528525
ENTPD2	4.824542	4.6812145	4.7674095	4.4845635	4.0883635	4.853256	4.438609	4.4883185	4.5965725	3.978419	3.7779455	3.865045	4.2787555	5.391656	4.698881	5.3409915	4.2452605	4.0153765	5.2238475	4.2116285	4.5657435	4.8415885	4.7262035	4.3105075	4.2057285	4.6331475	4.841995	4.911787	4.1318105	4.2758685	4.4204255	4.649467	4.414295	4.0372585	4.993641	4.602092	4.82138	4.5961965	4.01029	4.188136	4.474549	4.3980875	4.556402	5.0922165	4.703117	4.2355205	4.746604	4.367303	4.1944965
ENTPD6	5.791282	5.4489455	6.5974245	6.3001995	6.099465	5.6874735	6.356294	5.8157375	6.189375	6.205364	5.310132	5.761134	6.543441	6.207902	6.1904495	6.472126	6.0663685	5.90897	7.269531	5.728828	5.6228965	6.2872875	5.9507145	5.6034815	6.187286	6.3143455	6.2137515	5.9417175	6.4915925	6.190671	5.940828	6.1070945	5.7699025	5.412887	6.3754805	5.6009975	7.1631695	6.0092965	5.855319	5.488456	5.780319	5.824908	5.926364	6.179975	6.055377	5.8349275	5.5821445	5.991258	6.2407785
ENTPD3	4.035516746	4.040012567	3.332608801	3.492533106	3.751305316	4.470185027	3.955698517	3.879743931	5.32878708	6.367806985	3.592734029	3.969920754	4.160240405	4.114723896	3.617413968	4.371693952	4.182568618	4.70816172	4.124894723	4.073214173	3.728662603	3.665352608	3.66042561	4.223823653	3.823127153	3.455601011	4.297283557	4.752844202	3.875864575	4.683314295	3.526882885	3.939419462	3.626711648	4.288680601	4.354050324	4.173706079	3.662491602	4.991143013	3.878760263	4.351914132	3.943140395	5.778921347	5.273347183	6.163986668	3.463544986	3.858544189	4.182012235	3.415144818	4.835962526
ENTPD5	5.670049848	5.182531563	6.78645697	5.256470282	5.090911248	6.595992639	5.473618131	5.055791303	6.734573166	7.185483623	5.553073988	5.836061399	6.332588018	5.88976857	5.231204101	5.557284422	5.502151774	5.29420003	6.813608316	4.995080537	5.420772339	5.191400975	5.821431982	5.768996389	5.196398925	5.736532114	6.164472423	6.963617038	5.591026177	6.626676517	6.909508717	6.028700307	5.272886284	5.484505841	7.753819578	5.236757782	5.762262075	6.706312257	5.174237738	5.173420989	5.522570963	6.373652237	6.442602434	6.900919111	5.285169937	4.760439842	5.574962106	5.158767764	5.565758992
CD40	6.2185905	6.3383205	6.05716525	6.10856425	6.083774	6.424307	6.8451525	6.53445025	5.641599	5.58881525	6.440361	6.11644175	7.42824775	6.620599	6.94493075	6.12623525	6.101806	6.6810115	6.442775	6.367427	7.120648	7.4083565	6.88654875	6.45225275	6.241804	6.0107795	6.24233825	6.036337	6.812297	6.07735375	6.18219375	5.856386	6.477648	6.31963925	6.16658325	6.34914925	5.95467925	6.14207425	6.32767575	5.9320285	6.07767775	5.831167	6.07073525	5.66747925	6.0037185	6.43982725	5.9922835	6.169219	6.0890955
CD40LG	5.97235	5.59348	5.386521	5.403276	5.656331	5.737927	5.546389	5.225827	5.367636	5.051636	5.53736	5.631633	5.217252	5.595807	5.882642	5.989647	5.136165	5.596296	5.502469	5.617691	5.56779	5.806916	5.300146	5.574697	5.516561	5.719791	5.990001	5.631432	5.787807	5.471221	5.59394	5.410964	5.815582	5.247386	5.719229	5.726944	5.406168	5.547077	5.626405	5.475417	5.651359	5.550018	5.558808	5.990393	6.134194	5.691784	5.533356	5.666893	5.483013
CD44	7.066512749	7.096417296	7.233975961	7.4591775	7.511463003	6.502477988	6.367868938	7.0492909	6.634046916	6.608070517	7.411403514	6.545123221	7.020920604	6.42800938	7.142921422	6.700051285	6.898168459	6.920828676	6.524693448	7.081042965	5.76487768	7.550363308	6.668212599	6.732374619	7.134996261	6.789122816	6.677815081	6.405889123	7.216585444	8.663105812	7.534307038	6.71903658	7.159658481	6.544282995	7.27774739	6.769487576	6.883376215	6.59808285	6.435654042	7.200473179	7.202581925	6.511181948	7.074422328	6.506424309	6.128550882	6.873028373	7.480765502	7.435054041	7.084909725
CD47	7.260072857	6.875680429	6.548621714	8.610141143	7.623363857	7.169666571	7.084250143	6.549487571	7.082878571	7.052056571	7.137586571	7.177604714	8.23555	7.413747	7.205381429	6.233768286	7.193631286	7.092697143	7.172986286	6.982322571	6.994045	8.155807	7.566165143	7.200989857	8.051795286	6.751399143	7.392877143	7.150689286	7.693763429	7.178743857	7.410483143	7.138851143	7.851816571	6.972252714	7.178499571	7.047731143	6.950930857	7.085224286	7.934107286	7.327384857	7.350473714	7.178598286	7.744904429	7.011486	7.537198286	7.339769286	7.37005	7.115119143	6.977941571
CD48	7.0374665	6.229088	5.6943995	5.8275535	5.9437625	6.410233	5.576712	6.6095125	5.641918	5.700311	6.34629	6.20967	4.9969655	5.3005125	5.4047735	5.6224025	5.7586455	6.2873575	5.185278	5.6031165	5.3870665	6.922421	5.3522365	6.746166	6.0695015	5.579787	6.6612295	6.1207025	6.3942315	6.3445095	6.1752015	5.3541185	5.923063	5.7261105	6.1445115	5.7836725	4.995731	5.9049595	6.1073705	5.778441	6.1234965	6.21483	5.579755	6.0376095	6.066199	6.2040915	6.2754765	6.066965	6.125106
CD53	7.084339	6.477932	5.924890667	6.434787333	6.238788	6.754456333	5.990744333	6.552748667	6.077009667	6.067929667	6.725571667	6.732625667	5.873557	5.64119	6.147251333	5.751553	6.035939333	6.503138667	5.561027	6.213209333	5.833195667	7.595425	6.096758	6.932560667	6.494371333	6.126728	6.693025667	6.031771667	6.968687333	6.754357667	6.511261333	5.810477333	6.445788	6.043292333	6.335618	6.404452333	5.787305	6.359521	6.373402667	6.107007	6.394609333	6.313834333	5.794463	6.011362667	6.380771333	6.467803	6.600265667	6.864054667	6.225562
CD58	6.0630008	5.887388	6.4993572	6.9307766	6.1511088	5.9803068	6.1447656	6.0052802	6.5296686	6.3766064	6.0035592	6.0326858	5.4445142	6.1964964	6.2885276	4.563715	6.2860812	6.4376742	6.3490938	5.9719444	5.8764752	6.4268498	6.0359368	5.7941856	6.2233382	6.276029	5.9457556	5.932538	6.2093344	6.5199184	6.1286628	5.8620842	6.3630184	5.8573022	6.8156762	5.9880956	6.449849	6.4333234	6.1400064	5.9688506	5.8727972	6.0211954	6.242721	6.6864188	5.905572	6.427836	6.5650222	6.4847084	6.780683
CD59	9.043063	9.3639912	8.770935	9.3533478	9.261006	9.5051822	9.0896052	9.0652142	9.3937254	9.6107454	9.7041042	9.2146728	8.4995594	9.268005	9.2722794	8.5025948	9.2784522	9.5146516	8.4658776	9.8247298	9.2180554	8.655066	8.8136704	9.2447116	9.529407	9.205053	9.7649634	9.4878392	9.376452	9.7298204	9.4948464	9.3776072	9.6089972	9.8820396	9.6056778	9.6215528	8.1966658	9.4951514	9.574957	9.4378758	9.4033948	9.6276658	10.098392	10.0154648	8.513887	9.7781122	9.245769	9.3549378	9.9407392
CD63	11.98041	12.27325	12.37009	12.16046	12.2829	12.20777	12.23256	12.30047	12.35018	12.05853	12.24071	12.32206	12.05071	12.46944	12.32449	12.24873	12.06726	12.45324	12.19317	12.37292	12.40748	11.98064	12.15501	12.04185	11.97038	12.52887	12.00404	11.94936	12.07493	12.12188	11.90254	11.7607	12.23736	12.32546	12.38423	12.39804	11.64855	12.25356	12.38147	11.85038	12.11529	12.21272	12.44323	12.58695	11.99931	12.68631	12.04017	12.54671	12.25527
CD69	8.031149	6.018399	4.404147	6.403768	6.531133	6.418987	4.890032	7.462381	5.451866	5.397266	7.534342	6.608485	4.720169	5.378538	5.120441	3.103794	6.197661	5.939905	3.401751	7.29834	5.485205	8.320831	5.544941	8.22484	7.583352	5.853235	7.146719	5.535211	7.007309	6.632433	7.064826	4.504338	6.703861	5.885298	5.126624	5.912094	4.982057	5.767148	5.796857	6.126104	5.855267	6.043547	5.399682	4.159651	6.122297	6.324513	6.346512	8.228326	5.652917
CD70	5.703157	5.975134	6.198057	5.901817	6.030731	6.073845	5.923941	6.308215	5.954464	6.04263	5.902374	6.000823	5.938402	5.87918	6.512145	7.094899	5.862175	6.122539	6.136699	5.862615	6.051463	5.89517	6.560278	6.08143	6.658068	6.045992	6.395113	6.332118	6.219801	5.979524	6.018776	6.304109	6.020791	5.822399	5.76667	5.987503	7.032148	6.171568	6.158671	5.926683	5.998321	5.94428	5.788394	6.105342	5.8195	6.382039	6.221015	6.303607	6.051663
CD72	6.193584	5.078767	5.088664	5.341547	5.490409	5.423871	4.767023	6.442125	4.537357	4.371783	5.95277	5.81712	4.769054	4.2502	4.81796	5.337532	4.93885	6.549348	4.969125	5.8578	5.034206	6.925476	4.632202	5.940078	5.604729	5.030082	5.731236	4.593872	5.220077	6.401967	5.419613	4.219095	5.609273	5.366594	5.192597	4.970644	3.787625	5.513011	5.229669	4.518778	5.567583	4.691526	4.287389	3.888055	5.009014	5.076757	5.711197	4.898394	5.325002
CD74	9.159858333	9.275013333	8.433228667	9.803956333	9.230704667	9.33145	8.926378	9.259719333	8.699441333	8.353075	8.705682	8.969793667	8.613243667	9.256738333	9.143067667	9.574445667	8.881108	9.356632	8.513930333	9.413383333	8.786421667	9.897752333	8.550949333	9.282910333	9.41469	8.956160333	8.568064	9.079845333	9.353798667	9.019335333	9.164115333	8.630001333	9.202896667	8.554993	9.016379667	8.991923333	7.3947	8.358804333	9.009368333	8.848733667	8.925094667	8.832161333	8.615772	8.696098	8.784286667	8.895165	8.653272	8.624717667	8.812657
CD79A	8.061397055	6.937247735	6.962133837	6.752790317	6.852292949	8.640770528	6.720452883	8.585324376	7.053980061	7.313720645	8.432676533	7.368048356	6.037023328	5.918389577	6.331681909	8.207028527	7.503568741	7.514991048	6.413516195	5.932732248	6.498162135	8.46462272	6.394214812	8.456931703	7.275807032	6.676946587	8.506277253	8.456731206	7.854220377	8.588947684	7.557293294	6.528660505	6.457999239	7.000808399	7.505718091	7.591065004	6.851742394	7.965300944	6.5236514	6.043170303	7.567153577	8.418587366	6.307515455	6.340316706	7.724552537	6.769869392	8.295215454	5.39179563	7.278000589
CD79B	4.733065957	4.775085916	4.108808783	4.22114207	4.235610806	4.606223209	4.077042887	5.021255849	4.278630008	4.270090805	4.760013864	4.273468265	4.017966933	4.202323619	4.05767152	5.043736133	4.106929009	4.277532494	4.077494018	4.24005132	4.645224291	4.808430037	3.933031572	4.566887636	4.524582023	4.288353537	4.646228504	4.82041387	4.78252724	4.310872759	4.335046209	4.271800249	4.836049337	4.518700394	4.51434477	4.555174831	4.291915154	4.578284952	4.261258982	4.068662489	4.317942883	4.38561008	4.089292763	4.082492387	4.395992776	4.411163724	4.623468564	3.993166701	4.350025899
CD81	11.00608	11.44598	10.48576	11.13194	11.34963	10.84961	11.56703	11.73212	10.45092	10.35599	11.66291	11.36575	10.64741	11.47007	11.05029	12.15107	11.2465	11.6508	10.57149	11.61988	11.88903	11.27178	11.23098	11.35153	11.25383	11.2537	10.40027	10.5645	11.06343	11.02059	11.39832	11.08636	11.40068	11.55476	10.81783	11.59924	10.31368	10.97523	11.7456	11.6303	11.6353	11.14396	10.94143	9.952673	11.18436	11.44138	10.72503	11.03555	11.10896
CD97	8.979705	9.285946	8.849724	9.413015	8.915861	8.442095	8.959139	9.474056	8.399364	8.906645	8.595605	8.983533	7.944598	8.556225	8.210158	9.408043	8.441011	8.847825	9.080608	9.130317	8.658582	9.921565	8.652468	8.454309	9.096549	9.160616	8.288622	8.336702	8.412444	9.241233	8.67316	8.210796	8.821591	8.340204	9.067067	8.299757	8.769636	9.037902	8.032455	8.644952	8.602468	8.444063	8.728662	8.48359	8.621249	8.504291	8.788548	8.772708	9.031819
CD151	8.333035	8.599024	8.523677	8.64689	8.830064	8.219624	9.324294	9.329304	8.977083	8.928212	8.96576	8.722431	8.249484	9.183161	9.020263	9.777024	8.975369	9.315165	8.80733	9.011899	8.545874	8.201837	9.853564	8.768117	9.046804	8.826111	7.999477	8.480709	8.437243	8.738713	8.585118	8.872481	8.489771	8.722821	8.506136	8.397133	8.473618	9.007994	9.305803	9.160142	9.215299	9.191904	8.731365	9.113688	8.620548	8.925055	8.668861	8.475556	8.958083
CDA	5.340286	6.293378	7.390684	8.419222	4.746806	4.413481	4.916597	5.406379	5.944827	5.732147	5.002973	4.960208	4.876614	5.866835	5.281355	5.29636	4.743581	5.978533	8.626663	5.155505	5.193738	4.890235	8.498313	4.559675	8.679026	5.213197	4.232319	5.332656	4.633806	4.696136	4.450086	3.963569	5.373194	5.121528	4.727579	4.900407	6.519385	4.589893	5.497158	4.586345	3.877833	3.76359	4.926943	5.018501	4.798507	4.667868	4.769565	5.745553	5.687838
CDK1	5.925691	6.940026	7.0147125	7.27300875	6.563004	6.07822975	6.29559975	6.31551775	6.2410905	6.46466325	5.89054025	5.84536325	6.38594175	6.3142145	6.38527075	3.807429	7.0457555	5.7247455	7.3773675	5.35724125	6.255673	6.18534775	7.784061	5.23449775	7.30645275	6.39627375	5.67237325	6.209256	6.48320925	6.60253575	6.362596	6.43786975	6.61066225	4.53323225	6.368783	5.30107175	6.799505	6.7788755	6.13601475	5.22434475	5.12712275	5.923876	6.48020725	6.252218	7.20109025	6.1209995	6.56510675	6.77194075	6.4721585
LRBA	7.3068905	6.0787365	7.9054565	7.790179	6.4385155	7.515746	7.241995	6.565635	8.014805	8.102701	7.1846675	7.1300815	7.5388755	7.67774	6.765835	5.3404675	7.681246	6.51123	7.5857025	6.8165245	7.833784	7.777121	6.812587	7.030699	7.761111	7.1390285	7.769021	7.628438	6.859685	7.900594	7.0284105	6.9625785	6.9766095	6.6261765	7.7588085	6.74585	7.656027	7.8799375	7.0873235	7.5218285	7.61146	7.6780195	7.454736	7.8445275	8.0580445	7.1783385	7.4783355	7.398794	7.7290245
CDC5L	6.1226765	6.27629675	6.2217195	6.46882225	6.529398	6.40783025	7.56379075	6.39569025	6.49512975	6.35254825	6.46889175	6.22211025	6.023929	6.8976805	7.28386525	5.3945645	6.32181175	6.43328075	6.25179725	6.53171225	6.46823375	6.2453605	6.39149725	6.22290775	6.351574	6.4699735	6.33761575	6.34721775	6.25107125	6.44544775	6.36063075	6.5137205	6.406015	6.3041465	6.18254975	6.32555175	7.15705125	6.3413695	6.33703025	6.38988375	6.29801225	6.2915535	6.5150215	6.548621	6.69284625	6.8583475	6.50141325	7.69836225	6.35805425
CDC6	3.475737	4.5385675	5.001339	6.9783155	5.1817745	4.3319555	4.948264	4.6129515	4.9702705	5.4995865	4.1909865	4.215898	5.0314455	4.5157935	5.31357	2.998406	5.3486045	4.626089	7.243803	3.394253	4.1637465	4.649592	6.6340785	3.405449	6.0990265	4.162621	3.9219905	4.5845435	4.8087185	5.3924655	5.5200615	5.066389	5.0870845	3.540212	5.0139345	3.2599465	5.8633475	5.6339755	4.42338	3.593024	3.4464475	3.848211	5.772795	4.4145985	6.2621815	3.37893	5.3216095	5.2774815	3.9567
CDC20	6.380117	7.445582	7.704971	8.472402	7.527934	6.617611	7.581496	8.154763	7.15539	7.615514	6.248271	7.012032	7.601318	6.837906	7.607009	6.588062	7.66627	7.520223	9.608496	5.74956	6.128242	6.514403	8.744707	6.088175	8.86037	7.05782	5.948733	7.317402	7.276243	7.641156	7.258722	7.353814	7.250195	5.314571	7.33416	4.983476	8.093838	8.16893	7.858332	6.548434	5.641713	6.442155	7.289934	6.644093	8.291555	6.893375	8.224783	7.433681	6.722471
CDC25A	4.229083809	4.959093469	5.209106727	5.298547346	4.894083167	4.701216441	4.609449668	5.331695559	4.850572746	5.501653679	4.004518814	4.50231361	5.036494719	4.415422693	5.017747534	4.895228699	4.463717764	4.818851433	6.755989035	4.278862073	4.962096843	5.258903483	5.783551689	4.021815995	5.908924424	4.560894837	4.386376515	5.163979162	4.725022942	5.070017353	4.146926732	4.997319199	4.556992717	4.191762376	4.877490782	4.075029988	6.191728044	5.833526425	4.570138058	4.409984869	4.250188077	4.328604747	4.771488779	4.89736188	5.824028986	4.466673054	5.203881385	4.845279347	4.530481414
CDC25B	9.051674	8.834955	8.907044	9.903387	8.671962	8.189235	9.664428	8.791886	8.584757	7.542962	8.555692	9.484916	9.636868	8.771571	8.293806	9.530414	8.778801	9.63499	10.86552	8.856631	9.62074	9.80321	9.331037	8.213415	8.335778	9.880373	7.617844	7.479271	9.554163	8.356049	8.369068	8.300649	8.739199	8.677832	8.538075	8.538812	9.759558	8.312817	9.323338	8.208428	8.337554	7.662724	7.812773	7.680989	8.883143	8.502867	8.851949	9.730212	8.397838
CDC25C	3.899178333	3.980994333	4.193112	4.655923667	4.081010667	3.933388333	4.467572	4.358572667	4.452172333	4.17373	3.878308333	3.968502667	4.940048	4.100685	4.276265667	4.301215667	4.059238333	4.342259667	5.664543667	3.903821333	4.144035667	4.014521333	4.806353	3.889576333	4.579273333	4.074483333	3.933149333	4.250656333	3.940761333	4.106550667	3.82371	4.402733	3.859457333	3.582205	4.252982	3.900488333	5.721696333	4.31001	4.026063667	3.608832	3.775701333	3.969069667	4.085932	4.132561	4.572196667	3.823764667	4.296374333	4.127591667	3.781060667
CDC27	6.8209045	6.75759425	6.96768775	7.35254325	7.00766125	6.81859875	6.863644	6.587404	6.9662715	6.82570825	7.02845075	6.62649475	6.98688525	6.907589	7.10539075	5.2218605	7.06835275	6.98888875	6.98242225	7.06468725	7.122362	7.1528415	6.9344935	6.62048475	7.45634325	6.59784575	6.560825	6.6309295	7.031537	6.97869375	6.7363905	6.420489	7.11433325	7.142486	6.85683125	6.93878475	6.7638195	6.9301635	6.9368435	6.6998835	6.66578825	6.998914	6.9810815	6.67665725	7.19960275	6.78931525	6.8185445	7.25894125	6.92520975
CDC34	6.3476755	6.399506	6.500209	6.593952	6.480195	6.562704	6.498066	7.062782	6.707448	6.57546	6.4980385	6.6067125	6.435604	6.3086125	6.225279	7.046372	6.207634	6.766909	6.461425	6.6432255	6.650675	6.6578615	6.562432	6.746991	6.9149025	6.386116	6.618375	6.368923	6.410681	6.5928195	6.7007505	6.6152895	6.3786905	6.5597245	6.480787	6.3632795	6.9363	6.425843	6.426731	6.677246	6.271645	6.667715	6.090259	6.521135	6.86291	6.1961975	6.443348	6.19342	6.537543
CDC42	8.2966344	8.222495	8.0868048	7.6329592	7.3264956	7.8408582	8.2134608	7.7795922	8.3711238	8.0656128	8.340195	7.7989912	7.4272748	7.9090062	7.8085344	7.0064712	7.6226182	8.2395048	7.9711412	8.111141	7.9654126	7.9618598	7.6627444	7.9763946	7.9287018	7.3425424	7.7775208	7.8302454	8.2636604	8.5118206	8.3576056	7.9299548	7.4739976	8.1015004	8.22666	8.0638056	7.8984174	8.2200046	7.7848298	7.9200412	8.195364	8.149876	8.3215256	7.8859478	7.6199662	8.3178918	8.0718548	8.4820272	7.9296614
CDH1	8.674354	6.986678	9.3765365	8.452253	7.274372	8.822436	8.516177	8.010664	8.5179905	9.538723	6.0643885	7.9204475	9.490938	9.3739435	8.6320355	5.740393	9.1796145	7.0826055	8.283311	3.2059995	7.616179	8.833362	8.7189235	7.8858545	8.2233575	9.3209655	8.9565745	9.076095	7.332532	9.4149275	8.7876395	8.671449	6.020621	6.0422055	9.383565	5.425044	8.582313	9.2543125	3.1644555	6.551357	8.6043455	8.765282	9.158628	9.255063	6.2143305	6.9815695	8.5453385	8.8674315	8.2942105
CDH2	4.6153685	4.894319	4.5197405	4.522755	5.131742	5.1276615	4.487946	4.6713125	4.823207	4.3597835	4.510527	4.78528	6.336769	4.5305	4.8169325	4.9121225	4.526391	4.549652	4.5316825	4.8255845	5.445455	4.578454	4.266883	4.8032215	4.630071	4.588903	5.989321	5.0138295	4.9194175	4.2001785	4.8374805	4.8774935	4.4160485	4.980118	4.754622	4.8533355	4.6306255	4.6447415	5.830382	4.67043	4.5894215	4.548417	4.789618	4.5359	4.580859	4.5316215	4.770453	4.6386305	4.734876
CDH3	8.070067	6.573334	8.158329	8.296911	7.614705	5.270922	6.29679	8.84598	6.279929	7.05165	6.646711	7.238814	6.926019	7.186278	6.592145	6.998423	6.347273	6.364585	8.754976	5.840929	4.987294	8.476937	9.098808	5.636357	9.424695	5.53627	6.613638	5.967309	6.490804	7.467384	5.345684	6.514006	5.839407	5.846153	7.39062	5.460339	5.969153	6.687243	5.760918	6.461493	6.658468	5.283882	6.124358	6.139199	5.452711	7.548574	6.705681	5.713034	7.734639
CDH4	3.53799325	3.9955985	3.806997	3.68106925	3.57797825	4.22860925	3.3920385	3.63278425	3.7361745	3.4327225	3.41607375	3.39322825	3.5725235	3.70718375	3.813064	4.35273625	3.45605275	3.56275325	3.703603	3.58503275	3.95843075	3.7594645	3.509047	3.6130335	3.49078025	3.98618625	3.583154	4.565934	3.77761575	3.54527675	3.7863845	3.77436775	3.848961	3.469061	4.13769325	3.83950975	3.9186095	3.32637875	3.4804125	3.57829925	3.632681	3.52378375	3.878018	4.22395025	3.88279525	3.82688125	3.65081725	3.535829	3.52726275
CDH5	6.525253	7.866135	6.753313	6.275385	7.31855	7.033138	7.835824	8.314584	6.155608	6.097511	8.057536	7.607263	6.704704	7.85302	7.83529	8.541951	7.087717	7.426792	6.534117	8.638869	6.484276	6.740468	6.053256	6.780535	7.816578	7.310225	5.766234	6.439024	7.334051	6.612667	6.745877	6.607926	8.075298	8.699017	7.154004	8.570087	6.013173	7.635904	8.024833	7.42967	7.560059	6.575056	7.190669	7.298398	6.623168	7.042719	7.048368	7.858899	7.684711
CDH6	3.919748167	4.1301335	3.975796667	3.713976667	4.116470333	3.914778167	4.212058667	3.6596955	4.089655167	3.8177075	4.21038	4.238766333	3.897881	4.210372667	4.040705667	4.275568333	4.001589667	3.859127333	3.938500333	4.478142333	3.771691833	3.708491667	3.840927833	4.021743833	3.903863167	3.862601333	3.912921667	4.2774935	4.078504333	3.908951667	3.962395333	4.096327667	4.195567667	4.194235	4.143802333	4.586773167	4.024685167	4.0658745	4.639169833	3.926845333	3.894591333	4.0046695	3.9262655	4.395389333	4.100173333	3.979468833	4.239600833	4.395966333	4.088121667
CDH7	2.965686012	3.162937867	2.95155977	2.915328434	2.883792921	2.803721724	3.015366465	2.865925808	3.002839428	3.066654194	2.872136139	2.955533944	2.977597471	3.138599702	2.935794995	3.089682979	2.753677433	3.085786762	2.911080742	3.227823669	2.995444438	2.99828992	2.839679728	2.988276294	2.892430204	3.141365342	2.714467327	2.911754978	3.150412467	2.952296353	2.877442725	2.987414551	2.963984954	2.958018958	3.186083325	2.899304274	3.07317942	2.846161364	2.878831759	2.956553406	2.732701395	2.89238156	3.042198957	3.022496848	2.963502695	3.147571895	2.976387686	2.973400707	2.870232079
CDH8	2.83208775	3.25907575	2.9092195	2.83944825	2.8001925	2.82562	2.986434	2.82845225	3.0784785	2.77884175	2.800237	2.78000025	2.80952225	2.9947355	2.97349725	3.32086225	2.8709415	2.89437125	2.90938225	2.8790475	2.87320825	2.85177025	2.8176	2.85174575	2.81581	2.8960415	3.0476875	3.0634895	2.983565	2.736359	2.89305925	3.020131	2.856001	2.958682	2.94596175	2.925362	3.171809	2.7371935	2.9513735	2.92268675	2.819047	2.88563725	2.92992575	3.0317635	2.96349875	2.937958	2.98943475	2.910483	2.882675
CDH9	2.523417	2.681434	2.454915	2.553026	2.503418	2.516511	2.296666	2.350773	2.720894	2.487924	2.457938	2.522497	2.628678	2.440314	2.620522	3.023079	2.449798	2.695606	2.710262	2.796904	2.654234	2.567519	2.508072	2.45048	2.372046	2.564588	2.840459	2.630022	2.523417	2.553849	2.608687	2.921676	2.605346	2.540594	2.505048	2.923346	2.665786	2.281078	2.709409	2.475088	2.514238	2.482273	2.319538	2.82573	2.648207	2.688877	2.413137	2.383034	2.488052
CDH10	3.023517	3.460454	3.262275	3.203335	3.380488	3.430424	3.145366	2.932848	3.220082	3.04812	3.299447	2.949	2.883228	3.033332	3.278098	3.825715	3.278089	2.960031	3.138386	3.622758	3.198383	2.907903	3.321922	3.171384	3.095272	3.294631	3.363241	3.311912	2.895023	2.855995	3.3511	3.322103	2.949	3.178823	2.962423	3.12765	3.132577	3.333661	2.722281	3.621332	3.747706	3.1817	2.98592	3.263975	3.170882	3.168122	3.187456	2.879485	3.295188
CDH11	8.25341775	7.46213375	7.80205125	7.10784625	7.7160105	6.5989155	7.25014	7.3439425	6.98972275	5.91937675	8.264144	9.0469045	7.59710075	7.80694925	7.95712725	6.39180675	7.40118475	7.5080335	5.60855775	7.81600325	8.5243925	6.56997025	7.4198505	7.7103055	7.28256675	8.69753875	6.15505125	5.79375325	8.05442375	7.1324425	7.2260035	6.667291	8.287216	8.14925125	7.01755925	8.09452925	4.492222	6.36872075	9.03631475	7.74089725	7.6712685	7.472749	7.541864	6.355636	6.42148675	8.91149725	7.0224485	8.2551895	8.04286975
CDH12	2.296382	2.695798	2.589766	2.810017	2.483128	2.551668	2.604491	2.548933	2.628484	2.58925	2.820481	2.663372	2.504644	2.514508	2.381579	2.690001	3.305151	2.556357	2.297664	2.676848	2.710484	2.573177	2.680526	2.364735	2.66866	2.853037	2.628681	2.770268	2.449406	2.652169	2.532829	2.577185	2.518962	2.64151	2.466737	2.754464	2.840436	2.658115	5.829524	2.374245	2.560515	2.605066	2.675381	2.788709	2.592568	2.527608	2.486322	2.457759	2.727404
CDH13	4.634466	4.825306	5.19206	4.520283	5.184013	4.056358	6.005694	5.065645	4.717456	4.734071	5.294369	5.710774	4.691043	5.946087	5.67933	4.865307	4.665787	5.224463	4.896619	5.250839	4.152525	4.142447	4.865589	4.104874	5.520442	4.804777	4.211503	4.280197	4.846069	4.288965	3.904606	4.528628	4.913471	4.970525	6.758972	5.525746	4.945774	4.909772	5.236166	5.367156	4.976724	4.798238	4.031647	5.29746	4.703895	4.654223	4.956583	5.387996	5.530445
CDH15	4.537688	5.0335335	5.1848005	4.48015	4.472067	5.1783415	4.555849	4.7210735	4.79973	4.585337	4.551226	4.490395	4.0896545	5.0245895	4.772361	5.526748	4.482065	4.6837805	4.742057	4.5453455	5.23334	4.7885015	4.657702	4.6532935	4.5132125	5.005562	5.080923	5.7325815	4.884138	4.6080925	4.9380285	5.175511	4.853265	4.35287	5.044838	5.0625435	5.319479	4.459823	4.7273405	4.5743425	4.4809695	4.4978835	4.7041165	5.3771585	5.008742	5.0644065	4.855842	4.787835	4.527711
CDH16	3.60137	3.567946	4.626056	3.310936	3.547779	3.51706	3.964815	3.449129	3.572177	3.439215	3.688279	3.26267	4.476009	3.666131	4.124299	5.521599	3.427336	3.68406	3.835296	3.875982	3.154698	3.624839	3.852766	3.696578	3.957187	3.319117	5.260748	4.208354	3.432764	3.23878	3.620917	4.139316	3.38055	3.657467	3.869569	3.57696	4.079912	3.308641	3.918457	4.591406	3.692903	3.64996	3.301244	3.887365	3.575454	3.116846	3.796782	3.462656	3.40919
CDH17	9.107226	8.701599	11.37485	5.521353	7.380153	8.166513	10.64966	8.924619	10.85329	11.44687	7.094813	9.513354	10.06927	7.390864	7.901569	7.005897	9.493269	7.956216	9.891546	5.167064	4.430277	7.394681	10.83004	3.984277	3.939826	9.822659	8.776388	9.900467	4.506959	7.967546	7.168137	9.288107	5.124705	6.577659	11.13814	7.856299	11.51583	10.95587	7.11913	7.374883	9.493134	4.850802	5.765203	9.921943	5.688054	6.572346	9.819878	10.33577	9.551922
CDH18	4.090658	4.279453	3.781144	4.028508	4.061864	4.311745	3.848878	4.1079	3.928632	3.538505	3.732838	3.568195	3.876589	4.071544	3.972025	4.602721	3.80791	3.694483	3.822973	4.082681	4.039118	3.624839	3.784684	4.081723	3.866604	4.365763	4.029788	4.185954	3.956713	3.674498	4.143033	3.752968	3.734428	4.140992	4.301575	4.26685	4.132216	3.598963	3.639017	4.031208	3.95738	3.774451	3.907084	4.439349	3.808709	4.042674	3.915374	3.520215	3.605076
CDK2	5.205870333	5.454288333	5.583645667	6.221535	5.745892	5.359907333	5.498392333	5.616865333	5.512022	5.299954333	5.473610333	5.173567667	5.83968	5.345571667	5.532949333	5.564968333	5.263378667	5.310732	6.356599333	5.642096667	5.669287	5.222467	6.656473667	5.298021	5.770932333	5.462564667	5.030065667	5.403179333	5.595035	5.640689667	5.329405667	5.593222667	5.541345667	5.308709	5.138649	4.949092667	5.57332	5.599736667	5.094801	5.223556333	4.992883667	5.362309667	5.492350333	5.3765	5.601724333	5.204415	5.301032	5.324660333	5.206676
CDK4	8.829353	9.49958	9.378505	9.86159	9.501048	8.952736	9.22631	9.981582	8.848939	8.797743	9.385756	9.291634	9.996355	8.90049	9.212261	9.702695	9.027752	9.774361	10.55276	9.096835	9.232082	9.086819	9.851384	8.902509	9.650235	9.219248	8.629905	8.983979	9.781265	9.41048	9.41474	9.339296	9.43992	9.300877	8.492755	9.279419	8.697279	9.297467	9.696307	8.918353	9.202028	8.905676	9.138534	8.731031	9.575913	9.887101	9.414964	9.526543	8.978988
CDK5	6.250162	6.657639	6.904689	6.849584	6.295898	6.358911	7.277548	7.416279	6.906082	6.320601	6.17476	6.495215	7.009952	6.562859	6.652781	7.165048	6.062331	7.032055	6.988246	6.605511	6.843361	7.252307	6.815462	6.366514	6.826571	6.49524	6.650103	6.577631	6.619272	6.629117	5.979174	6.430469	6.309359	6.148472	6.23315	6.287717	7.543531	6.857445	6.711226	6.047308	6.562888	6.330208	6.102104	6.876542	7.006302	6.806131	6.468446	6.648661	7.07633
CDK6	6.260699143	5.435723571	6.253731714	5.757280714	6.970811571	5.726383143	6.028127571	5.083873714	5.682938429	6.046225143	6.108848	5.427762571	5.649372429	5.867043429	6.524478286	4.755145714	7.773019	5.476398	5.625981286	5.233107571	5.576354571	5.899690286	5.771939429	5.724464857	5.771027571	5.937858	6.027422429	5.802610571	5.575822	6.051841857	5.687528714	5.672019571	5.658298286	5.362832143	5.200046	5.456820286	7.443502429	5.744871143	6.105430714	5.835634714	5.643523286	5.874971429	6.749378286	5.313615143	5.539446143	6.046864571	5.819579143	6.001123571	5.920960857
CDK7	7.535897	7.337217	7.987984	7.886673	7.666564	7.018554	6.967524	7.160394	7.985762	7.959148	7.61366	7.625748	8.188042	7.484297	7.107568	5.59777	7.138043	7.702958	7.920113	7.167223	7.106627	8.013291	8.124205	6.950794	8.947331	7.364437	6.948053	7.100519	7.834963	7.868846	7.583005	6.796052	7.612766	7.160394	7.86696	7.033509	7.009	7.890303	7.611415	7.313838	7.23582	7.48072	7.679455	7.986965	7.943059	7.843793	7.861788	7.954304	8.407676
CDK8	7.117109067	7.819393313	7.038440221	6.617977019	6.931215667	6.517482755	7.460527411	7.475971075	6.688429868	6.248946361	7.588841367	6.593927106	6.12613271	7.331197096	6.514465307	5.402526014	7.307150688	7.838786976	6.690014672	8.022154916	6.254318581	6.447191199	7.453539389	6.322975255	6.737408307	7.505696173	6.33849621	6.095127702	6.452201369	6.447004571	6.231428096	6.286799952	7.433681561	8.264781446	5.842100913	6.32707858	7.985625324	6.65898716	6.684920408	7.948967736	7.260513767	7.627759178	6.594666311	6.067709461	6.361559922	7.59457007	6.458667913	7.97505765	6.530924893
CDK9	4.452033	4.701764	4.683485667	5.145134	4.740197333	4.439347	4.831893333	5.068205667	4.791980667	4.543145	4.555626667	4.563569333	4.61961	4.727424667	4.73245	5.312127667	4.628082667	4.478532	5.45014	4.891057333	4.685133667	4.810743	4.871991333	4.703368333	4.772885333	4.774246	4.644184333	4.66807	4.610905667	4.699108667	4.645997	4.912528333	4.626781	4.817784333	4.660963	4.684667333	4.631054	4.645186333	4.62892	4.604145333	4.592527	4.570096333	4.746649333	4.659751333	5.134563667	4.331587	4.350544667	4.563653	4.420656
CDKN1A	8.667379	9.197947	9.62132	9.73485	9.125401	9.235633	8.937603	9.7023	9.994481	9.459753	9.27184	9.425381	8.718153	8.703715	9.05035	9.516952	9.201223	9.357054	9.322866	10.4373	9.279255	9.223045	9.51335	9.431263	10.77904	8.401343	9.395419	9.20557	8.840253	9.099786	9.192201	8.517958	9.488609	9.581398	9.739633	9.206621	10.20733	8.93751	9.267787	8.997503	9.112602	9.040472	9.35926	9.483332	7.749093	8.940316	9.103189	9.328486	9.476581
CDKN1B	9.542155	8.367523	8.88091	8.871826	9.292676	9.322966	9.197398	9.346533	8.732964	8.69921	9.662888	9.039496	8.826972	8.963104	8.986075	7.352933	9.029594	9.013405	9.096525	8.981046	9.491465	9.45016	9.165089	9.285043	9.246804	8.764143	9.079508	8.698734	9.368466	8.870822	9.342725	8.90011	9.151005	8.833715	8.241736	9.324332	7.864042	8.793675	8.228374	9.555884	8.961656	9.068487	8.516914	8.280555	8.603526	9.142265	9.296784	9.05715	9.018216
CDKN1C	5.46045525	6.21902775	5.1675225	4.92124825	6.1392165	5.9439335	6.825542	6.7521185	5.42455825	6.17122	6.6223935	6.42561475	5.20910425	6.07546875	5.948938	7.282926	6.6280905	6.5068155	5.52600925	7.05300575	5.726497	4.670117	5.435648	6.726764	6.78757625	6.2192975	6.28396075	5.821857	5.75620525	5.9245835	5.96316625	6.17400675	6.37222975	7.18341125	5.4866165	8.3450445	6.33987925	6.84161825	7.7456055	6.3959825	6.934106	5.95402225	5.9668445	5.18147825	5.64399375	5.62955475	5.422123	5.256972	5.92926725
CDKN2A	5.466345	5.031463	4.976019333	4.682323	5.087703	4.923155667	4.563460333	5.209862333	4.849513667	5.169863667	4.454247333	5.147072	6.761453667	4.933607667	4.888301333	5.022544667	5.550759333	4.681427333	7.282559333	4.494065	4.412384	5.23923	4.354667667	4.526269	4.866186	5.092259333	4.758381333	4.782513667	5.244186	4.427781333	4.821187333	4.706389	4.835157333	4.292966	4.829727	4.698066	4.733671333	4.823324	6.15647	4.415652667	5.094578667	4.650069	4.748217667	5.770967667	6.095073	5.388905	5.257005333	4.914785333	5.044234333
CDKN2B	5.7441215	4.0428775	5.757246	5.7445965	4.674989	5.318686	4.931518	4.302083	5.4165605	5.313441	4.7060515	5.8276355	5.5954585	5.987035	5.841523	3.992419	4.956368	4.9523995	5.444817	4.4808075	3.665439	3.8497185	4.7793715	5.0367775	5.210718	5.4894935	5.065653	5.4366255	5.206594	3.8228805	5.0112775	4.5307775	5.4455845	4.009966	4.5477865	4.5808115	4.1021555	6.020387	6.845595	4.2924895	4.483418	5.379403	5.2728825	5.651452	5.202551	6.277375	5.197541	6.0445775	5.656684
CDKN2C	6.613006	6.8338905	6.798198	7.1224135	6.708915	6.8678065	7.0833575	7.537027	6.248785	6.4916755	7.3431705	7.039597	6.245505	7.0155295	7.0433	7.292143	7.182187	7.024573	7.0173355	7.0780075	7.8393875	6.697906	6.697976	6.5751865	6.956211	7.233561	6.5025815	6.5301515	6.615296	6.728127	6.5119275	6.862346	6.947323	6.817104	6.608783	7.907619	7.5062935	6.9064275	7.047414	7.0789085	7.263771	6.7966885	6.4691375	6.625133	6.7846565	7.356597	7.000792	6.9403185	7.029833
CDKN2D	4.509186	4.411237	4.565682	5.11716	4.7064905	4.681708	4.812143	5.0841905	4.6161975	4.509663	4.6235935	4.6943425	4.3627525	4.5394905	4.8680525	5.1717405	4.4585255	4.827595	4.8915055	4.78536	4.391104	4.4996535	5.3797125	4.381977	4.931378	4.562841	4.943405	4.8200035	4.756357	4.686141	4.3120765	4.7954185	4.4656945	4.640155	4.622068	4.6697345	5.183731	4.672393	4.620673	4.5803645	4.375499	4.491018	4.721996	4.747837	4.914687	4.9460955	4.756867	4.5643035	4.521171
CDKN3	6.68140733	7.295156501	7.749255653	8.300920155	7.106654991	6.757984984	7.964357278	7.659369521	7.097872348	7.407119732	6.770234433	6.654860202	7.149638261	6.446758771	7.21351838	4.299797108	7.316640081	7.219925851	8.250124248	6.591499327	6.466700601	6.767431321	8.278964647	5.855696994	8.463653418	6.860066916	6.030792551	7.010111463	6.864373946	7.301995571	7.764722327	7.419890965	6.875649527	6.099861352	6.96516478	5.767153951	9.171310682	7.596419995	6.708911639	6.519060196	6.30779331	6.485106902	6.756355656	6.973440151	7.387136895	6.848821412	8.209252125	7.564860068	6.751644783
CDO1	5.154239	5.0290955	3.883337	3.7444355	4.7024075	4.349145	4.0661815	4.590897	3.480946	3.8826125	5.364287	5.5073545	4.604344	4.49718	4.3245975	4.1111675	4.320575	5.1649135	3.540387	6.010612	3.985063	4.342406	3.887528	4.926251	5.3702705	4.6223825	4.050194	3.77533	4.8847605	4.383881	4.8647885	4.646711	5.47017	5.111187	4.460603	6.2513985	3.4925355	4.5560415	5.007794	5.4936205	5.565072	4.4488035	3.875222	3.738372	4.402875	5.2027995	4.2563395	4.198672	4.522331
CDR1	2.216238	2.393776	2.546853	2.349005	2.535616	2.311106	2.399538	2.381638	2.212756	2.354945	2.31813	2.431361	2.358555	2.474848	2.401257	2.776065	2.285771	2.536872	2.285255	2.362562	2.342807	2.450616	2.569483	2.365133	2.476181	2.377856	2.253853	2.324452	2.274225	2.434566	2.213427	2.372738	2.416352	2.412512	2.417378	2.418757	2.294981	2.27489	2.422609	2.308503	2.217935	2.400504	2.411752	2.582355	2.407711	2.61154	2.483784	2.483375	2.196597
CDS1	5.843742	5.1380125	6.955339	6.20227725	5.97354275	6.58070675	6.74186425	5.7242625	7.123024	7.50534325	5.3451815	5.36409925	6.1949215	6.023607	6.65515425	4.812666	6.02552225	5.33834325	6.85359575	4.07669575	6.10196025	6.5520985	6.54235975	5.70545525	6.3826045	5.79594975	6.48325125	7.0784225	5.399632	6.66246975	5.6720305	6.2543605	5.1421485	5.1880215	7.116641	4.5947945	6.59570125	6.9391005	5.18322475	5.1516555	5.72582325	6.71068275	6.624227	7.3607605	7.06899675	5.23391475	6.70578125	6.7103435	6.7699615
CDSN	4.113908	4.4365175	4.264331	4.3935285	4.2232025	4.2166995	4.276657	4.126592	4.424905	4.02368	4.085815	3.9983865	4.1781985	4.0780485	4.3163845	4.9125305	3.767398	4.127381	4.3434175	4.1278845	4.044429	4.02954	4.276828	4.219407	4.0992755	4.1481885	4.5443175	4.464974	4.220307	4.353897	4.227102	4.5502005	4.215241	4.056648	4.4538735	4.4220185	5.951852	4.0085145	3.763969	4.055065	4.1676545	4.2508665	4.3868865	4.3215345	4.1868125	4.089034	4.052706	3.947883	4.044916
CD52	9.6220565	8.594899	7.6372895	7.916616	8.255358	8.4191055	8.0675185	9.7143465	7.7906305	8.170956	9.211446	8.3459325	6.4020515	7.2175175	7.5977735	7.832708	7.9838155	9.1626325	6.957738	7.703517	6.754395	10.0703895	7.1192905	9.075809	8.3469035	7.9060285	8.887707	7.9424325	8.876945	8.3483235	8.191217	7.250797	8.569839	7.555721	8.2366365	8.735296	6.1502785	8.5424055	8.43233	8.032745	8.533811	8.3255595	7.100007	7.625427	8.6131875	9.162397	8.5786605	8.211087	8.51227
CDX1	7.588695	7.151262	9.111276	6.007512	7.113035	6.626295	7.842185	7.440014	8.109058	7.989931	6.049331	7.675921	6.173529	6.430036	7.098463	7.677068	6.94209	7.364606	8.970248	6.146272	5.542518	6.195999	7.667236	6.181795	6.160482	7.710837	6.409837	7.010898	5.834704	6.55168	6.358729	7.4886	5.879856	6.504722	7.362481	6.537961	9.0929	7.419143	6.291769	6.666463	7.190353	5.977268	6.132407	7.273721	6.238664	6.219084	6.930491	7.299496	6.461104
CDX2	7.232139	6.215924	5.826792	5.037878	5.275975	5.336025	6.296016	6.097177	5.753318	5.275975	4.817943	6.144886	6.51945	5.302534	5.307268	6.296125	5.363796	5.981033	6.90655	5.156938	4.885723	6.028118	6.124253	4.836972	5.067955	6.381601	5.613451	6.01799	5.303119	5.405245	5.326309	5.876564	5.14438	4.810537	5.790959	4.907998	8.107852	5.626397	5.293608	5.260536	5.733276	4.714191	5.069796	5.777554	6.065745	5.534132	5.884836	5.768581	5.658111
CDX4	3.788059	4.30057	4.220404	3.646623	3.844053	3.747358	3.883663	3.975027	3.807708	3.651524	3.912059	3.919747	3.774685	3.923638	3.932058	4.150804	3.606427	4.004055	3.900783	4.125169	3.80692	3.785358	3.968295	3.957941	3.862953	3.877153	3.739365	4.653865	3.870806	4.14864	3.902367	4.492285	4.067905	3.873508	4.122678	3.923638	4.304277	3.731976	3.358394	3.834672	4.262656	3.71215	4.02536	4.61785	4.461278	3.796964	3.960836	3.942614	3.755255
CLGN	3.174514	5.284696	2.669478	2.570658	2.933624	3.677298	3.883582	3.170081	3.125397	2.946283	3.992087	3.397407	3.801246	4.069564	3.015226	3.080978	4.871586	5.011916	2.692157	5.290993	3.005544	2.847239	3.581949	3.315816	3.295719	3.188184	3.178253	3.34958	2.815195	2.937107	3.195272	2.793827	3.319864	6.987416	2.888217	3.388112	2.768929	2.687003	4.00221	4.255802	4.042978	3.71788	3.660936	2.789602	2.42234	3.680481	2.849475	3.242512	2.880909
CEACAM5	8.762485	6.362767	8.9866455	7.92145	6.983814	7.6127915	7.7413985	8.086509	8.18225	8.795727	5.106075	8.788427	7.7201685	8.05086	7.7395945	5.8521435	7.54956	8.7224655	7.7154645	4.528314	5.626695	8.9745415	8.959116	6.256207	7.084278	8.7642335	7.617613	8.1105245	7.0635435	7.6986065	8.636538	7.490805	4.6209675	6.3317445	8.963657	7.4909065	9.3500355	9.0687895	7.935689	6.641719	6.676541	7.5469745	7.7768965	9.3487285	7.2178	7.0980865	8.16729	8.1883105	8.1295535
CEBPA	8.02643	7.376567	8.234359	6.708971	7.807971	7.413553	8.600385	7.57835	7.650339	8.401242	6.615529	6.315372	8.215631	6.731841	9.438598	7.802255	7.199969	8.100969	9.73747	7.381912	6.619866	8.690009	8.404193	7.679268	6.86438	7.149605	7.684787	7.235044	7.995021	7.311343	9.246486	7.60758	7.642648	6.652564	7.703255	8.310755	7.87315	7.232002	8.810668	7.073145	7.657236	7.245132	6.780021	7.498658	7.840336	7.828319	8.156686	7.67452	7.105956
CEBPB	10.22884	11.35619	10.56266	11.42711	11.38384	10.81896	10.25572	11.199	10.56543	10.03644	11.17381	11.30387	12.0286	11.46242	11.68778	10.78518	11.10088	11.2476	11.51183	11.85023	10.43985	10.90807	11.52255	11.05677	11.25455	10.79335	10.12095	9.929307	11.19495	10.73303	10.65176	9.825274	10.96678	11.1441	10.12072	11.043	10.76524	10.06249	11.70076	9.880733	10.55634	10.4704	10.83723	9.797766	10.21146	10.49461	11.02225	11.74315	10.60708
CEBPD	7.61525	8.7096255	6.8434775	8.3031195	8.516138	8.324721	7.572055	8.4763185	7.630099	7.093852	8.894944	8.1710845	8.0842145	7.8544905	7.5034015	7.27979	8.342434	8.5053875	6.915244	9.554996	8.7960285	7.7246665	7.4904225	8.729657	8.0006515	7.816084	7.7525065	7.7127625	7.504402	8.45606	8.3878615	7.3923415	8.054599	9.2105565	7.6205775	8.279999	6.188378	7.1841355	7.8853345	7.901434	8.11192	7.9044765	7.6659665	6.792694	8.0836505	7.7236245	7.3910075	8.260702	7.7251655
CEBPE	4.441276	5.232799	4.74561	4.49786	4.660043	4.658888	4.41864	4.850585	5.007398	4.757556	4.412884	4.682314	4.745056	4.568416	4.433865	5.499995	4.487399	5.024511	4.624544	4.473651	4.413994	4.664971	4.715541	4.368628	5.203026	5.004663	4.951209	5.638166	4.839079	5.105616	4.682214	5.087532	5.099476	4.790607	5.209413	4.879055	5.229335	4.327941	4.287823	4.71408	4.445429	4.607183	4.565763	4.869975	5.608801	5.017711	4.662348	4.641116	4.995194
CEBPG	7.597364	7.318232	8.269742	7.6003785	7.672903	7.2535085	7.3394305	6.9842675	8.0699145	8.9887145	7.244928	7.2217875	7.653565	7.512184	8.0548945	5.8649525	8.0690425	7.34626	7.986457	6.9539445	7.1070055	7.8307785	8.3204315	7.2817455	7.100944	7.7607255	7.253337	7.551084	7.5397625	7.825966	7.713682	7.1681335	7.4238195	7.2336455	8.1590865	7.037917	7.4957975	8.0285005	7.785506	6.979412	7.2415185	7.495376	7.751879	7.9586955	7.789991	8.6281615	8.170132	7.7658355	7.8339575
CEL	3.646019382	4.771061819	7.218423032	5.008268266	3.952107898	4.194385201	10.16238235	3.719043124	7.830885465	4.636182099	4.030270037	3.894202753	4.003040024	3.968211581	3.640328066	4.636221444	3.75600766	3.627509179	9.562380787	3.88019335	3.861088261	3.641507785	4.91483324	3.856390983	3.905321569	3.886014858	3.962616107	4.30353264	3.965240961	3.686712012	4.026148118	3.763289979	3.880379275	3.59572269	4.111846422	4.065439443	8.689518195	4.058321178	4.859560493	3.740709354	7.581510015	3.646434969	4.046233197	3.590241477	4.189382582	3.711801074	4.433148877	3.57378365	3.492827581
CELP	4.310144	5.502976	6.566815	4.939834	4.323577	4.915559	8.43045	4.721255	6.659918	5.046588	4.330775	4.091883	4.44308	5.153356	4.594474	5.098421	3.898922	4.21523	8.142645	4.307595	4.366623	4.410913	5.191245	4.386823	4.090862	4.739423	3.941332	5.263812	4.532018	4.104455	4.660063	4.275764	4.637226	3.950581	5.014647	4.842044	6.634486	3.720093	4.25513	4.035454	6.278355	4.072245	4.935813	5.006516	4.154602	4.246894	4.649348	4.32543	4.026463
CENPA	5.927185	5.696324	5.968577	6.373777	6.328205	5.790202	6.292643	6.424487	5.848921	5.874812	5.705714	5.87606	6.361568	5.777134	6.342426	6.081909	5.876126	6.121474	7.678091	5.599268	5.72209	5.784445	7.374138	5.704481	6.522667	5.698328	5.52974	5.828849	6.098212	6.182222	5.89718	6.007851	6.219366	5.617562	5.999603	5.419011	7.022282	6.207347	5.370373	5.873002	5.556377	5.782399	5.717658	6.17529	5.862684	5.569342	6.419034	5.926459	5.573453
CENPB	7.047242	7.042946	7.556929	7.453222	7.102139	7.170109	7.681075	8.106827	7.149461	7.089509	7.295406	7.27315	7.928957	7.500623	6.992189	8.826305	7.686364	8.202445	8.168831	7.566864	7.823515	7.509443	7.297708	7.136606	7.288677	7.308256	7.166916	7.113285	7.634575	7.565061	7.921626	7.392918	7.552322	7.906402	7.050813	7.268557	7.471311	7.322487	7.680812	7.550317	7.354647	7.573096	7.237203	6.940728	6.730338	7.370377	7.105511	7.296232	7.148824
CENPC	6.048132	4.956312	5.288354	5.514046	5.440261	5.419102	5.227924	5.207236	5.852425	6.013977	6.277772	6.075146	5.389896	5.392596	5.248908	3.95831	5.619368	4.892791	5.137553	5.829959	6.397091	6.056621	5.694236	5.856324	5.799659	4.975164	6.14973	5.425769	5.78408	5.983639	5.361547	5.618306	5.757735	5.704223	5.445798	6.101121	4.520844	5.964779	5.920487	5.77757	5.620932	6.284039	5.599188	5.929247	5.421199	5.874841	5.901391	5.730418	6.157259
CENPE	5.164037	6.032857	5.982283	6.733388	5.54916	4.051995	5.09794	5.337828	5.331666	5.345306	5.218854	5.608125	5.8065	5.276196	5.944296	4.050298	6.083268	4.167476	6.789408	5.045171	5.65481	5.5338	6.478152	4.458728	6.086381	5.813853	4.40535	5.782173	5.572945	5.817415	5.341466	5.134237	5.948751	3.749577	5.730778	4.882086	5.784043	5.878839	9.096626	5.041526	4.142779	5.062134	5.267101	5.680855	6.272131	4.535954	6.559013	6.348686	4.780351
CENPF	4.498494	4.708985333	4.436904333	5.218959333	4.935966	4.418160667	4.604982	4.212152333	4.548038333	4.536552	4.126605333	4.754299	4.899819	4.592907333	4.9549	3.870075667	4.809077667	4.4253	5.600332667	4.250272333	4.281464	4.728244	5.795886	3.943781333	5.219782333	4.865648333	4.087298333	4.240339667	4.806999667	4.559637	4.298852667	4.493230333	4.659722667	3.690433	4.493615	3.955680667	5.010584	5.004284	5.127726667	4.205040667	3.957135667	4.178792	4.442021	4.537168333	5.060507333	4.35834	5.362207	5.135513	4.557529
CETN1	4.65937	5.256951	4.815019	4.78515	4.459613	5.122779	4.507532	4.515126	4.620867	4.490132	4.570891	4.109443	4.140838	5.120329	4.52961	5.132559	4.191833	4.464334	4.808343	4.750702	5.06709	4.764606	4.43422	4.502326	4.626123	4.702965	4.795053	4.458497	4.178623	4.50849	4.740114	4.651128	4.866622	4.440663	5.29221	5.172575	4.907641	4.079697	4.457819	4.365622	3.997021	4.468753	4.57247	4.848621	4.886299	4.045643	4.77441	4.332819	4.172239
CETN2	8.626144	9.239515	9.387939	9.32437	9.321575	8.874763	9.135706	9.252479	9.533063	8.833868	9.597989	9.076376	9.912913	9.043179	9.223246	7.409366	9.541771	9.673729	8.269557	9.484921	9.423485	9.123863	9.533059	8.967335	9.346726	9.10394	8.796088	8.525363	9.065547	9.014398	8.976486	9.070299	9.005882	9.070148	8.467005	9.075384	9.727633	9.297587	9.466765	9.428727	9.464606	9.22786	8.944602	8.76425	9.148923	9.615421	8.81033	9.369586	9.056228
CETN3	7.985176	7.288653	7.179288	8.58544	7.618383	7.423238	7.436845	7.987233	7.504834	7.58623	8.191555	7.709872	8.159598	7.821537	6.859913	5.053708	7.715394	7.987358	7.026847	8.100891	8.401504	7.679874	7.425168	7.796846	8.745463	7.158835	7.573189	6.541842	7.437204	8.142917	7.520875	7.014748	7.601979	7.976595	6.917643	8.011253	5.638815	7.860331	7.929446	7.793947	7.780472	7.829543	7.190669	6.47986	6.871518	7.744551	7.553818	7.655923	7.930845
CETP	4.338611	4.593711	4.231218	3.781788	3.792482	4.558023	3.998225	5.374746	4.402604	3.398565	4.207279	4.922005	3.830512	4.1946	4.202176	5.614002	3.621448	4.184808	4.016431	5.444116	4.083819	5.742708	3.490901	4.100692	4.50706	4.214878	4.814752	4.572281	4.609474	5.238355	4.164664	4.081655	4.74932	4.793108	4.858825	4.433468	3.90786	3.809522	4.422151	3.560417	4.146969	3.950569	4.081655	5.212622	4.423792	3.5514	4.600641	4.144409	4.142756
CFL1	7.695607342	7.867663283	8.172035456	8.003505655	7.853068822	8.062941932	8.02115274	8.066547764	8.071586905	8.055022283	7.777486982	7.829058329	7.828496357	7.969313036	8.038047619	8.249944535	7.847375007	8.030339104	8.071195132	7.747319755	7.713079781	7.966056798	8.136326996	7.759910495	7.840282704	8.071330491	7.762805901	7.95662397	7.999775957	7.910282671	7.719312459	7.963209675	7.792947789	7.803023195	8.044205328	7.715977429	8.017968327	8.028677007	7.871973031	7.833224004	7.733918959	7.837394988	7.926019885	8.222356293	8.084936225	7.922404944	7.938222756	7.882762108	7.691034044
CFL2	7.841468	8.723576	5.618448	7.075685	8.165350667	6.96172	8.622776333	9.301057	6.199467	6.572012333	8.838199667	7.436724333	6.858000667	7.841768667	7.544462	7.450241333	8.892023667	9.178751	6.295178333	9.890109	6.972839667	5.927395667	5.975814333	8.684791667	8.031375667	8.698351667	6.341915333	7.003891333	6.950861	7.326356667	8.474682	7.956224667	8.691069667	8.574060333	5.658034667	8.393518	5.869183667	7.192817	7.406554	10.07601067	9.200769	8.905359	7.589328	5.823534	6.438821333	8.944567	6.509997333	8.314327	6.950517667
CTSC	8.532183	8.5452315	8.40666725	8.616061	8.8154985	8.2911635	7.92145675	8.7112935	8.3913865	8.07243075	8.70313	8.94758825	7.99444725	7.94843875	8.1534935	7.155508	8.14613975	8.884079	7.75183175	9.15406525	7.827596	9.48877675	8.423174	8.28756975	9.5736455	8.65861225	8.3916655	7.785861	8.641035	9.19167275	8.8680725	8.1403285	8.98770075	8.5675795	8.78652225	8.57114025	7.3699635	8.2961305	8.87232075	8.45299125	8.505932	8.30903575	8.0435225	8.59918225	9.02519975	9.66787775	8.51031725	8.50971175	8.706763
CFTR	4.0629978	3.5071654	5.621169	2.790798	4.2857706	3.1461322	3.3675032	3.147508	4.2908484	4.4500864	4.1324952	2.6800766	4.0844808	3.347472	3.67313	3.2147162	3.588404	3.309084	3.4340292	2.9007192	3.2404382	4.8393442	3.4985186	3.2770238	2.8064582	2.989304	3.7161066	3.853197	3.4432374	4.2673058	4.0905186	3.9780938	3.1807114	3.6279526	4.3670956	3.3172442	4.3881984	4.563016	3.7336054	3.97949	4.4927938	3.6507426	4.6648904	3.699329	3.7166732	3.4844104	3.9253484	3.2490108	4.5174206
CGA	3.4873885	3.8222845	3.3685565	3.4976815	3.4471295	3.780123	3.663799	3.611813	3.5976405	4.3163375	3.418465	3.63485	3.7065105	3.7819605	3.6254685	4.249775	3.2917995	3.839326	3.7826725	3.3683695	3.8395485	3.6657185	6.409398	3.5115325	3.200709	3.6191475	3.7061435	4.142549	3.8206655	4.1756115	4.4142735	3.818877	3.637151	3.527131	3.828911	3.472367	3.836858	3.6362505	3.482407	3.57263	3.39554	3.7008795	3.679427	4.0379265	3.816275	3.6779985	3.680512	3.5454475	3.4656715
CEACAM3	5.458967	5.67029	5.890992667	5.323920667	5.355485667	5.665455	5.262449	5.554419667	5.410722333	5.031343	4.978732333	5.309832333	5.068784	5.285001667	5.411313	6.038671	5.050811333	5.258263	5.357565667	5.234249	5.479755667	5.496893667	5.407543333	5.23805	5.325485667	5.315780667	5.507839667	5.884957667	5.244866333	5.211625333	5.336974	5.460103	5.325195333	5.182199	6.047321667	5.522801333	6.126530333	5.041234	4.861572	5.380261667	5.028169333	5.034018333	5.245251333	5.989548667	5.549209667	5.180943	5.390576	5.371392667	5.159808
CEACAM7	5.263282333	3.940324333	5.957456	5.081423333	4.763391667	4.604498	4.393791	3.852528333	8.969920333	4.389745333	3.422875333	4.169563667	7.656566	7.670620333	6.694102667	3.741595	5.921132667	6.198765667	3.450486	3.561051	3.557811667	5.390188333	7.521379667	3.732232667	3.573494	3.986034667	5.193189667	4.198057667	6.510762	4.390777667	4.395469667	3.678302667	3.438134333	3.702044333	5.219547	4.233241333	9.232677667	4.313204	7.865183667	3.545157333	3.588027	4.163943667	3.681112333	4.973361333	6.169697333	4.69582	4.447512333	5.963450667	4.206680667
CEACAM8	2.402625	2.675306	2.460933	2.539313	2.386863	2.504418	2.367729	2.373103	2.594112	2.573147	2.240388	2.381846	2.417258	2.575711	2.361853	2.324611	2.315179	2.376602	2.223774	2.274307	2.627145	2.637697	2.616823	2.246514	2.383639	2.619681	2.388124	2.750542	2.408005	2.594929	2.602259	2.606071	2.435816	2.339156	2.759655	2.308574	4.177741	2.351132	2.38368	2.339063	2.402647	2.354497	2.374181	2.680915	2.453647	2.435466	2.261578	2.320891	2.427889
CEACAM4	5.8375	5.741927	6.029589	5.932817	5.972213	5.711236	5.944553	5.834994	5.74264	5.526843	5.788112	5.864855	5.544729	5.654087	5.914531	6.413743	5.46961	5.785063	5.599814	5.897066	5.768543	5.714914	5.677827	5.763719	6.122456	5.687247	5.789174	5.838255	5.577067	5.995314	5.491131	5.906758	5.631597	5.760439	5.862958	5.975768	6.395648	5.582095	5.516251	5.83152	5.764815	5.440278	5.324568	5.935296	5.862552	5.880955	5.827151	5.542647	5.544685
CHAD	4.146553	3.86183	4.102174	3.82561	3.75465	5.22293	4.047515	3.90575	4.313556	4.070448	3.851784	4.682314	3.762256	3.831969	3.94736	4.849306	3.74986	4.215364	7.158046	4.139674	4.094582	3.841664	3.986132	4.545908	4.156286	4.085635	5.24686	4.06258	4.019422	3.977459	4.162892	4.960312	3.697678	4.05507	3.954089	3.865908	4.249424	3.74528	3.878429	4.057315	4.074229	4.298456	3.767725	4.400533	4.381519	3.662695	3.985338	3.819653	3.89948
RCBTB2	5.556072	5.854902	5.2986335	5.353912	5.5249475	5.4868135	5.3306485	5.3024595	5.075842	5.3173105	5.7337025	5.6422705	4.868011	5.549265	5.256301	5.0593835	5.21198	5.6282125	4.5552105	5.5989135	5.4186775	5.339406	4.760145	5.5898415	5.2937185	5.485427	5.5912765	5.300391	5.5066045	5.5294905	5.4804995	5.4178725	6.0640275	5.64417	5.387458	5.9683245	4.3336755	5.477893	5.7795625	5.8211355	5.7574745	5.5509375	5.514944	5.320188	5.031153	5.726145	4.9813955	5.4668935	5.572581
CHAT	4.070939	4.282418	3.793205	4.069137	4.175697	4.238097	4.233408	4.325072	4.097445	4.201548	4.084199	4.036833	4.216854	3.945537	4.071486	4.253162	3.613989	4.068426	4.18013	3.945537	4.085722	3.885591	3.920825	3.884773	3.873636	4.136678	4.037916	3.886956	3.612996	3.996912	3.718629	4.182739	4.145254	3.952666	4.032642	4.079273	4.09772	3.663198	3.775195	3.98747	4.134741	4.165904	3.900659	3.615158	3.975588	3.885012	3.95608	3.690737	3.448397
RCC1	6.3477295	6.738384	7.301025	7.296179	6.710698	6.2332055	6.6627685	7.16409	6.748726	6.8755985	6.234648	6.878631	6.446203	6.484855	6.5800035	6.7312085	6.7488695	6.557882	7.8717475	5.983727	6.170924	7.1813625	7.102628	6.050273	6.9378795	6.4370895	6.4034805	6.7538435	6.6513165	6.857673	6.7761755	6.6487635	6.8230635	6.4489605	6.845075	6.4735615	7.402724	6.8656495	6.495354	6.3494545	6.0865715	6.344089	6.6895455	6.701071	7.9909635	6.5592175	7.2044195	6.777158	7.0472905
CHD1	8.221517	7.328442	7.750294	8.9143875	7.6715135	7.36527	7.0405305	7.432944	7.6477265	7.6057475	7.91253	7.70694	8.79487	7.47268	7.5066685	5.413325	7.640685	7.082413	6.8108365	8.1731465	7.620726	8.213641	6.8173095	7.8881865	7.9423425	7.06296	7.498565	6.7335045	7.6343355	7.6841795	7.7640565	6.8083325	7.606837	7.8828035	7.65207	7.5769745	5.838142	7.6039435	7.917454	7.5428725	7.4542865	7.6508645	7.4210885	7.154505	8.0119495	7.4540205	7.5369795	7.7769985	7.5975235
CHD2	6.344275051	5.527288719	5.60157092	5.872617596	5.980606673	5.990073004	5.778589561	5.352087817	5.90548741	5.930948528	6.175670043	5.989415366	5.996406818	5.777440863	5.811750259	4.755691835	5.729991526	5.359663618	5.587422958	5.662982246	6.116150727	6.346346673	6.093310899	6.070953356	5.985838981	5.831792096	5.972559768	5.617368068	6.093290927	5.929770482	5.915298983	5.710659841	5.867830972	5.860997454	5.716351978	5.800201891	5.766109261	6.016154843	5.959572147	5.668277438	5.983769193	6.006493317	5.863041259	5.368580892	5.725105833	5.697221537	5.790515463	5.868060015	5.980305764
CHD3	7.3672115	7.5073335	7.1959345	6.7304205	7.414797	7.194569	7.3497605	7.938929	6.970868	7.0968145	7.660326	7.337931	7.1600855	7.0654265	7.621981	8.5935335	7.409233	7.3915865	6.822829	7.431845	7.730418	7.198824	7.205712	7.7783425	7.210389	7.374489	7.5602605	7.129938	7.1877295	7.118862	7.3265445	7.4594965	7.44128	7.8829465	7.022719	7.7541145	6.533059	7.0469565	7.737751	7.679594	7.889821	7.2823385	7.2876075	6.56349	6.497259	7.345162	6.8364665	6.9252055	7.42787
CHD4	7.578994333	7.963058	7.767532333	7.64884	7.815479667	7.590375667	7.933778	8.107464333	7.474798333	7.503508	7.628976	7.565887	7.838882667	7.889640667	8.059007667	8.265225333	7.661754	7.945656333	8.343191333	7.712941	7.774758333	7.611063667	7.982202667	7.710813	7.593796333	7.834544	7.667213	7.680783	7.785242667	7.515190333	7.650339667	7.718370667	7.732547667	7.952107	7.757132667	7.819543333	7.968680333	7.511150333	7.774346333	7.695988333	7.757049	7.667272	7.495482667	7.708544	8.017392667	7.417439667	7.586918333	7.82218	7.600958333
AKR1C4	2.739006	3.470994	4.030848	2.951293	3.080463	3.293296	3.253512	2.972922	3.974181	3.498781	3.190672	3.412365	2.90889	3.575364	2.626741	3.384983	4.245885	4.895838	3.336842	3.084548	2.79098	2.868426	3.339274	3.010692	2.688236	6.496709	3.444031	3.514714	2.984168	3.213794	3.1573	3.194546	3.035968	2.91149	3.290801	2.897085	5.526385	3.290801	3.091157	3.120942	3.575364	3.170445	3.258294	4.112224	3.075009	3.019982	3.487553	3.065814	2.93922
CHEK1	4.34013675	4.92666725	5.00022025	5.789421	5.306665	4.84602975	4.91196625	4.92925775	4.983354	5.18410675	4.8340525	4.67064775	4.72906975	4.71705725	5.1451515	4.24591275	5.231415	4.85698525	5.66326975	4.57604925	4.60669525	5.05200225	6.06319975	4.41938875	5.642021	4.511579	4.40094925	4.57510125	5.18492675	5.125755	4.96459175	4.84725825	4.86792125	4.27351425	4.831094	4.3863385	4.479255	5.242756	4.70841075	4.7263175	4.48785	4.89005725	4.99859975	4.7810475	5.828595	4.47971125	5.16599775	5.60002525	5.0007125
FOXN3	6.650217857	6.841722429	6.270783571	6.043302857	6.627433143	6.519212286	6.662623714	6.262237857	6.287153429	6.506015429	6.585754143	6.357148429	6.045327143	6.556055143	6.362168429	6.268643857	6.431720857	6.525450571	6.024632714	6.700164143	6.516513571	6.451733571	5.911415857	6.783683429	6.059542857	6.895559571	6.575531714	6.731537571	6.781786	6.427615857	6.870962571	6.543353286	6.692846714	6.551246143	6.467268571	6.734919	6.105242286	6.332540143	6.374564571	6.952013	6.721381286	6.632282714	6.559294857	6.359172571	6.508568143	6.611814571	6.293557857	6.456783286	6.455698857
CHGA	4.747725	4.598372	4.962755	4.642691	4.982678	7.510505	6.55049	5.964897	6.581359	6.928285	5.485357	5.368494	4.306372	5.579907	5.20923	7.115609	6.171193	4.987742	6.295832	4.989057	8.754803	4.672617	7.091507	7.175823	4.661357	4.753608	8.483963	7.524576	4.738056	7.786342	9.335259	7.464811	4.184867	5.391715	4.24636	4.907192	5.546637	9.194091	4.983786	7.366775	9.757842	7.59851	6.505077	6.934324	7.585977	5.050663	4.952163	5.605697	5.642786
CHGB	3.59956	4.095522	3.40212	3.736457	4.101926	4.260606	4.44726	4.735122	4.03939	7.749244	3.43338	7.620057	4.284241	3.931261	3.902667	4.554189	4.848287	4.294972	3.734486	4.720185	5.181267	3.347582	5.941933	4.666329	3.747104	3.796404	5.0113	5.138342	3.2858	8.58066	6.010555	4.564469	3.740421	6.725939	4.09121	3.807438	3.470579	4.558435	3.510069	4.587274	6.946776	7.105339	5.453905	4.35226	4.29716	4.052313	3.752167	5.045352	4.284404
CHI3L1	5.814345	9.182008667	7.088256667	7.671417667	6.455879667	7.34834	7.364129333	7.842899333	6.739399667	5.439564	8.407599	7.868020333	4.842852	6.148987	6.591429	7.697586667	4.764558333	8.738617333	6.679889667	8.209969667	6.996428333	6.976636333	6.025941	3.819267667	7.385880333	6.966584667	4.704246333	5.062215	6.563060333	5.465206667	4.642045667	3.407767667	7.001379	8.487409667	5.744881	8.83072	5.284805	6.158225667	4.674465	3.425847667	5.935244667	4.897058667	6.299423333	5.134205667	6.262903667	6.434241	7.192957667	7.617188667	5.447685
CHI3L2	5.577686	8.172088	4.338018	4.624382	4.173589	5.391522	5.420313	6.615654	4.491331	3.798565	8.029685	5.854701	5.134092	4.834347	4.566693	5.364485	4.485055	4.909125	6.716195	5.046829	4.643083	5.141346	4.913152	5.410048	6.182574	4.627029	5.229337	4.929159	4.986863	5.254998	3.700345	4.230327	6.281481	9.47705	4.795894	5.996001	4.243728	6.058459	4.734778	4.283155	5.068115	4.698778	5.032494	4.472732	4.671043	4.246913	4.846069	7.878451	5.320856
CHIT1	3.752022	5.260786	4.632485	5.645218	3.510117	4.194448	4.048382	4.009976	4.257709	3.825059	3.916589	4.272634	3.464658	4.447557	3.966355	4.62033	3.514559	7.438709	4.832323	4.116148	3.832469	6.391943	4.126873	4.225408	3.678317	3.982115	4.182338	4.549391	4.065081	4.148171	4.38757	4.107144	3.809796	3.803668	5.269764	3.922334	4.012903	3.824023	3.450365	3.891604	3.816398	3.889744	3.872604	4.005554	4.069029	4.468745	4.221576	4.767127	3.931261
CHKA	6.5168075	5.9840805	6.5565175	6.612168	6.6604285	7.1820375	6.854378	6.1256525	6.9453325	7.2138215	6.3154745	6.0800855	7.719979	7.527901	6.8862705	6.314298	7.154133	6.6860835	7.3775385	6.0372675	7.022247	6.979651	7.0678525	7.1324795	6.693495	5.863397	7.250594	7.3894305	7.609626	7.2507075	6.864394	7.166769	7.732519	6.218302	6.8807875	6.24882	6.2530005	7.0517135	7.3527825	6.170482	7.315346	7.386044	7.8431785	6.9703965	7.537214	6.454262	7.3286155	6.89053	6.7331875
CHKB	8.521392	8.046735	8.215699	7.678009	8.091277	8.069098	8.301127	8.803186	8.09523	8.249639	8.459837	8.512849	8.289935	8.548733	8.321162	8.691193	8.414177	7.981759	8.029677	8.359762	7.835109	8.498732	8.14592	8.37483	8.385868	8.276733	8.68252	8.151091	8.0861	8.158778	8.617023	8.860048	8.154358	8.714963	8.139466	8.528496	7.633682	8.174902	8.682409	8.214939	8.672685	9.006812	8.12621	8.501658	7.84259	8.117133	8.251831	7.992688	8.701732
CHM	5.040898667	4.920197333	5.193644667	4.258869667	4.758302333	4.674168	4.73197	4.306882	5.354809	4.824219333	5.064147667	4.985853667	4.739691	4.771189	4.614354	3.713122667	4.843865667	4.386163	4.380100333	5.02063	4.997002	5.364817667	5.257084	4.724523667	5.185144	4.950765	4.838774	4.606410333	4.921779	4.896628667	4.766535333	4.617978333	4.847698667	4.98953	4.479926	4.869341	4.49886	4.964977	4.893383	4.810496667	4.582186667	5.073029	4.602510667	5.166529333	5.108641667	4.493794667	4.825710667	5.074872667	4.677632667
CHML	3.428161167	3.523897	3.549573	4.829104167	3.341640333	3.490334833	3.1505495	3.440760167	3.653777333	3.559092667	3.611975167	3.658280667	3.417224833	3.615980833	3.696757	3.146089167	3.7193495	3.554221167	4.1802585	3.448885667	2.97428	3.335616333	4.0331275	3.383081	4.0266385	3.720988	3.502844833	3.414979	3.604507167	3.530538167	3.531026333	3.484354833	3.575472667	3.585763833	3.380953667	3.484260833	3.137601833	3.698505833	3.730194	3.458623167	3.372832667	3.571192167	3.658774167	3.528160833	3.570434167	3.464676167	3.832668167	3.826977333	3.610621167
CHN1	7.653138	8.458888	7.758445	7.50981	7.888604	7.086329	7.83306	7.787504	7.237266	6.683954	8.63656	8.497156	7.219376	7.492367	8.148281	7.567124	7.706564	8.418469	7.134489	8.348177	10.37816	7.309711	7.214187	7.759604	7.988558	8.359212	6.589666	7.125892	8.54162	7.24078	7.009992	7.002911	8.244158	8.474079	7.704631	8.670276	7.092446	7.458032	7.938233	8.297276	8.130005	7.472823	7.423039	7.81832	6.084992	8.549093	7.710925	8.58698	8.259541
CHN2	5.452943333	5.110969667	5.854393667	4.058095	5.612164667	5.042937	5.935875667	5.002491333	5.207801667	5.492655333	5.427399333	6.006813	5.344061667	4.992801	5.425937	4.601766333	5.807945333	5.718756667	5.643199	5.501688667	7.706709333	5.726982333	4.669168333	5.543409667	4.619927333	6.197819333	5.015312	5.452252333	5.342985	5.674537	5.615103667	4.932333667	5.482624	4.795752333	5.585026	5.039346667	4.708627333	5.58985	5.741667333	5.396358667	5.466825	5.572065333	4.987536333	5.729963667	5.222678333	5.351141333	6.305566667	6.160672667	5.715169
CHRM1	3.083369	3.110917	3.208188	3.108314	2.971274	3.4247	3.181918	3.371706	3.300102	3.906812	2.846695	2.986656	2.567041	2.963464	2.929139	3.831437	2.908461	3.40436	3.047796	3.141096	3.027489	3.171765	3.235376	2.972479	3.07212	3.335232	2.927986	3.210121	3.072693	2.900492	2.962063	3.501053	2.984837	3.111178	3.238414	2.860737	3.435284	3.093952	2.575958	2.814616	2.849444	3.46053	3.317605	3.32128	3.043502	2.98123	2.944352	2.834129	2.898902
CHRM2	3.468502	3.896205	3.699237	3.380531	3.34733	3.907538	3.546239	3.39162	3.270679	3.023485	3.496283	3.270687	3.185236	3.75303	3.180949	4.302786	3.721074	3.67628	3.18632	4.484785	3.532758	3.212601	3.105856	3.446208	3.221102	3.904129	3.08771	4.083244	3.623833	2.810135	3.497042	3.452616	3.541447	3.305793	4.00858	3.395896	3.081342	2.6027	2.8113	3.867966	3.256881	3.172825	3.280191	3.396417	3.019449	3.160652	3.104783	3.593633	3.03613
LYST	5.5081575	5.482308	5.2517725	5.06104725	5.465585	5.6272425	5.2129745	4.82136525	5.38344975	5.429353	5.82823925	5.44071025	5.4036245	5.15110475	5.465249	5.20065425	5.370742	5.0446355	4.92924875	5.35023425	4.96510025	5.4625965	5.03104125	5.7831435	5.3268885	5.23082075	5.628518	5.39176075	5.41859875	5.36621975	5.32541425	5.32682225	5.551168	5.60622125	5.5942865	5.5967735	4.83689125	5.50469875	5.3681645	5.44188	5.432842	5.6037585	5.03603625	5.72350425	5.283529	5.2886235	5.410424	5.43859	5.61061525
CHRM3	4.653020916	5.323983932	4.352211769	4.38030472	5.693389897	5.714838465	5.252126501	5.248593506	5.55577665	5.425254547	5.369420821	4.789512018	4.442417273	5.071843617	4.401996742	5.108421124	5.709341521	5.916604225	4.3611936	5.63768536	5.64281193	4.127379885	4.672079111	5.921414127	4.035030556	5.6242792	5.992594568	5.503043327	5.093793749	5.727751733	5.528511618	5.535839577	5.631375303	5.465596925	4.261606998	4.788773406	5.437949948	5.041677	5.893719244	6.065125484	5.607264203	5.660477887	5.962227776	4.645874215	4.092234351	6.290285254	4.803652245	4.990193202	4.96137559
CHRM4	4.980914	4.935127	4.833704	4.619344	4.901375	4.851621	5.285515	5.349826	4.722902	4.839092	4.709056	5.440626	4.775693	4.891641	4.667729	4.954193	4.384655	4.80419	4.707208	4.732562	4.976842	4.64292	4.281125	4.939788	4.899366	4.713979	4.730229	4.855766	4.763794	4.720842	5.072893	4.867586	4.71498	4.952425	5.078052	4.367828	5.151381	4.930677	4.543932	5.195372	4.645233	5.14538	5.121075	4.734111	4.744695	5.009585	4.951714	4.70021	4.403089
CHRM5	3.370546	3.616521	3.254693	3.093431	3.240599	3.593197	3.007631	3.032291	3.259744	2.587815	2.97276	3.079108	2.775357	3.349609	3.323863	3.601239	2.675063	3.096001	3.36311	3.604243	2.903788	3.16212	3.017322	3.073881	2.878725	3.338248	3.028791	3.32278	3.228738	2.819101	3.163862	3.610281	3.408889	3.032555	3.413699	3.457958	3.31636	2.715317	2.838234	3.150975	3.010089	3.103862	3.401814	3.380582	3.825091	3.411141	3.172285	2.97519	2.918777
CHRNA1	3.585901	3.11672	3.2774595	3.2628175	3.325762	3.1236455	3.171703	3.5143935	3.447108	3.2443885	2.9966395	3.28064	3.202769	3.219903	3.3117825	3.5185095	2.87136	3.3237325	3.3873495	2.872408	3.372506	3.315197	3.2287865	3.318717	3.315703	3.2046765	3.434069	3.5963675	3.1506335	2.973082	3.4723365	3.471249	3.1021725	3.216699	3.630458	3.1031035	3.247647	3.0092055	3.044334	3.1880915	3.1662345	3.285172	3.470552	3.7057	3.2992475	2.939872	3.6152945	3.058714	3.052791
CHRNA2	4.739962	4.894681	4.561034	4.685122	4.981234	5.009261	4.837414	4.887593	5.073136	4.753773	4.7288	4.705549	4.715289	4.894859	5.2924	5.586801	4.570751	5.030829	4.960263	5.180507	5.06983	4.711374	4.925438	4.837414	4.777107	4.714337	5.350726	5.418752	5.063971	4.742343	4.633169	5.031142	5.005677	4.800578	5.048138	4.922085	5.496689	4.502946	4.757854	4.947371	4.79411	4.733509	5.115558	4.897914	5.179783	4.796656	5.030566	4.887593	4.633247
CHRNA3	5.679005	6.594139667	4.771243	5.366555333	5.605612667	5.446649667	5.943870333	6.262332	4.758059667	4.554688333	5.940818	5.422969667	4.818063333	6.093273	5.60509	6.035547	5.267792333	6.656202	4.783966	6.770551667	6.089689667	4.655224667	4.654451667	5.903367333	5.275474	5.921601	4.547398	5.289749667	5.234692667	4.489001	5.202722	5.208193333	5.951794333	6.362244667	4.94122	5.213523333	4.849623667	4.804804667	4.482027667	7.076996333	6.16863	5.874450333	5.510604333	5.084914667	4.61458	5.951968333	4.629887333	5.151995	4.221625333
CHRNA4	3.65778275	3.64570775	3.67658475	3.52642975	3.76654525	3.52347775	3.7848545	3.6673935	3.566441	3.460708	3.3533675	3.59893375	3.45141575	3.5642235	3.89752725	4.32135575	3.39933475	3.69040375	3.65305725	3.7116	3.4233355	3.624272	3.494459	3.64589475	3.50117275	3.54058725	3.6773075	3.81172625	3.45542525	3.5262755	3.4559645	3.600774	3.554303	3.43595925	3.9139805	3.67781475	4.03906875	3.462465	3.40886375	3.41836825	3.699023	3.575316	3.47894175	3.8473195	3.7779865	3.499861	3.616548	3.2207925	3.36112625
CHRNA5	4.605154	3.936793	4.768101	4.414388	3.832251	3.385705	3.30855	4.126789	3.879375	4.403207	3.56614	4.139426	3.836315	3.805839	3.984033	3.228601	3.876479	4.638513	3.978331	3.627799	3.689585	3.510466	4.155665	3.356204	5.281633	3.848522	3.325506	3.970755	3.981415	3.841615	4.154098	3.555397	3.502855	3.089641	4.114989	3.122306	2.950229	4.397362	3.081661	3.519187	3.558228	3.881388	3.64484	3.515902	5.780634	2.922856	3.911052	3.422371	3.871779
CHRNB1	4.474267	4.795752	5.134393	5.164062	4.781726	4.947276	4.74906	4.946394	4.749491	4.591729	4.753765	4.129323	5.631667	4.439913	4.293852	5.403152	4.397572	4.918303	4.84176	4.793542	5.439012	4.753007	5.136219	4.650712	5.572185	4.2425	4.733209	5.496676	5.029738	4.557391	4.331541	4.978999	4.39151	4.782105	4.639516	4.732693	5.825986	4.18827	4.734283	4.264171	4.929469	4.955299	4.329869	4.376941	4.054155	4.414898	4.519712	4.539831	4.224895
CHRNB2	6.0143795	6.104175	6.179929	5.974362	6.222734	6.144314	6.1149775	6.2539405	6.1526005	6.2075445	6.0218505	6.2206585	6.011048	5.8676045	6.292777	6.8666845	5.903341	6.0625525	6.100293	6.170229	5.8868945	5.883783	6.0565115	6.022208	6.04687	6.062477	6.580901	6.422026	6.014327	6.109759	5.905158	6.6845115	5.8981035	6.1287475	6.477998	6.013704	6.823143	5.8831335	6.2583435	6.038324	6.0924855	6.152137	6.003835	6.370913	6.219193	6.2635015	6.4142805	6.015602	6.009894
CHRNB3	3.066519	3.122001	2.966395	3.067442	2.8795155	3.3126575	2.927186	2.9646785	2.9498375	2.8469515	2.8604965	3.013845	2.9915305	3.0442365	2.9186385	3.280873	2.8382745	2.9787555	3.022608	2.9508625	3.0786805	2.9637765	2.913204	2.8509905	2.88957	2.9583365	2.965277	3.3641325	3.004779	3.0794695	3.053969	3.30696	2.838169	2.9685575	3.1678135	3.0955915	2.9729435	2.7561215	2.959664	3.012163	3.0334635	2.749881	3.125004	3.215173	3.1930205	3.126494	3.129189	2.882895	2.891756
CHRNB4	2.981309	2.870315	2.704253	2.755939	2.938725	2.767006	3.164039	3.213943	2.738681	2.651819	2.965286	2.862154	2.796621	2.716899	2.748328	3.654583	2.781504	3.149671	2.858534	3.170558	2.645655	3.340091	2.777299	3.066924	3.06177	3.010962	3.026273	3.266327	2.83096	2.81438	2.853338	3.439834	2.846239	2.903794	2.798173	3.082755	3.513982	2.878556	2.963373	3.080478	2.802915	2.718041	2.641961	3.064606	2.78974	3.087571	2.908508	2.951896	2.821758
CHRND	4.049122	4.027456	4.086883	3.846962	3.780255	4.262396	3.913762	3.948105	3.781902	3.665832	3.668742	3.6612	3.821855	3.724444	3.908188	4.696101	3.544849	3.995706	3.501053	4.10027	3.817966	3.864014	3.862249	3.964642	3.869631	3.756744	4.22693	3.590524	3.927185	3.710616	3.825419	4.432991	3.428423	3.624834	3.894304	3.852541	3.846822	3.394254	3.34323	4.033086	3.647942	3.920286	3.79868	3.967588	3.681606	3.702457	4.01947	3.808261	3.381282
CHRNE	3.924844	4.5016185	4.3743955	4.1906875	3.884747	4.1655615	3.9439705	4.118343	4.0891555	3.942494	3.9427945	3.959223	3.824784	4.062914	4.37465	4.604059	4.0181905	3.702547	4.219596	4.0773525	4.228956	4.082877	3.966083	4.04638	3.961733	4.239823	4.113501	4.438278	4.166617	4.030931	4.2666815	4.18803	4.234693	3.9486015	4.4105505	4.4105805	3.961709	3.6174725	4.11146	4.2573655	4.006415	4.024615	4.154223	4.508725	4.319803	4.226644	3.984202	3.9187635	3.9157095
CHRNG	4.973551	4.892468	4.695964	4.897233	4.642173	4.881182	4.837668	4.582661	4.590306	4.552786	4.596698	4.769035	4.775659	4.948779	4.688847	5.479328	4.333989	5.085372	4.519041	4.829875	4.964911	4.995267	4.575405	4.758785	4.957237	4.783403	4.790669	4.679892	4.734772	4.785127	4.881301	5.038393	4.877373	4.783841	5.292221	4.680704	5.095851	4.442696	4.849909	4.785597	4.956807	4.95168	4.690113	5.372567	4.916968	5.076764	4.836536	4.799063	4.592168
CHUK	6.324097	6.135711	7.658973	7.02516	6.581029	6.851731	5.872795	5.908012	6.820334	7.348408	6.599328	6.159605	6.443865	6.839842	6.203728	4.444113	7.126437	6.547586	6.886745	6.420767	6.484612	7.178579	6.425961	6.134216	6.914343	6.324881	6.792401	6.286654	6.653182	6.990507	6.50596	6.322833	6.947787	6.743091	6.737878	6.405011	6.178024	6.792199	6.923227	6.363998	6.070285	6.705374	6.861308	6.54182	6.753736	5.834861	6.961386	6.732614	7.10287
CIDEA	4.625803	4.512232	4.236563	4.680334	4.49422	4.948723	4.160638	4.547649	4.634599	4.268916	4.223967	4.8913	4.425075	4.737404	4.749342	4.878822	4.052745	4.368219	4.46682	7.472565	4.587027	4.861435	4.381202	4.603145	6.069899	4.499249	4.92426	5.115506	5.215411	4.313629	4.792179	4.914762	5.788457	6.167821	4.872963	8.897163	4.710841	4.612421	6.798268	4.41811	4.632157	4.228475	4.325063	5.228253	5.16729	4.027641	4.424336	4.528785	4.101521
CKB	8.284902	8.411453	6.429064	6.623435	8.19914	9.570547	9.073435	9.641777	7.468096	8.034563	8.911243	7.392687	6.566978	8.504245	7.049715	10.61449	9.1498	9.45846	8.502363	9.886922	10.11569	6.11811	8.170867	9.725179	7.772729	9.12277	10.66632	9.5608	7.835317	8.148327	9.774171	10.01874	8.523081	7.898774	6.513637	8.169703	6.208939	7.556315	8.300515	9.934988	9.841146	8.88309	8.070578	6.721159	7.214403	8.540677	6.890936	7.266892	6.595877
CIRBP	8.4724276	8.2379502	7.7484522	7.6762024	8.3905082	7.9579654	8.418351	8.740191	7.6980642	8.0537426	8.8506996	8.4434828	7.5639312	8.0809214	7.881618	9.0493558	8.4245974	8.057897	7.0047254	8.334434	8.5356232	7.9864984	7.0969216	8.5491248	7.6616744	8.4905432	8.3689218	8.0488702	8.0693248	8.3541552	8.4721784	8.1471362	8.4436332	8.5254716	7.7060162	8.6557056	7.4614894	8.211959	8.456639	8.5352902	8.745627	8.5073636	8.061241	7.6664688	7.7129802	8.5338544	7.8316328	7.6995342	8.1294826
CISH	6.751679667	6.590814	6.920482	7.127702	6.347673333	6.956956333	6.710221333	6.998194	6.912440333	6.560855	5.964054333	6.133264333	6.296184	6.314128	6.747209	7.327193	6.406189667	6.930074	8.060370333	6.895646667	7.765131	6.962387333	6.909608667	6.672935	6.835546	6.507474	6.770396667	6.730879	6.434356	6.690921	6.523238	6.581774333	6.912190667	6.732847667	6.66628	6.73869	7.666640667	6.754133667	6.562933	6.451988	6.317429	6.763292667	6.697162667	6.650659	7.298797	6.2333	6.646941333	6.659958	6.402026333
TBCB	8.811961333	9.374470667	8.723114	9.276719333	9.124980667	8.668058667	9.178816667	9.627905667	8.712310333	8.890058333	9.310395333	9.350878667	9.144483667	9.328629333	8.974365667	9.542253333	9.254898667	9.584670667	10.22984667	9.376053	9.755705667	9.103603667	9.26184	9.008629	9.775163667	9.558479667	8.451691333	8.394521333	9.230008333	9.138962667	9.137072333	8.833336667	9.302290333	9.173182333	8.832809	9.273555	9.094885667	9.173950667	9.437839667	9.173313	9.080862	8.957173	9.012557667	8.815819333	9.379606333	9.809734	8.858755667	9.034418667	9.045141333
CKM	3.537689	3.597521	4.192786	4.03683	3.654044	3.901872	3.583101	3.936272	4.209721	5.327941	3.48332	3.359691	3.260859	3.863183	3.533196	4.047052	3.606727	3.705252	3.875106	3.834801	5.258094	3.668116	3.534352	4.834398	3.563825	3.668116	7.723493	5.532511	3.58603	4.176572	4.48895	6.33481	3.582234	3.415262	3.779118	3.440842	4.127831	3.258498	3.548465	3.672547	3.401006	3.584223	3.981048	3.530734	4.490666	3.453719	3.543815	3.256621	3.589489
CKMT2	4.153607	4.716903	4.312941	3.72198	4.340571	6.842628	4.587851	5.069971	6.009257	5.413807	4.751349	4.425838	3.986867	4.583973	3.941787	5.209369	5.029515	5.696613	4.457261	5.231643	7.304593	3.774347	4.024378	6.581537	4.405072	4.391688	7.929432	6.077387	4.230477	5.052183	6.283082	6.899932	4.663993	4.708785	4.3983	4.979817	4.226603	4.361823	4.765329	5.906029	5.21787	5.138942	4.90445	4.429148	3.982404	4.521277	4.027961	3.825281	4.066203
ERCC8	4.151985121	4.089385587	4.358662455	4.350262672	4.225330383	4.077394351	4.05925733	4.31104049	4.190707692	4.178309097	4.125571192	4.15370777	4.229769781	4.101239519	4.267912956	3.71688212	4.146582526	4.462202947	4.159583375	4.230301851	4.368417117	4.083994233	4.104508365	3.990714242	4.306718219	4.258809191	4.159326425	4.238899162	4.157282808	4.443900728	4.429050879	4.22281869	4.093036695	4.10154831	4.155448141	4.231271255	4.201532487	4.289789118	4.201712104	4.386754	4.158868669	4.102454832	4.403388906	4.239340032	4.525508904	4.192221224	4.20508982	4.182015353	4.454602076
CKS1B	8.412522	8.498452	8.312752	9.971022	9.319254	8.301998	8.918861	8.530185	8.974246	8.637579	8.289049	8.194701	9.928273	9.790981	8.892351	7.833339	9.076189	9.082466	10.02932	8.042914	8.115205	8.474518	11.02641	8.10337	9.700571	8.703346	8.09079	7.93792	9.192237	8.631456	8.180828	9.038169	9.100575	7.960475	8.56988	8.07373	9.445525	9.471491	8.956535	8.021125	7.990888	8.27636	8.67966	8.697158	9.308534	8.98702	9.346035	9.114167	8.630428
CKS2	8.515668	9.618766	9.489355	10.44373	9.085973	7.802839	9.276843	9.172723	8.964982	8.824657	8.494017	8.866169	9.270881	7.980528	8.243739	6.094348	8.725007	8.741255	10.95954	7.319057	7.728095	9.101134	10.68357	7.001057	10.03595	8.255374	7.986987	8.266317	8.568081	9.088264	8.06722	9.301455	8.659905	7.067292	8.045225	6.835025	9.583129	8.988915	8.488532	7.787337	7.694862	7.818151	7.883219	8.353911	10.3867	7.89673	9.353925	9.472163	8.604525
AP2M1	10.00552	10.48567	10.20657	10.19995	10.33256	9.80639	10.34518	10.87405	9.897516	9.919685	10.39958	10.16842	10.27504	10.33731	10.16232	10.86439	10.40863	10.58074	10.79245	10.49046	9.608129	9.714112	10.19507	10.10162	10.37562	10.45213	9.835197	9.895412	10.06346	10.1205	10.17648	10.08368	10.35381	10.2844	10.23845	10.25961	9.967433	10.19995	10.47686	10.37939	10.37677	10.11838	9.839662	10.20403	10.0021	10.40307	10.10387	10.2613	10.4966
AP1S1	6.440453	6.966179	7.112896333	6.923309	7.464913	6.199048333	7.033186	7.181934	7.181349333	6.948503333	6.047696667	6.454078	6.391714	6.311434333	7.107460333	6.878116667	7.197913333	6.435671333	7.996275333	5.792324	6.132438667	7.360604333	7.870232	6.146312667	6.677108667	6.481671	6.309506	6.309754333	6.226591	6.887076667	5.840053333	6.393622	5.911031667	6.001593667	7.017943667	5.864039	7.511921667	7.398297667	6.349988	5.877263667	6.557565	6.429835	6.558954	7.127838333	6.886428333	7.436707	8.042513667	8.15009	6.982888667
AP2S1	8.760253333	9.431200333	9.440482333	9.13302	9.068692333	8.787289333	9.074411333	9.907956333	9.070657	9.547726333	9.050722333	9.321985	9.122511667	9.083247667	9.310735667	9.694811	9.359312667	9.575628333	9.262791667	9.218801667	9.291723333	9.012741	9.676545667	8.616415667	9.420378667	9.330082333	8.453958333	8.823399333	8.96652	9.148237667	9.150276667	8.750244667	9.048423333	9.263264667	9.143416667	9.154177333	9.221701333	9.1012	9.462359	8.747481333	8.910490667	8.830139667	8.914902333	9.116498	9.352662333	9.122246667	9.152561	9.145207667	9.056649333
[truncated: 19,644 more rows]
[truncated: 83 more columns]
